# Supplementary material for: A network analysis of cofactor-protein interactions for analyzing associations between human nutrition and diseases
Source: Sci Rep. 2016 Jan 18;6:19633. doi: 10.1038/srep19633 (PMC4726080; doi:10.1038/srep19633)
Supplement: Supplementary Table 1 [file srep19633-s2.xlsx]

## Sheet: Readme
	cofactor-protein interactions
	Header
	Uniprot	Uniprot gene number
	HGNC symbol	Official gene symbol (HGCN)
	HGNC Description	Official gene name (HGCN)
	Cofactor	Cofactor name
	Database	Database from which the interaction was found
	Module	Module number from the cofactor-protein network (Fig. 2)
	Variant metal binding and Variant vitamin binding
	Header	Explanation
	Uniprot names	Uniprot gene ID
	HGNC symbol	Official gene symbol (HGCN)
	HGNC Description	Official gene name (HGCN)
	Position variant	Position of variant (Amino Acid)
	Position binding site	Position of binding site (Amino Acid)
	Variant	Description of the variant
	Cofactor	Cofactor interaction
	OMIN disease	OMIM disease linked to gene

## Sheet: cofactor-protein interactions
Uniprot	HGNC symbol	HGCN Description	Cofactor	Database
P00519	ABL1	ABL proto-oncogene 1, non-receptor tyrosine kinase [Source:HGNC Symbol;Acc:HGNC:76]	Mg	Uniprot Cofactor
P42684	ABL2	ABL proto-oncogene 2, non-receptor tyrosine kinase [Source:HGNC Symbol;Acc:HGNC:77]	Mg	Uniprot Cofactor
P53396	ACLY	ATP citrate lyase [Source:HGNC Symbol;Acc:HGNC:115]	Mg	Uniprot Cofactor
P53396	ACLY	ATP citrate lyase [Source:HGNC Symbol;Acc:HGNC:115]	Mg	Uniprot Metal
P33121	ACSL1	acyl-CoA synthetase long-chain family member 1 [Source:HGNC Symbol;Acc:HGNC:3569]	Mg	Uniprot Cofactor
O95573	ACSL3	acyl-CoA synthetase long-chain family member 3 [Source:HGNC Symbol;Acc:HGNC:3570]	Mg	Uniprot Cofactor
O60488	ACSL4	acyl-CoA synthetase long-chain family member 4 [Source:HGNC Symbol;Acc:HGNC:3571]	Mg	Uniprot Cofactor
Q9ULC5	ACSL5	acyl-CoA synthetase long-chain family member 5 [Source:HGNC Symbol;Acc:HGNC:16526]	Mg	Uniprot Cofactor
Q9UKU0	ACSL6	acyl-CoA synthetase long-chain family member 6 [Source:HGNC Symbol;Acc:HGNC:16496]	Mg	Uniprot Cofactor
Q08AH1	ACSM1	acyl-CoA synthetase medium-chain family member 1 [Source:HGNC Symbol;Acc:HGNC:18049]	Mg	Uniprot Cofactor
Q53FZ2	ACSM3	acyl-CoA synthetase medium-chain family member 3 [Source:HGNC Symbol;Acc:HGNC:10522]	Mg	Uniprot Cofactor
P0C7M7	ACSM4	acyl-CoA synthetase medium-chain family member 4 [Source:HGNC Symbol;Acc:HGNC:32016]	Mg	Uniprot Cofactor
Q6NUN0	ACSM5	acyl-CoA synthetase medium-chain family member 5 [Source:HGNC Symbol;Acc:HGNC:26060]	Mg	Uniprot Cofactor
Q6P461	ACSM6	acyl-CoA synthetase medium-chain family member 6 [Source:HGNC Symbol;Acc:HGNC:31665]	Mg	Uniprot Cofactor
Q04771	ACVR1	activin A receptor, type I [Source:HGNC Symbol;Acc:HGNC:171]	Mg	Uniprot Cofactor
P36896	ACVR1B	activin A receptor, type IB [Source:HGNC Symbol;Acc:HGNC:172]	Mg	Uniprot Cofactor
Q8NER5	ACVR1C	activin A receptor, type IC [Source:HGNC Symbol;Acc:HGNC:18123]	Mg	Uniprot Cofactor
P27037	ACVR2A	activin A receptor, type IIA [Source:HGNC Symbol;Acc:HGNC:173]	Mg	Uniprot Cofactor
Q13705	ACVR2B	activin A receptor, type IIB [Source:HGNC Symbol;Acc:HGNC:174]	Mg	Uniprot Cofactor
P37023	ACVRL1	activin A receptor type II-like 1 [Source:HGNC Symbol;Acc:HGNC:175]	Mg	Uniprot Cofactor
Q08828	ADCY1	adenylate cyclase 1 (brain) [Source:HGNC Symbol;Acc:HGNC:232]	Mg	Uniprot Cofactor
Q08828	ADCY1	adenylate cyclase 1 (brain) [Source:HGNC Symbol;Acc:HGNC:232]	Mg	Uniprot Metal
Q96PN6	ADCY10	adenylate cyclase 10 (soluble) [Source:HGNC Symbol;Acc:HGNC:21285]	Mg	Uniprot Cofactor
Q96PN6	ADCY10	adenylate cyclase 10 (soluble) [Source:HGNC Symbol;Acc:HGNC:21285]	Mg	Uniprot Metal
Q08462	ADCY2	adenylate cyclase 2 (brain) [Source:HGNC Symbol;Acc:HGNC:233]	Mg	Uniprot Cofactor
Q08462	ADCY2	adenylate cyclase 2 (brain) [Source:HGNC Symbol;Acc:HGNC:233]	Mg	Uniprot Metal
O60266	ADCY3	adenylate cyclase 3 [Source:HGNC Symbol;Acc:HGNC:234]	Mg	Uniprot Cofactor
O60266	ADCY3	adenylate cyclase 3 [Source:HGNC Symbol;Acc:HGNC:234]	Mg	Uniprot Metal
Q8NFM4	ADCY4	adenylate cyclase 4 [Source:HGNC Symbol;Acc:HGNC:235]	Mg	Uniprot Cofactor
Q8NFM4	ADCY4	adenylate cyclase 4 [Source:HGNC Symbol;Acc:HGNC:235]	Mg	Uniprot Metal
O95622	ADCY5	adenylate cyclase 5 [Source:HGNC Symbol;Acc:HGNC:236]	Mg	Uniprot Cofactor
O95622	ADCY5	adenylate cyclase 5 [Source:HGNC Symbol;Acc:HGNC:236]	Mg	Uniprot Metal
O43306	ADCY6	adenylate cyclase 6 [Source:HGNC Symbol;Acc:HGNC:237]	Mg	Uniprot Cofactor
O43306	ADCY6	adenylate cyclase 6 [Source:HGNC Symbol;Acc:HGNC:237]	Mg	Uniprot Metal
P51828	ADCY7	adenylate cyclase 7 [Source:HGNC Symbol;Acc:HGNC:238]	Mg	Uniprot Cofactor
P51828	ADCY7	adenylate cyclase 7 [Source:HGNC Symbol;Acc:HGNC:238]	Mg	Uniprot Metal
P40145	ADCY8	adenylate cyclase 8 (brain) [Source:HGNC Symbol;Acc:HGNC:239]	Mg	Uniprot Cofactor
P40145	ADCY8	adenylate cyclase 8 (brain) [Source:HGNC Symbol;Acc:HGNC:239]	Mg	Uniprot Metal
O60503	ADCY9	adenylate cyclase 9 [Source:HGNC Symbol;Acc:HGNC:240]	Mg	Uniprot Cofactor
O60503	ADCY9	adenylate cyclase 9 [Source:HGNC Symbol;Acc:HGNC:240]	Mg	Uniprot Metal
P55263	ADK	adenosine kinase [Source:HGNC Symbol;Acc:HGNC:257]	Mg	Uniprot Cofactor
P55263	ADK	adenosine kinase [Source:HGNC Symbol;Acc:HGNC:257]	Mg	Uniprot Metal
P55263	ADK	adenosine kinase [Source:HGNC Symbol;Acc:HGNC:257]	Mg	macie
Q9BRR6	ADPGK	ADP-dependent glucokinase [Source:HGNC Symbol;Acc:HGNC:25250]	Mg	Uniprot Cofactor
Q9BRR6	ADPGK	ADP-dependent glucokinase [Source:HGNC Symbol;Acc:HGNC:25250]	Mg	Uniprot Metal
Q9BRR6	ADPGK	ADP-dependent glucokinase [Source:HGNC Symbol;Acc:HGNC:25250]	Mg	enzyme
Q9NX46	ADPRHL2	ADP-ribosylhydrolase like 2 [Source:HGNC Symbol;Acc:HGNC:21304]	Mg	Uniprot Cofactor
Q9NX46	ADPRHL2	ADP-ribosylhydrolase like 2 [Source:HGNC Symbol;Acc:HGNC:21304]	Mg	Uniprot Metal
P30520	ADSS	adenylosuccinate synthase [Source:HGNC Symbol;Acc:HGNC:292]	Mg	Uniprot Cofactor
P30520	ADSS	adenylosuccinate synthase [Source:HGNC Symbol;Acc:HGNC:292]	Mg	Uniprot Metal
Q8N142	ADSSL1	adenylosuccinate synthase like 1 [Source:HGNC Symbol;Acc:HGNC:20093]	Mg	Uniprot Cofactor
Q8N142	ADSSL1	adenylosuccinate synthase like 1 [Source:HGNC Symbol;Acc:HGNC:20093]	Mg	Uniprot Metal
P02771	AFP	alpha-fetoprotein [Source:HGNC Symbol;Acc:HGNC:317]	metal	Uniprot Metal
Q53H12	AGK	acylglycerol kinase [Source:HGNC Symbol;Acc:HGNC:21869]	Mg	Uniprot Cofactor
P00568	AK1	adenylate kinase 1 [Source:HGNC Symbol;Acc:HGNC:361]	Mg	macie
Q16671	AMHR2	anti-Mullerian hormone receptor, type II [Source:HGNC Symbol;Acc:HGNC:465]	Mg	Uniprot Cofactor
P27695	APEX1	APEX nuclease (multifunctional DNA repair enzyme) 1 [Source:HGNC Symbol;Acc:HGNC:587]	Mg	Uniprot Cofactor
P27695	APEX1	APEX nuclease (multifunctional DNA repair enzyme) 1 [Source:HGNC Symbol;Acc:HGNC:587]	Mg	Uniprot Metal
Q9UBZ4	APEX2	APEX nuclease (apurinic/apyrimidinic endonuclease) 2 [Source:HGNC Symbol;Acc:HGNC:17889]	Mg	Uniprot Cofactor
Q9UBZ4	APEX2	APEX nuclease (apurinic/apyrimidinic endonuclease) 2 [Source:HGNC Symbol;Acc:HGNC:17889]	Mg	Uniprot Metal
P40616	ARL1	ADP-ribosylation factor-like 1 [Source:HGNC Symbol;Acc:HGNC:692]	Mg	Uniprot Metal
P36405	ARL3	ADP-ribosylation factor-like 3 [Source:HGNC Symbol;Acc:HGNC:694]	Mg	Uniprot Metal
Q9H0F7	ARL6	ADP-ribosylation factor-like 6 [Source:HGNC Symbol;Acc:HGNC:13210]	Mg	Uniprot Metal
O60312	ATP10A	ATPase, class V, type 10A [Source:HGNC Symbol;Acc:HGNC:13542]	Mg	Uniprot Metal
O94823	ATP10B	ATPase, class V, type 10B [Source:HGNC Symbol;Acc:HGNC:13543]	Mg	Uniprot Metal
Q9P241	ATP10D	ATPase, class V, type 10D [Source:HGNC Symbol;Acc:HGNC:13549]	Mg	Uniprot Metal
P98196	ATP11A	ATPase, class VI, type 11A [Source:HGNC Symbol;Acc:HGNC:13552]	Mg	Uniprot Metal
Q9Y2G3	ATP11B	ATPase, class VI, type 11B [Source:HGNC Symbol;Acc:HGNC:13553]	Mg	Uniprot Metal
Q8NB49	ATP11C	ATPase, class VI, type 11C [Source:HGNC Symbol;Acc:HGNC:13554]	Mg	Uniprot Metal
P54707	ATP12A	ATPase, H+/K+ transporting, nongastric, alpha polypeptide [Source:HGNC Symbol;Acc:HGNC:13816]	Mg	Uniprot Metal
P54707	ATP12A	ATPase, H+/K+ transporting, nongastric, alpha polypeptide [Source:HGNC Symbol;Acc:HGNC:13816]	Mg	enzyme
Q9HD20	ATP13A1	ATPase type 13A1 [Source:HGNC Symbol;Acc:HGNC:24215]	Mg	Uniprot Metal
Q9NQ11	ATP13A2	ATPase type 13A2 [Source:HGNC Symbol;Acc:HGNC:30213]	Mg	Uniprot Metal
Q9H7F0	ATP13A3	ATPase type 13A3 [Source:HGNC Symbol;Acc:HGNC:24113]	Mg	Uniprot Metal
Q4VNC1	ATP13A4	ATPase type 13A4 [Source:HGNC Symbol;Acc:HGNC:25422]	Mg	Uniprot Metal
Q4VNC0	ATP13A5	ATPase type 13A5 [Source:HGNC Symbol;Acc:HGNC:31789]	Mg	Uniprot Metal
P05023	ATP1A1	ATPase, Na+/K+ transporting, alpha 1 polypeptide [Source:HGNC Symbol;Acc:HGNC:799]	Mg	Uniprot Metal
P05023	ATP1A1	ATPase, Na+/K+ transporting, alpha 1 polypeptide [Source:HGNC Symbol;Acc:HGNC:799]	Mg	enzyme
P50993	ATP1A2	ATPase, Na+/K+ transporting, alpha 2 polypeptide [Source:HGNC Symbol;Acc:HGNC:800]	Mg	Uniprot Metal
P13637	ATP1A3	ATPase, Na+/K+ transporting, alpha 3 polypeptide [Source:HGNC Symbol;Acc:HGNC:801]	Mg	Uniprot Metal
Q13733	ATP1A4	ATPase, Na+/K+ transporting, alpha 4 polypeptide [Source:HGNC Symbol;Acc:HGNC:14073]	Mg	Uniprot Metal
P20020	ATP2B1	ATPase, Ca++ transporting, plasma membrane 1 [Source:HGNC Symbol;Acc:HGNC:814]	Mg	Uniprot Metal
Q01814	ATP2B2	ATPase, Ca++ transporting, plasma membrane 2 [Source:HGNC Symbol;Acc:HGNC:815]	Mg	Uniprot Metal
Q16720	ATP2B3	ATPase, Ca++ transporting, plasma membrane 3 [Source:HGNC Symbol;Acc:HGNC:816]	Mg	Uniprot Metal
P23634	ATP2B4	ATPase, Ca++ transporting, plasma membrane 4 [Source:HGNC Symbol;Acc:HGNC:817]	Mg	Uniprot Metal
P20648	ATP4A	ATPase, H+/K+ exchanging, alpha polypeptide [Source:HGNC Symbol;Acc:HGNC:819]	Mg	Uniprot Metal
Q99766	ATP5S	ATP synthase, H+ transporting, mitochondrial Fo complex, subunit s (factor B) [Source:HGNC Symbol;Acc:HGNC:18799]	Mg	Uniprot Metal
Q04656	ATP7A	ATPase, Cu++ transporting, alpha polypeptide [Source:HGNC Symbol;Acc:HGNC:869]	Mg	Uniprot Metal
Q9Y2Q0	ATP8A1	ATPase, aminophospholipid transporter (APLT), class I, type 8A, member 1 [Source:HGNC Symbol;Acc:HGNC:13531]	Mg	Uniprot Metal
Q9NTI2	ATP8A2	ATPase, aminophospholipid transporter, class I, type 8A, member 2 [Source:HGNC Symbol;Acc:HGNC:13533]	Mg	Uniprot Metal
O43520	ATP8B1	ATPase, aminophospholipid transporter, class I, type 8B, member 1 [Source:HGNC Symbol;Acc:HGNC:3706]	Mg	Uniprot Metal
P98198	ATP8B2	ATPase, aminophospholipid transporter, class I, type 8B, member 2 [Source:HGNC Symbol;Acc:HGNC:13534]	Mg	Uniprot Metal
O60423	ATP8B3	ATPase, aminophospholipid transporter, class I, type 8B, member 3 [Source:HGNC Symbol;Acc:HGNC:13535]	Mg	Uniprot Metal
Q8TF62	ATP8B4	ATPase, class I, type 8B, member 4 [Source:HGNC Symbol;Acc:HGNC:13536]	Mg	Uniprot Metal
O75110	ATP9A	ATPase, class II, type 9A [Source:HGNC Symbol;Acc:HGNC:13540]	Mg	Uniprot Metal
O43861	ATP9B	ATPase, class II, type 9B [Source:HGNC Symbol;Acc:HGNC:13541]	Mg	Uniprot Metal
Q96GD4	AURKB	aurora kinase B [Source:HGNC Symbol;Acc:HGNC:11390]	Mg	Uniprot Cofactor
P36894	BMPR1A	bone morphogenetic protein receptor, type IA [Source:HGNC Symbol;Acc:HGNC:1076]	Mg	Uniprot Cofactor
O00238	BMPR1B	bone morphogenetic protein receptor, type IB [Source:HGNC Symbol;Acc:HGNC:1077]	Mg	Uniprot Cofactor
Q13873	BMPR2	bone morphogenetic protein receptor, type II (serine/threonine kinase) [Source:HGNC Symbol;Acc:HGNC:1078]	Mg	Uniprot Cofactor
O95861	BPNT1	3'(2'), 5'-bisphosphate nucleotidase 1 [Source:HGNC Symbol;Acc:HGNC:1096]	Mg	Uniprot Cofactor
O95861	BPNT1	3'(2'), 5'-bisphosphate nucleotidase 1 [Source:HGNC Symbol;Acc:HGNC:1096]	Mg	Uniprot Metal
Q8TDC3	BRSK1	BR serine/threonine kinase 1 [Source:HGNC Symbol;Acc:HGNC:18994]	Mg	Uniprot Cofactor
Q8IWQ3	BRSK2	BR serine/threonine kinase 2 [Source:HGNC Symbol;Acc:HGNC:11405]	Mg	Uniprot Cofactor
Q9NS00	C1GALT1	core 1 synthase, glycoprotein-N-acetylgalactosamine 3-beta-galactosyltransferase 1 [Source:HGNC Symbol;Acc:HGNC:24337]	Mg	Uniprot Cofactor
Q9UK39	CCRN4L	CCR4 carbon catabolite repression 4-like (S. cerevisiae) [Source:HGNC Symbol;Acc:HGNC:14254]	Mg	Uniprot Cofactor
Q9UK39	CCRN4L	CCR4 carbon catabolite repression 4-like (S. cerevisiae) [Source:HGNC Symbol;Acc:HGNC:14254]	Mg	Uniprot Metal
Q5VT25	CDC42BPA	CDC42 binding protein kinase alpha (DMPK-like) [Source:HGNC Symbol;Acc:HGNC:1737]	Mg	Uniprot Cofactor
Q9Y5S2	CDC42BPB	CDC42 binding protein kinase beta (DMPK-like) [Source:HGNC Symbol;Acc:HGNC:1738]	Mg	Uniprot Cofactor
Q6DT37	CDC42BPG	CDC42 binding protein kinase gamma (DMPK-like) [Source:HGNC Symbol;Acc:HGNC:29829]	Mg	Uniprot Cofactor
O00311	CDC7	cell division cycle 7 [Source:HGNC Symbol;Acc:HGNC:1745]	Mg	Uniprot Cofactor
Q9UQ88	CDK11A	cyclin-dependent kinase 11A [Source:HGNC Symbol;Acc:HGNC:1730]	Mg	Uniprot Cofactor
P21127	CDK11B	NA	Mg	Uniprot Cofactor
Q96Q40	CDK15	cyclin-dependent kinase 15 [Source:HGNC Symbol;Acc:HGNC:14434]	Mg	Uniprot Cofactor
P24941	CDK2	cyclin-dependent kinase 2 [Source:HGNC Symbol;Acc:HGNC:1771]	Mg	Uniprot Metal
P49336	CDK8	cyclin-dependent kinase 8 [Source:HGNC Symbol;Acc:HGNC:1779]	Mg	Uniprot Cofactor
Q92903	CDS1	CDP-diacylglycerol synthase (phosphatidate cytidylyltransferase) 1 [Source:HGNC Symbol;Acc:HGNC:1800]	Mg	Uniprot Cofactor
Q9Y6K0	CEPT1	choline/ethanolamine phosphotransferase 1 [Source:HGNC Symbol;Acc:HGNC:24289]	Mg	Uniprot Cofactor
O96017	CHEK2	checkpoint kinase 2 [Source:HGNC Symbol;Acc:HGNC:16627]	Mg	Uniprot Cofactor
Q8WUD6	CHPT1	choline phosphotransferase 1 [Source:HGNC Symbol;Acc:HGNC:17852]	Mg	Uniprot Cofactor
Q92989	CLP1	cleavage and polyadenylation factor I subunit 1 [Source:HGNC Symbol;Acc:HGNC:16999]	Mg	Uniprot Cofactor
Q8N0X4	CLYBL	citrate lyase beta like [Source:HGNC Symbol;Acc:HGNC:18355]	Mg	Uniprot Cofactor
Q8N0X4	CLYBL	citrate lyase beta like [Source:HGNC Symbol;Acc:HGNC:18355]	Mg	Uniprot Metal
P30085	CMPK1	cytidine monophosphate (UMP-CMP) kinase 1, cytosolic [Source:HGNC Symbol;Acc:HGNC:18170]	Mg	Uniprot Cofactor
Q9ULM6	CNOT6	CCR4-NOT transcription complex, subunit 6 [Source:HGNC Symbol;Acc:HGNC:14099]	Mg	Uniprot Cofactor
Q9ULM6	CNOT6	CCR4-NOT transcription complex, subunit 6 [Source:HGNC Symbol;Acc:HGNC:14099]	Mg	Uniprot Metal
Q96LI5	CNOT6L	CCR4-NOT transcription complex, subunit 6-like [Source:HGNC Symbol;Acc:HGNC:18042]	Mg	Uniprot Cofactor
Q96LI5	CNOT6L	CCR4-NOT transcription complex, subunit 6-like [Source:HGNC Symbol;Acc:HGNC:18042]	Mg	Uniprot Metal
Q13057	COASY	CoA synthase [Source:HGNC Symbol;Acc:HGNC:29932]	Mg	macie
P07333	CSF1R	colony stimulating factor 1 receptor [Source:HGNC Symbol;Acc:HGNC:2433]	Mg	macie
P07333	CSF1R	colony stimulating factor 1 receptor [Source:HGNC Symbol;Acc:HGNC:2433]	Mg	macie
Q9GZU7	CTDSP1	CTD (carboxy-terminal domain, RNA polymerase II, polypeptide A) small phosphatase 1 [Source:HGNC Symbol;Acc:HGNC:21614]	Mg	Uniprot Cofactor
Q9GZU7	CTDSP1	CTD (carboxy-terminal domain, RNA polymerase II, polypeptide A) small phosphatase 1 [Source:HGNC Symbol;Acc:HGNC:21614]	Mg	Uniprot Metal
O14595	CTDSP2	CTD (carboxy-terminal domain, RNA polymerase II, polypeptide A) small phosphatase 2 [Source:HGNC Symbol;Acc:HGNC:17077]	Mg	Uniprot Cofactor
O14595	CTDSP2	CTD (carboxy-terminal domain, RNA polymerase II, polypeptide A) small phosphatase 2 [Source:HGNC Symbol;Acc:HGNC:17077]	Mg	Uniprot Metal
O15194	CTDSPL	CTD (carboxy-terminal domain, RNA polymerase II, polypeptide A) small phosphatase-like [Source:HGNC Symbol;Acc:HGNC:16890]	Mg	Uniprot Cofactor
O15194	CTDSPL	CTD (carboxy-terminal domain, RNA polymerase II, polypeptide A) small phosphatase-like [Source:HGNC Symbol;Acc:HGNC:16890]	Mg	Uniprot Metal
P53355	DAPK1	death-associated protein kinase 1 [Source:HGNC Symbol;Acc:HGNC:2674]	Mg	Uniprot Cofactor
Q9UIK4	DAPK2	death-associated protein kinase 2 [Source:HGNC Symbol;Acc:HGNC:2675]	Mg	Uniprot Cofactor
O43293	DAPK3	death-associated protein kinase 3 [Source:HGNC Symbol;Acc:HGNC:2676]	Mg	Uniprot Cofactor
Q9H773	DCTPP1	dCTP pyrophosphatase 1 [Source:HGNC Symbol;Acc:HGNC:28777]	Mg	Uniprot Cofactor
Q9H773	DCTPP1	dCTP pyrophosphatase 1 [Source:HGNC Symbol;Acc:HGNC:28777]	Mg	Uniprot Metal
Q9UPY3	DICER1	dicer 1, ribonuclease type III [Source:HGNC Symbol;Acc:HGNC:17098]	metal	Uniprot Metal
Q9UPY3	DICER1	dicer 1, ribonuclease type III [Source:HGNC Symbol;Acc:HGNC:17098]	Mg	Uniprot Cofactor
Q9Y2L1	DIS3	DIS3 exosome endoribonuclease and 3'-5' exoribonuclease [Source:HGNC Symbol;Acc:HGNC:20604]	Mg	Uniprot Cofactor
Q8TF46	DIS3L	DIS3 like exosome 3'-5' exoribonuclease [Source:HGNC Symbol;Acc:HGNC:28698]	Mg	Uniprot Cofactor
Q8IYB7	DIS3L2	DIS3 like 3'-5' exoribonuclease 2 [Source:HGNC Symbol;Acc:HGNC:28648]	Mg	Uniprot Cofactor
Q8IYB7	DIS3L2	DIS3 like 3'-5' exoribonuclease 2 [Source:HGNC Symbol;Acc:HGNC:28648]	Mg	Uniprot Metal
Q09013	DMPK	dystrophia myotonica-protein kinase [Source:HGNC Symbol;Acc:HGNC:2933]	Mg	Uniprot Cofactor
P04053	DNTT	DNA nucleotidylexotransferase [Source:HGNC Symbol;Acc:HGNC:2983]	Mg	Uniprot Cofactor
P04053	DNTT	DNA nucleotidylexotransferase [Source:HGNC Symbol;Acc:HGNC:2983]	Mg	Uniprot Metal
Q9NRR4	DROSHA	drosha, ribonuclease type III [Source:HGNC Symbol;Acc:HGNC:17904]	metal	Uniprot Metal
Q9NRR4	DROSHA	drosha, ribonuclease type III [Source:HGNC Symbol;Acc:HGNC:17904]	Mg	Uniprot Cofactor
Q8TEA8	DTD1	D-tyrosyl-tRNA deacylase 1 [Source:HGNC Symbol;Acc:HGNC:16219]	Mg	Uniprot Metal
P33316	DUT	deoxyuridine triphosphatase [Source:HGNC Symbol;Acc:HGNC:3078]	Mg	Uniprot Cofactor
O77932	DXO	decapping exoribonuclease [Source:HGNC Symbol;Acc:HGNC:2992]	Mg	Uniprot Cofactor
O77932	DXO	decapping exoribonuclease [Source:HGNC Symbol;Acc:HGNC:2992]	Mg	Uniprot Metal
O43781	DYRK3	dual-specificity tyrosine-(Y)-phosphorylation regulated kinase 3 [Source:HGNC Symbol;Acc:HGNC:3094]	Mg	Uniprot Cofactor
Q9NR20	DYRK4	dual-specificity tyrosine-(Y)-phosphorylation regulated kinase 4 [Source:HGNC Symbol;Acc:HGNC:3095]	Mg	Uniprot Cofactor
Q96AY2	EME1	essential meiotic structure-specific endonuclease 1 [Source:HGNC Symbol;Acc:HGNC:24965]	Mg	Uniprot Cofactor
Q8N8Q3	ENDOV	endonuclease V [Source:HGNC Symbol;Acc:HGNC:26640]	Mg	Uniprot Cofactor
Q8N8Q3	ENDOV	endonuclease V [Source:HGNC Symbol;Acc:HGNC:26640]	Mg	Uniprot Metal
P06733	ENO1	enolase 1, (alpha) [Source:HGNC Symbol;Acc:HGNC:3350]	Mg	Uniprot Cofactor
P06733	ENO1	enolase 1, (alpha) [Source:HGNC Symbol;Acc:HGNC:3350]	Mg	Uniprot Metal
P06733	ENO1	enolase 1, (alpha) [Source:HGNC Symbol;Acc:HGNC:3350]	Mg	enzyme
P09104	ENO2	enolase 2 (gamma, neuronal) [Source:HGNC Symbol;Acc:HGNC:3353]	Mg	Uniprot Cofactor
P09104	ENO2	enolase 2 (gamma, neuronal) [Source:HGNC Symbol;Acc:HGNC:3353]	Mg	Uniprot Metal
P13929	ENO3	enolase 3 (beta, muscle) [Source:HGNC Symbol;Acc:HGNC:3354]	Mg	Uniprot Cofactor
P13929	ENO3	enolase 3 (beta, muscle) [Source:HGNC Symbol;Acc:HGNC:3354]	Mg	Uniprot Metal
Q9UHY7	ENOPH1	enolase-phosphatase 1 [Source:HGNC Symbol;Acc:HGNC:24599]	Mg	Uniprot Cofactor
Q9UHY7	ENOPH1	enolase-phosphatase 1 [Source:HGNC Symbol;Acc:HGNC:24599]	Mg	Uniprot Metal
Q7L5Y1	ENOSF1	enolase superfamily member 1 [Source:HGNC Symbol;Acc:HGNC:30365]	Mg	Uniprot Cofactor
Q7L5Y1	ENOSF1	enolase superfamily member 1 [Source:HGNC Symbol;Acc:HGNC:30365]	Mg	Uniprot Metal
P34913	EPHX2	epoxide hydrolase 2, cytoplasmic [Source:HGNC Symbol;Acc:HGNC:3402]	Mg	Uniprot Cofactor
P34913	EPHX2	epoxide hydrolase 2, cytoplasmic [Source:HGNC Symbol;Acc:HGNC:3402]	Mg	Uniprot Metal
Q9C0D9	EPT1	ethanolaminephosphotransferase 1 (CDP-ethanolamine-specific) [Source:HGNC Symbol;Acc:HGNC:29361]	Mg	Uniprot Cofactor
Q92889	ERCC4	excision repair cross-complementation group 4 [Source:HGNC Symbol;Acc:HGNC:3436]	Mg	Uniprot Cofactor
P28715	ERCC5	excision repair cross-complementation group 5 [Source:HGNC Symbol;Acc:HGNC:3437]	Mg	Uniprot Cofactor
P28715	ERCC5	excision repair cross-complementation group 5 [Source:HGNC Symbol;Acc:HGNC:3437]	Mg	Uniprot Metal
Q8IV48	ERI1	exoribonuclease 1 [Source:HGNC Symbol;Acc:HGNC:23994]	Mg	Uniprot Cofactor
Q8IV48	ERI1	exoribonuclease 1 [Source:HGNC Symbol;Acc:HGNC:23994]	Mg	Uniprot Metal
A8K979	ERI2	ERI1 exoribonuclease family member 2 [Source:HGNC Symbol;Acc:HGNC:30541]	Mg	Uniprot Cofactor
A8K979	ERI2	ERI1 exoribonuclease family member 2 [Source:HGNC Symbol;Acc:HGNC:30541]	Mg	Uniprot Metal
O43414	ERI3	ERI1 exoribonuclease family member 3 [Source:HGNC Symbol;Acc:HGNC:17276]	Mg	Uniprot Cofactor
O43414	ERI3	ERI1 exoribonuclease family member 3 [Source:HGNC Symbol;Acc:HGNC:17276]	Mg	Uniprot Metal
O75460	ERN1	endoplasmic reticulum to nucleus signaling 1 [Source:HGNC Symbol;Acc:HGNC:3449]	Mg	Uniprot Cofactor
Q76MJ5	ERN2	endoplasmic reticulum to nucleus signaling 2 [Source:HGNC Symbol;Acc:HGNC:16942]	Mg	Uniprot Cofactor
Q8N9H8	EXD3	exonuclease 3'-5' domain containing 3 [Source:HGNC Symbol;Acc:HGNC:26023]	Mg	Uniprot Cofactor
Q9UQ84	EXO1	exonuclease 1 [Source:HGNC Symbol;Acc:HGNC:3511]	Mg	Uniprot Cofactor
Q9UQ84	EXO1	exonuclease 1 [Source:HGNC Symbol;Acc:HGNC:3511]	Mg	Uniprot Metal
Q99502	EYA1	EYA transcriptional coactivator and phosphatase 1 [Source:HGNC Symbol;Acc:HGNC:3519]	Mg	Uniprot Cofactor
Q99502	EYA1	EYA transcriptional coactivator and phosphatase 1 [Source:HGNC Symbol;Acc:HGNC:3519]	Mg	Uniprot Metal
O00167	EYA2	EYA transcriptional coactivator and phosphatase 2 [Source:HGNC Symbol;Acc:HGNC:3520]	Mg	Uniprot Cofactor
O00167	EYA2	EYA transcriptional coactivator and phosphatase 2 [Source:HGNC Symbol;Acc:HGNC:3520]	Mg	Uniprot Metal
Q99504	EYA3	EYA transcriptional coactivator and phosphatase 3 [Source:HGNC Symbol;Acc:HGNC:3521]	Mg	Uniprot Cofactor
Q99504	EYA3	EYA transcriptional coactivator and phosphatase 3 [Source:HGNC Symbol;Acc:HGNC:3521]	Mg	Uniprot Metal
O95677	EYA4	EYA transcriptional coactivator and phosphatase 4 [Source:HGNC Symbol;Acc:HGNC:3522]	Mg	Uniprot Cofactor
O95677	EYA4	EYA transcriptional coactivator and phosphatase 4 [Source:HGNC Symbol;Acc:HGNC:3522]	Mg	Uniprot Metal
P09467	FBP1	fructose-1,6-bisphosphatase 1 [Source:HGNC Symbol;Acc:HGNC:3606]	Mg	Uniprot Cofactor
P09467	FBP1	fructose-1,6-bisphosphatase 1 [Source:HGNC Symbol;Acc:HGNC:3606]	Mg	Uniprot Metal
O00757	FBP2	fructose-1,6-bisphosphatase 2 [Source:HGNC Symbol;Acc:HGNC:3607]	Mg	Uniprot Cofactor
O00757	FBP2	fructose-1,6-bisphosphatase 2 [Source:HGNC Symbol;Acc:HGNC:3607]	Mg	Uniprot Metal
P14324	FDPS	farnesyl diphosphate synthase [Source:HGNC Symbol;Acc:HGNC:3631]	Mg	Uniprot Cofactor
P14324	FDPS	farnesyl diphosphate synthase [Source:HGNC Symbol;Acc:HGNC:3631]	Mg	Uniprot Metal
P14324	FDPS	farnesyl diphosphate synthase [Source:HGNC Symbol;Acc:HGNC:3631]	Mg	macie
P14324	FDPS	farnesyl diphosphate synthase [Source:HGNC Symbol;Acc:HGNC:3631]	Mg	macie
P14324	FDPS	farnesyl diphosphate synthase [Source:HGNC Symbol;Acc:HGNC:3631]	Mg	macie
P39748	FEN1	flap structure-specific endonuclease 1 [Source:HGNC Symbol;Acc:HGNC:3650]	Mg	Uniprot Cofactor
P39748	FEN1	flap structure-specific endonuclease 1 [Source:HGNC Symbol;Acc:HGNC:3650]	Mg	Uniprot Metal
P49789	FHIT	fragile histidine triad [Source:HGNC Symbol;Acc:HGNC:3701]	Mg	macie
Q6PIW4	FIGNL1	fidgetin-like 1 [Source:HGNC Symbol;Acc:HGNC:13286]	Mg	Uniprot Cofactor
Q8NFF5	FLAD1	flavin adenine dinucleotide synthetase 1 [Source:HGNC Symbol;Acc:HGNC:24671]	Mg	Uniprot Cofactor
Q8NFF5	FLAD1	flavin adenine dinucleotide synthetase 1 [Source:HGNC Symbol;Acc:HGNC:24671]	Mg	enzyme
Q01167	FOXK2	forkhead box K2 [Source:HGNC Symbol;Acc:HGNC:6036]	Mg	Uniprot Cofactor
Q01167	FOXK2	forkhead box K2 [Source:HGNC Symbol;Acc:HGNC:6036]	Mg	Uniprot Metal
Q13283	G3BP1	GTPase activating protein (SH3 domain) binding protein 1 [Source:HGNC Symbol;Acc:HGNC:30292]	Mg	Uniprot Cofactor
Q96A11	GAL3ST3	galactose-3-O-sulfotransferase 3 [Source:HGNC Symbol;Acc:HGNC:24144]	Mg	Uniprot Cofactor
Q9NZC3	GDE1	glycerophosphodiester phosphodiesterase 1 [Source:HGNC Symbol;Acc:HGNC:29644]	Mg	Uniprot Cofactor
Q9NZC3	GDE1	glycerophosphodiester phosphodiesterase 1 [Source:HGNC Symbol;Acc:HGNC:29644]	Mg	Uniprot Metal
Q17RS7	GEN1	GEN1 Holliday junction 5' flap endonuclease [Source:HGNC Symbol;Acc:HGNC:26881]	Mg	Uniprot Cofactor
Q17RS7	GEN1	GEN1 Holliday junction 5' flap endonuclease [Source:HGNC Symbol;Acc:HGNC:26881]	Mg	Uniprot Metal
O95749	GGPS1	geranylgeranyl diphosphate synthase 1 [Source:HGNC Symbol;Acc:HGNC:4249]	Mg	Uniprot Cofactor
O95749	GGPS1	geranylgeranyl diphosphate synthase 1 [Source:HGNC Symbol;Acc:HGNC:4249]	Mg	Uniprot Metal
P29992	GNA11	guanine nucleotide binding protein (G protein), alpha 11 (Gq class) [Source:HGNC Symbol;Acc:HGNC:4379]	Mg	Uniprot Metal
Q03113	GNA12	guanine nucleotide binding protein (G protein) alpha 12 [Source:HGNC Symbol;Acc:HGNC:4380]	Mg	Uniprot Metal
Q14344	GNA13	guanine nucleotide binding protein (G protein), alpha 13 [Source:HGNC Symbol;Acc:HGNC:4381]	Mg	Uniprot Metal
O95837	GNA14	guanine nucleotide binding protein (G protein), alpha 14 [Source:HGNC Symbol;Acc:HGNC:4382]	Mg	Uniprot Metal
P30679	GNA15	guanine nucleotide binding protein (G protein), alpha 15 (Gq class) [Source:HGNC Symbol;Acc:HGNC:4383]	Mg	Uniprot Metal
P63096	GNAI1	guanine nucleotide binding protein (G protein), alpha inhibiting activity polypeptide 1 [Source:HGNC Symbol;Acc:HGNC:4384]	Mg	Uniprot Metal
P04899	GNAI2	guanine nucleotide binding protein (G protein), alpha inhibiting activity polypeptide 2 [Source:HGNC Symbol;Acc:HGNC:4385]	Mg	Uniprot Metal
P08754	GNAI3	guanine nucleotide binding protein (G protein), alpha inhibiting activity polypeptide 3 [Source:HGNC Symbol;Acc:HGNC:4387]	Mg	Uniprot Metal
P38405	GNAL	guanine nucleotide binding protein (G protein), alpha activating activity polypeptide, olfactory type [Source:HGNC Symbol;Acc:HGNC:4388]	Mg	Uniprot Metal
P09471	GNAO1	guanine nucleotide binding protein (G protein), alpha activating activity polypeptide O [Source:HGNC Symbol;Acc:HGNC:4389]	Mg	Uniprot Metal
P50148	GNAQ	guanine nucleotide binding protein (G protein), q polypeptide [Source:HGNC Symbol;Acc:HGNC:4390]	Mg	Uniprot Metal
Q5JWF2	GNAS	GNAS complex locus [Source:HGNC Symbol;Acc:HGNC:4392]	Mg	Uniprot Metal
P63092	GNAS	GNAS complex locus [Source:HGNC Symbol;Acc:HGNC:4392]	Mg	Uniprot Metal
P11488	GNAT1	guanine nucleotide binding protein (G protein), alpha transducing activity polypeptide 1 [Source:HGNC Symbol;Acc:HGNC:4393]	Mg	Uniprot Metal
P19087	GNAT2	guanine nucleotide binding protein (G protein), alpha transducing activity polypeptide 2 [Source:HGNC Symbol;Acc:HGNC:4394]	Mg	Uniprot Metal
A8MTJ3	GNAT3	guanine nucleotide binding protein, alpha transducing 3 [Source:HGNC Symbol;Acc:HGNC:22800]	Mg	Uniprot Metal
P19086	GNAZ	guanine nucleotide binding protein (G protein), alpha z polypeptide [Source:HGNC Symbol;Acc:HGNC:4395]	Mg	Uniprot Metal
Q9NQX3	GPHN	gephyrin [Source:HGNC Symbol;Acc:HGNC:15465]	Mg	Uniprot Cofactor
Q8TF76	GSG2	germ cell associated 2 (haspin) [Source:HGNC Symbol;Acc:HGNC:19682]	Mg	Uniprot Cofactor
O43824	GTPBP6	NA	Mg	Uniprot Cofactor
O43824	GTPBP6	NA	Mg	Uniprot Metal
Q8N3Z3	GTPBP8	GTP-binding protein 8 (putative) [Source:HGNC Symbol;Acc:HGNC:25007]	Mg	Uniprot Cofactor
Q8N3Z3	GTPBP8	GTP-binding protein 8 (putative) [Source:HGNC Symbol;Acc:HGNC:25007]	Mg	Uniprot Metal
Q92839	HAS1	hyaluronan synthase 1 [Source:HGNC Symbol;Acc:HGNC:4818]	Mg	Uniprot Cofactor
Q92819	HAS2	hyaluronan synthase 2 [Source:HGNC Symbol;Acc:HGNC:4819]	Mg	Uniprot Cofactor
O00219	HAS3	hyaluronan synthase 3 [Source:HGNC Symbol;Acc:HGNC:4820]	Mg	Uniprot Cofactor
Q08623	HDHD1	haloacid dehalogenase-like hydrolase domain containing 1 [Source:HGNC Symbol;Acc:HGNC:16818]	Mg	Uniprot Cofactor
Q08623	HDHD1	haloacid dehalogenase-like hydrolase domain containing 1 [Source:HGNC Symbol;Acc:HGNC:16818]	Mg	Uniprot Metal
Q9H0R4	HDHD2	haloacid dehalogenase-like hydrolase domain containing 2 [Source:HGNC Symbol;Acc:HGNC:25364]	Mg	Uniprot Cofactor
Q9H0R4	HDHD2	haloacid dehalogenase-like hydrolase domain containing 2 [Source:HGNC Symbol;Acc:HGNC:25364]	Mg	Uniprot Metal
P00492	HPRT1	hypoxanthine phosphoribosyltransferase 1 [Source:HGNC Symbol;Acc:HGNC:5157]	Mg	Uniprot Cofactor
P00492	HPRT1	hypoxanthine phosphoribosyltransferase 1 [Source:HGNC Symbol;Acc:HGNC:5157]	Mg	Uniprot Metal
P00492	HPRT1	hypoxanthine phosphoribosyltransferase 1 [Source:HGNC Symbol;Acc:HGNC:5157]	Mg	macie
P00492	HPRT1	hypoxanthine phosphoribosyltransferase 1 [Source:HGNC Symbol;Acc:HGNC:5157]	Mg	macie
Q9UPZ9	ICK	intestinal cell (MAK-like) kinase [Source:HGNC Symbol;Acc:HGNC:21219]	Mg	Uniprot Cofactor
O75874	IDH1	isocitrate dehydrogenase 1 (NADP+), soluble [Source:HGNC Symbol;Acc:HGNC:5382]	metal	Uniprot Metal
O75874	IDH1	isocitrate dehydrogenase 1 (NADP+), soluble [Source:HGNC Symbol;Acc:HGNC:5382]	Mg	Uniprot Cofactor
O75874	IDH1	isocitrate dehydrogenase 1 (NADP+), soluble [Source:HGNC Symbol;Acc:HGNC:5382]	Mg	macie
O75874	IDH1	isocitrate dehydrogenase 1 (NADP+), soluble [Source:HGNC Symbol;Acc:HGNC:5382]	Vit B3 (NAD)	Uniprot Binding
O75874	IDH1	isocitrate dehydrogenase 1 (NADP+), soluble [Source:HGNC Symbol;Acc:HGNC:5382]	Vit B3 (NAD)	cofactor
P48735	IDH2	isocitrate dehydrogenase 2 (NADP+), mitochondrial [Source:HGNC Symbol;Acc:HGNC:5383]	metal	Uniprot Metal
P48735	IDH2	isocitrate dehydrogenase 2 (NADP+), mitochondrial [Source:HGNC Symbol;Acc:HGNC:5383]	Mg	Uniprot Cofactor
P48735	IDH2	isocitrate dehydrogenase 2 (NADP+), mitochondrial [Source:HGNC Symbol;Acc:HGNC:5383]	Vit B3 (NAD)	Uniprot Binding
P48735	IDH2	isocitrate dehydrogenase 2 (NADP+), mitochondrial [Source:HGNC Symbol;Acc:HGNC:5383]	Vit B3 (NAD)	cofactor
P50213	IDH3A	isocitrate dehydrogenase 3 (NAD+) alpha [Source:HGNC Symbol;Acc:HGNC:5384]	metal	Uniprot Metal
P50213	IDH3A	isocitrate dehydrogenase 3 (NAD+) alpha [Source:HGNC Symbol;Acc:HGNC:5384]	Mg	Uniprot Cofactor
P50213	IDH3A	isocitrate dehydrogenase 3 (NAD+) alpha [Source:HGNC Symbol;Acc:HGNC:5384]	Vit B3 (NAD)	cofactor
O43837	IDH3B	isocitrate dehydrogenase 3 (NAD+) beta [Source:HGNC Symbol;Acc:HGNC:5385]	metal	Uniprot Metal
O43837	IDH3B	isocitrate dehydrogenase 3 (NAD+) beta [Source:HGNC Symbol;Acc:HGNC:5385]	Mg	Uniprot Cofactor
O43837	IDH3B	isocitrate dehydrogenase 3 (NAD+) beta [Source:HGNC Symbol;Acc:HGNC:5385]	Vit B3 (NAD)	cofactor
P51553	IDH3G	isocitrate dehydrogenase 3 (NAD+) gamma [Source:HGNC Symbol;Acc:HGNC:5386]	metal	Uniprot Metal
P51553	IDH3G	isocitrate dehydrogenase 3 (NAD+) gamma [Source:HGNC Symbol;Acc:HGNC:5386]	Mg	Uniprot Cofactor
P51553	IDH3G	isocitrate dehydrogenase 3 (NAD+) gamma [Source:HGNC Symbol;Acc:HGNC:5386]	Vit B3 (NAD)	cofactor
P29218	IMPA1	inositol(myo)-1(or 4)-monophosphatase 1 [Source:HGNC Symbol;Acc:HGNC:6050]	Mg	Uniprot Cofactor
P29218	IMPA1	inositol(myo)-1(or 4)-monophosphatase 1 [Source:HGNC Symbol;Acc:HGNC:6050]	Mg	Uniprot Metal
O14732	IMPA2	inositol(myo)-1(or 4)-monophosphatase 2 [Source:HGNC Symbol;Acc:HGNC:6051]	Mg	Uniprot Cofactor
O14732	IMPA2	inositol(myo)-1(or 4)-monophosphatase 2 [Source:HGNC Symbol;Acc:HGNC:6051]	Mg	Uniprot Metal
Q9NX62	IMPAD1	inositol monophosphatase domain containing 1 [Source:HGNC Symbol;Acc:HGNC:26019]	Mg	Uniprot Cofactor
Q9NX62	IMPAD1	inositol monophosphatase domain containing 1 [Source:HGNC Symbol;Acc:HGNC:26019]	Mg	Uniprot Metal
P49441	INPP1	inositol polyphosphate-1-phosphatase [Source:HGNC Symbol;Acc:HGNC:6071]	Mg	Uniprot Cofactor
P49441	INPP1	inositol polyphosphate-1-phosphatase [Source:HGNC Symbol;Acc:HGNC:6071]	Mg	Uniprot Metal
P32019	INPP5B	inositol polyphosphate-5-phosphatase, 75kDa [Source:HGNC Symbol;Acc:HGNC:6077]	Mg	Uniprot Metal
P51617	IRAK1	interleukin-1 receptor-associated kinase 1 [Source:HGNC Symbol;Acc:HGNC:6112]	Mg	Uniprot Cofactor
Q9Y616	IRAK3	interleukin-1 receptor-associated kinase 3 [Source:HGNC Symbol;Acc:HGNC:17020]	Mg	Uniprot Cofactor
Q9NWZ3	IRAK4	interleukin-1 receptor-associated kinase 4 [Source:HGNC Symbol;Acc:HGNC:17967]	Mg	Uniprot Cofactor
P26010	ITGB7	integrin, beta 7 [Source:HGNC Symbol;Acc:HGNC:6162]	metal	Uniprot Metal
P26010	ITGB7	integrin, beta 7 [Source:HGNC Symbol;Acc:HGNC:6162]	Mg	Uniprot Metal
Q9BY32	ITPA	inosine triphosphatase (nucleoside triphosphate pyrophosphatase) [Source:HGNC Symbol;Acc:HGNC:6176]	Mg	Uniprot Cofactor
Q9BY32	ITPA	inosine triphosphatase (nucleoside triphosphate pyrophosphatase) [Source:HGNC Symbol;Acc:HGNC:6176]	Mg	Uniprot Metal
Q13572	ITPK1	inositol-tetrakisphosphate 1-kinase [Source:HGNC Symbol;Acc:HGNC:6177]	Mg	Uniprot Cofactor
Q13572	ITPK1	inositol-tetrakisphosphate 1-kinase [Source:HGNC Symbol;Acc:HGNC:6177]	Mg	Uniprot Metal
O60229	KALRN	kalirin, RhoGEF kinase [Source:HGNC Symbol;Acc:HGNC:4814]	Mg	Uniprot Cofactor
P10721	KIT	v-kit Hardy-Zuckerman 4 feline sarcoma viral oncogene homolog [Source:HGNC Symbol;Acc:HGNC:6342]	Mg	Uniprot Metal
O95835	LATS1	large tumor suppressor kinase 1 [Source:HGNC Symbol;Acc:HGNC:6514]	Mg	Uniprot Cofactor
Q9NRM7	LATS2	large tumor suppressor kinase 2 [Source:HGNC Symbol;Acc:HGNC:6515]	Mg	Uniprot Cofactor
Q9H008	LHPP	phospholysine phosphohistidine inorganic pyrophosphate phosphatase [Source:HGNC Symbol;Acc:HGNC:30042]	Mg	Uniprot Cofactor
Q9H008	LHPP	phospholysine phosphohistidine inorganic pyrophosphate phosphatase [Source:HGNC Symbol;Acc:HGNC:30042]	Mg	Uniprot Metal
P18858	LIG1	ligase I, DNA, ATP-dependent [Source:HGNC Symbol;Acc:HGNC:6598]	Mg	Uniprot Cofactor
P18858	LIG1	ligase I, DNA, ATP-dependent [Source:HGNC Symbol;Acc:HGNC:6598]	Mg	Uniprot Metal
P49916	LIG3	ligase III, DNA, ATP-dependent [Source:HGNC Symbol;Acc:HGNC:6600]	Mg	Uniprot Cofactor
P49916	LIG3	ligase III, DNA, ATP-dependent [Source:HGNC Symbol;Acc:HGNC:6600]	Mg	Uniprot Metal
P49917	LIG4	ligase IV, DNA, ATP-dependent [Source:HGNC Symbol;Acc:HGNC:6601]	Mg	Uniprot Cofactor
P49917	LIG4	ligase IV, DNA, ATP-dependent [Source:HGNC Symbol;Acc:HGNC:6601]	Mg	Uniprot Metal
Q14693	LPIN1	lipin 1 [Source:HGNC Symbol;Acc:HGNC:13345]	Mg	Uniprot Cofactor
Q92539	LPIN2	lipin 2 [Source:HGNC Symbol;Acc:HGNC:14450]	Mg	Uniprot Cofactor
Q9BQK8	LPIN3	lipin 3 [Source:HGNC Symbol;Acc:HGNC:14451]	Mg	Uniprot Cofactor
Q38SD2	LRRK1	leucine-rich repeat kinase 1 [Source:HGNC Symbol;Acc:HGNC:18608]	Mg	Uniprot Cofactor
A4QPA9	MAP2K1	NA	Mg	macie
Q13163	MAP2K5	mitogen-activated protein kinase kinase 5 [Source:HGNC Symbol;Acc:HGNC:6845]	Mg	Uniprot Cofactor
O14733	MAP2K7	mitogen-activated protein kinase kinase 7 [Source:HGNC Symbol;Acc:HGNC:6847]	Mg	Uniprot Cofactor
Q13233	MAP3K1	mitogen-activated protein kinase kinase kinase 1, E3 ubiquitin protein ligase [Source:HGNC Symbol;Acc:HGNC:6848]	Mg	Uniprot Cofactor
Q02779	MAP3K10	mitogen-activated protein kinase kinase kinase 10 [Source:HGNC Symbol;Acc:HGNC:6849]	Mg	Uniprot Cofactor
Q16584	MAP3K11	mitogen-activated protein kinase kinase kinase 11 [Source:HGNC Symbol;Acc:HGNC:6850]	Mg	Uniprot Cofactor
Q12852	MAP3K12	mitogen-activated protein kinase kinase kinase 12 [Source:HGNC Symbol;Acc:HGNC:6851]	Mg	Uniprot Cofactor
O43283	MAP3K13	mitogen-activated protein kinase kinase kinase 13 [Source:HGNC Symbol;Acc:HGNC:6852]	Mg	Uniprot Cofactor
Q6ZN16	MAP3K15	mitogen-activated protein kinase kinase kinase 15 [Source:HGNC Symbol;Acc:HGNC:31689]	Mg	Uniprot Cofactor
Q9Y2U5	MAP3K2	mitogen-activated protein kinase kinase kinase 2 [Source:HGNC Symbol;Acc:HGNC:6854]	Mg	Uniprot Cofactor
Q99759	MAP3K3	mitogen-activated protein kinase kinase kinase 3 [Source:HGNC Symbol;Acc:HGNC:6855]	Mg	Uniprot Cofactor
Q9Y6R4	MAP3K4	mitogen-activated protein kinase kinase kinase 4 [Source:HGNC Symbol;Acc:HGNC:6856]	Mg	Uniprot Cofactor
Q99683	MAP3K5	mitogen-activated protein kinase kinase kinase 5 [Source:HGNC Symbol;Acc:HGNC:6857]	Mg	Uniprot Cofactor
O95382	MAP3K6	mitogen-activated protein kinase kinase kinase 6 [Source:HGNC Symbol;Acc:HGNC:6858]	Mg	Uniprot Cofactor
O43318	MAP3K7	mitogen-activated protein kinase kinase kinase 7 [Source:HGNC Symbol;Acc:HGNC:6859]	Mg	Uniprot Cofactor
P41279	MAP3K8	mitogen-activated protein kinase kinase kinase 8 [Source:HGNC Symbol;Acc:HGNC:6860]	Mg	Uniprot Cofactor
P80192	MAP3K9	mitogen-activated protein kinase kinase kinase 9 [Source:HGNC Symbol;Acc:HGNC:6861]	Mg	Uniprot Cofactor
Q92918	MAP4K1	mitogen-activated protein kinase kinase kinase kinase 1 [Source:HGNC Symbol;Acc:HGNC:6863]	Mg	Uniprot Cofactor
Q12851	MAP4K2	mitogen-activated protein kinase kinase kinase kinase 2 [Source:HGNC Symbol;Acc:HGNC:6864]	Mg	Uniprot Cofactor
Q8IVH8	MAP4K3	mitogen-activated protein kinase kinase kinase kinase 3 [Source:HGNC Symbol;Acc:HGNC:6865]	Mg	Uniprot Cofactor
O95819	MAP4K4	mitogen-activated protein kinase kinase kinase kinase 4 [Source:HGNC Symbol;Acc:HGNC:6866]	Mg	Uniprot Cofactor
Q9Y4K4	MAP4K5	NA	Mg	Uniprot Cofactor
P28482	MAPK1	mitogen-activated protein kinase 1 [Source:HGNC Symbol;Acc:HGNC:6871]	Mg	Uniprot Cofactor
P53779	MAPK10	mitogen-activated protein kinase 10 [Source:HGNC Symbol;Acc:HGNC:6872]	Mg	Uniprot Cofactor
Q15759	MAPK11	mitogen-activated protein kinase 11 [Source:HGNC Symbol;Acc:HGNC:6873]	Mg	Uniprot Cofactor
P53778	MAPK12	mitogen-activated protein kinase 12 [Source:HGNC Symbol;Acc:HGNC:6874]	Mg	Uniprot Cofactor
O15264	MAPK13	mitogen-activated protein kinase 13 [Source:HGNC Symbol;Acc:HGNC:6875]	Mg	Uniprot Cofactor
Q16539	MAPK14	mitogen-activated protein kinase 14 [Source:HGNC Symbol;Acc:HGNC:6876]	Mg	Uniprot Cofactor
P27361	MAPK3	mitogen-activated protein kinase 3 [Source:HGNC Symbol;Acc:HGNC:6877]	Mg	Uniprot Cofactor
P31152	MAPK4	mitogen-activated protein kinase 4 [Source:HGNC Symbol;Acc:HGNC:6878]	Mg	Uniprot Cofactor
Q16659	MAPK6	mitogen-activated protein kinase 6 [Source:HGNC Symbol;Acc:HGNC:6879]	Mg	Uniprot Cofactor
Q13164	MAPK7	mitogen-activated protein kinase 7 [Source:HGNC Symbol;Acc:HGNC:6880]	Mg	Uniprot Cofactor
P45983	MAPK8	mitogen-activated protein kinase 8 [Source:HGNC Symbol;Acc:HGNC:6881]	Mg	Uniprot Cofactor
P45984	MAPK9	mitogen-activated protein kinase 9 [Source:HGNC Symbol;Acc:HGNC:6886]	Mg	Uniprot Cofactor
Q9P0L2	MARK1	MAP/microtubule affinity-regulating kinase 1 [Source:HGNC Symbol;Acc:HGNC:6896]	Mg	Uniprot Cofactor
Q7KZI7	MARK2	MAP/microtubule affinity-regulating kinase 2 [Source:HGNC Symbol;Acc:HGNC:3332]	Mg	Uniprot Cofactor
Q9Y2H9	MAST1	microtubule associated serine/threonine kinase 1 [Source:HGNC Symbol;Acc:HGNC:19034]	Mg	Uniprot Cofactor
Q6P0Q8	MAST2	microtubule associated serine/threonine kinase 2 [Source:HGNC Symbol;Acc:HGNC:19035]	Mg	Uniprot Cofactor
O60307	MAST3	microtubule associated serine/threonine kinase 3 [Source:HGNC Symbol;Acc:HGNC:19036]	Mg	Uniprot Cofactor
O15021	MAST4	microtubule associated serine/threonine kinase family member 4 [Source:HGNC Symbol;Acc:HGNC:19037]	Mg	Uniprot Cofactor
Q86V88	MDP1	magnesium-dependent phosphatase 1 [Source:HGNC Symbol;Acc:HGNC:28781]	Mg	Uniprot Cofactor
Q86V88	MDP1	magnesium-dependent phosphatase 1 [Source:HGNC Symbol;Acc:HGNC:28781]	Mg	Uniprot Metal
Q86V88	MDP1	magnesium-dependent phosphatase 1 [Source:HGNC Symbol;Acc:HGNC:28781]	Phosphate	Uniprot Binding
Q8N4C8	MINK1	misshapen-like kinase 1 [Source:HGNC Symbol;Acc:HGNC:17565]	Mg	Uniprot Cofactor
Q9BUB5	MKNK1	MAP kinase interacting serine/threonine kinase 1 [Source:HGNC Symbol;Acc:HGNC:7110]	Mg	Uniprot Cofactor
Q5TCX8	MLK4	Mitogen-activated protein kinase kinase kinase MLK4 [Source:UniProtKB/Swiss-Prot;Acc:Q5TCX8]	Mg	Uniprot Cofactor
Q13126	MTAP	methylthioadenosine phosphorylase [Source:HGNC Symbol;Acc:HGNC:7413]	Phosphate	Uniprot Binding
Q9H4K7	MTG2	mitochondrial ribosome-associated GTPase 2 [Source:HGNC Symbol;Acc:HGNC:16239]	Mg	Uniprot Cofactor
Q9H4K7	MTG2	mitochondrial ribosome-associated GTPase 2 [Source:HGNC Symbol;Acc:HGNC:16239]	Mg	Uniprot Metal
P49914	MTHFS	5,10-methenyltetrahydrofolate synthetase (5-formyltetrahydrofolate cyclo-ligase) [Source:HGNC Symbol;Acc:HGNC:7437]	Mg	Uniprot Cofactor
P49914	MTHFS	5,10-methenyltetrahydrofolate synthetase (5-formyltetrahydrofolate cyclo-ligase) [Source:HGNC Symbol;Acc:HGNC:7437]	Mg	Uniprot Metal
Q9NVV4	MTPAP	mitochondrial poly(A) polymerase [Source:HGNC Symbol;Acc:HGNC:25532]	metal	Uniprot Metal
Q9NVV4	MTPAP	mitochondrial poly(A) polymerase [Source:HGNC Symbol;Acc:HGNC:25532]	Mg	Uniprot Cofactor
Q96NY9	MUS81	MUS81 structure-specific endonuclease subunit [Source:HGNC Symbol;Acc:HGNC:29814]	Mg	Uniprot Cofactor
Q32MK0	MYLK3	myosin light chain kinase 3 [Source:HGNC Symbol;Acc:HGNC:29826]	Mg	Uniprot Cofactor
Q8TBE9	NANP	N-acetylneuraminic acid phosphatase [Source:HGNC Symbol;Acc:HGNC:16140]	Mg	Uniprot Cofactor
Q96PY6	NEK1	NIMA-related kinase 1 [Source:HGNC Symbol;Acc:HGNC:7744]	Mg	Uniprot Cofactor
Q6ZWH5	NEK10	NIMA-related kinase 10 [Source:HGNC Symbol;Acc:HGNC:18592]	Mg	Uniprot Cofactor
P51955	NEK2	NIMA-related kinase 2 [Source:HGNC Symbol;Acc:HGNC:7745]	Mg	Uniprot Cofactor
P51956	NEK3	NIMA-related kinase 3 [Source:HGNC Symbol;Acc:HGNC:7746]	Mg	Uniprot Cofactor
Q6P3R8	NEK5	NIMA-related kinase 5 [Source:HGNC Symbol;Acc:HGNC:7748]	Mg	Uniprot Cofactor
Q9HC98	NEK6	NIMA-related kinase 6 [Source:HGNC Symbol;Acc:HGNC:7749]	Mg	Uniprot Cofactor
Q8TDX7	NEK7	NIMA-related kinase 7 [Source:HGNC Symbol;Acc:HGNC:13386]	Mg	Uniprot Cofactor
Q86SG6	NEK8	NIMA-related kinase 8 [Source:HGNC Symbol;Acc:HGNC:13387]	Mg	Uniprot Cofactor
Q8TD19	NEK9	NIMA-related kinase 9 [Source:HGNC Symbol;Acc:HGNC:18591]	Mg	Uniprot Cofactor
Q8IY84	NIM1K	NIM1 serine/threonine protein kinase [Source:HGNC Symbol;Acc:HGNC:28646]	Mg	Uniprot Cofactor
Q9UBE8	NLK	nemo-like kinase [Source:HGNC Symbol;Acc:HGNC:29858]	Mg	Uniprot Cofactor
P15531	NME1	NME/NM23 nucleoside diphosphate kinase 1 [Source:HGNC Symbol;Acc:HGNC:7849]	Mg	Uniprot Cofactor
P15531	NME1	NME/NM23 nucleoside diphosphate kinase 1 [Source:HGNC Symbol;Acc:HGNC:7849]	Mg	macie
P22392	NME2	NME/NM23 nucleoside diphosphate kinase 2 [Source:HGNC Symbol;Acc:HGNC:7850]	Mg	Uniprot Cofactor
O60361	NME2P1	NA	Mg	Uniprot Cofactor
Q13232	NME3	NME/NM23 nucleoside diphosphate kinase 3 [Source:HGNC Symbol;Acc:HGNC:7851]	Mg	Uniprot Cofactor
O00746	NME4	NME/NM23 nucleoside diphosphate kinase 4 [Source:HGNC Symbol;Acc:HGNC:7852]	Mg	Uniprot Cofactor
O75414	NME6	NME/NM23 nucleoside diphosphate kinase 6 [Source:HGNC Symbol;Acc:HGNC:20567]	Mg	Uniprot Cofactor
Q9Y5B8	NME7	NME/NM23 family member 7 [Source:HGNC Symbol;Acc:HGNC:20461]	Mg	Uniprot Cofactor
Q9BZQ4	NMNAT2	nicotinamide nucleotide adenylyltransferase 2 [Source:HGNC Symbol;Acc:HGNC:16789]	Mg	Uniprot Cofactor
Q96T66	NMNAT3	nicotinamide nucleotide adenylyltransferase 3 [Source:HGNC Symbol;Acc:HGNC:20989]	Mg	Uniprot Cofactor
Q9NWW6	NMRK1	nicotinamide riboside kinase 1 [Source:HGNC Symbol;Acc:HGNC:26057]	Mg	Uniprot Metal
Q9NPI5	NMRK2	nicotinamide riboside kinase 2 [Source:HGNC Symbol;Acc:HGNC:17871]	Mg	Uniprot Metal
P46459	NSF	N-ethylmaleimide-sensitive factor [Source:HGNC Symbol;Acc:HGNC:8016]	Mg	Uniprot Cofactor
P46459	NSF	N-ethylmaleimide-sensitive factor [Source:HGNC Symbol;Acc:HGNC:8016]	Mg	Uniprot Metal
Q8TCD5	NT5C	5', 3'-nucleotidase, cytosolic [Source:HGNC Symbol;Acc:HGNC:17144]	Mg	Uniprot Cofactor
Q8TCD5	NT5C	5', 3'-nucleotidase, cytosolic [Source:HGNC Symbol;Acc:HGNC:17144]	Mg	Uniprot Metal
Q9BXI3	NT5C1A	5'-nucleotidase, cytosolic IA [Source:HGNC Symbol;Acc:HGNC:17819]	Mg	Uniprot Cofactor
Q96P26	NT5C1B	5'-nucleotidase, cytosolic IB [Source:HGNC Symbol;Acc:HGNC:17818]	Mg	Uniprot Cofactor
P49902	NT5C2	5'-nucleotidase, cytosolic II [Source:HGNC Symbol;Acc:HGNC:8022]	Mg	Uniprot Cofactor
P49902	NT5C2	5'-nucleotidase, cytosolic II [Source:HGNC Symbol;Acc:HGNC:8022]	Mg	Uniprot Metal
Q9H0P0	NT5C3A	5'-nucleotidase, cytosolic IIIA [Source:HGNC Symbol;Acc:HGNC:17820]	Mg	Uniprot Metal
Q969T7	NT5C3B	5'-nucleotidase, cytosolic IIIB [Source:HGNC Symbol;Acc:HGNC:28300]	Mg	Uniprot Metal
Q5TFE4	NT5DC1	5'-nucleotidase domain containing 1 [Source:HGNC Symbol;Acc:HGNC:21556]	Mg	Uniprot Metal
Q9H857	NT5DC2	5'-nucleotidase domain containing 2 [Source:HGNC Symbol;Acc:HGNC:25717]	Mg	Uniprot Metal
Q86UY8	NT5DC3	5'-nucleotidase domain containing 3 [Source:HGNC Symbol;Acc:HGNC:30826]	Mg	Uniprot Cofactor
Q86UY8	NT5DC3	5'-nucleotidase domain containing 3 [Source:HGNC Symbol;Acc:HGNC:30826]	Mg	Uniprot Metal
Q86YG4	NT5DC4	5'-nucleotidase domain containing 4 [Source:HGNC Symbol;Acc:HGNC:27678]	Mg	Uniprot Metal
Q9NPB1	NT5M	5',3'-nucleotidase, mitochondrial [Source:HGNC Symbol;Acc:HGNC:15769]	Mg	Uniprot Cofactor
Q9NPB1	NT5M	5',3'-nucleotidase, mitochondrial [Source:HGNC Symbol;Acc:HGNC:15769]	Mg	Uniprot Metal
O60285	NUAK1	NUAK family, SNF1-like kinase, 1 [Source:HGNC Symbol;Acc:HGNC:14311]	Mg	Uniprot Cofactor
Q9H093	NUAK2	NUAK family, SNF1-like kinase, 2 [Source:HGNC Symbol;Acc:HGNC:29558]	Mg	Uniprot Cofactor
P36639	NUDT1	nudix (nucleoside diphosphate linked moiety X)-type motif 1 [Source:HGNC Symbol;Acc:HGNC:8048]	Mg	Uniprot Cofactor
P36639	NUDT1	nudix (nucleoside diphosphate linked moiety X)-type motif 1 [Source:HGNC Symbol;Acc:HGNC:8048]	Mg	Uniprot Metal
Q8NFP7	NUDT10	nudix (nucleoside diphosphate linked moiety X)-type motif 10 [Source:HGNC Symbol;Acc:HGNC:17621]	Mg	Uniprot Cofactor
Q8NFP7	NUDT10	nudix (nucleoside diphosphate linked moiety X)-type motif 10 [Source:HGNC Symbol;Acc:HGNC:17621]	Mg	Uniprot Metal
Q96G61	NUDT11	nudix (nucleoside diphosphate linked moiety X)-type motif 11 [Source:HGNC Symbol;Acc:HGNC:18011]	Mg	Uniprot Cofactor
Q96G61	NUDT11	nudix (nucleoside diphosphate linked moiety X)-type motif 11 [Source:HGNC Symbol;Acc:HGNC:18011]	Mg	Uniprot Metal
Q9BQG2	NUDT12	nudix (nucleoside diphosphate linked moiety X)-type motif 12 [Source:HGNC Symbol;Acc:HGNC:18826]	metal	Uniprot Metal
Q9BQG2	NUDT12	nudix (nucleoside diphosphate linked moiety X)-type motif 12 [Source:HGNC Symbol;Acc:HGNC:18826]	Mg	Uniprot Cofactor
O95848	NUDT14	nudix (nucleoside diphosphate linked moiety X)-type motif 14 [Source:HGNC Symbol;Acc:HGNC:20141]	Mg	Uniprot Cofactor
Q9NV35	NUDT15	nudix (nucleoside diphosphate linked moiety X)-type motif 15 [Source:HGNC Symbol;Acc:HGNC:23063]	metal	Uniprot Metal
Q9NV35	NUDT15	nudix (nucleoside diphosphate linked moiety X)-type motif 15 [Source:HGNC Symbol;Acc:HGNC:23063]	Mg	Uniprot Cofactor
Q96DE0	NUDT16	nudix (nucleoside diphosphate linked moiety X)-type motif 16 [Source:HGNC Symbol;Acc:HGNC:26442]	metal	Uniprot Metal
Q96DE0	NUDT16	nudix (nucleoside diphosphate linked moiety X)-type motif 16 [Source:HGNC Symbol;Acc:HGNC:26442]	Mg	Uniprot Cofactor
P0C025	NUDT17	nudix (nucleoside diphosphate linked moiety X)-type motif 17 [Source:HGNC Symbol;Acc:HGNC:26618]	metal	Uniprot Metal
P0C025	NUDT17	nudix (nucleoside diphosphate linked moiety X)-type motif 17 [Source:HGNC Symbol;Acc:HGNC:26618]	Mg	Uniprot Cofactor
A8MXV4	NUDT19	nudix (nucleoside diphosphate linked moiety X)-type motif 19 [Source:HGNC Symbol;Acc:HGNC:32036]	metal	Uniprot Metal
A8MXV4	NUDT19	nudix (nucleoside diphosphate linked moiety X)-type motif 19 [Source:HGNC Symbol;Acc:HGNC:32036]	Mg	Uniprot Cofactor
O95989	NUDT3	nudix (nucleoside diphosphate linked moiety X)-type motif 3 [Source:HGNC Symbol;Acc:HGNC:8050]	Mg	Uniprot Cofactor
O95989	NUDT3	nudix (nucleoside diphosphate linked moiety X)-type motif 3 [Source:HGNC Symbol;Acc:HGNC:8050]	Mg	Uniprot Metal
Q9NZJ9	NUDT4	nudix (nucleoside diphosphate linked moiety X)-type motif 4 [Source:HGNC Symbol;Acc:HGNC:8051]	Mg	Uniprot Cofactor
Q9NZJ9	NUDT4	nudix (nucleoside diphosphate linked moiety X)-type motif 4 [Source:HGNC Symbol;Acc:HGNC:8051]	Mg	Uniprot Metal
Q9UKK9	NUDT5	nudix (nucleoside diphosphate linked moiety X)-type motif 5 [Source:HGNC Symbol;Acc:HGNC:8052]	Mg	Uniprot Cofactor
Q9UKK9	NUDT5	nudix (nucleoside diphosphate linked moiety X)-type motif 5 [Source:HGNC Symbol;Acc:HGNC:8052]	Mg	Uniprot Metal
Q8WV74	NUDT8	nudix (nucleoside diphosphate linked moiety X)-type motif 8 [Source:HGNC Symbol;Acc:HGNC:8055]	metal	Uniprot Metal
Q8WV74	NUDT8	nudix (nucleoside diphosphate linked moiety X)-type motif 8 [Source:HGNC Symbol;Acc:HGNC:8055]	Mg	Uniprot Cofactor
P00973	OAS1	2'-5'-oligoadenylate synthetase 1, 40/46kDa [Source:HGNC Symbol;Acc:HGNC:8086]	Mg	Uniprot Cofactor
P00973	OAS1	2'-5'-oligoadenylate synthetase 1, 40/46kDa [Source:HGNC Symbol;Acc:HGNC:8086]	Mg	Uniprot Metal
P29728	OAS2	2'-5'-oligoadenylate synthetase 2, 69/71kDa [Source:HGNC Symbol;Acc:HGNC:8087]	Mg	Uniprot Cofactor
P29728	OAS2	2'-5'-oligoadenylate synthetase 2, 69/71kDa [Source:HGNC Symbol;Acc:HGNC:8087]	Mg	Uniprot Metal
Q9Y6K5	OAS3	2'-5'-oligoadenylate synthetase 3, 100kDa [Source:HGNC Symbol;Acc:HGNC:8088]	Mg	Uniprot Cofactor
Q9Y6K5	OAS3	2'-5'-oligoadenylate synthetase 3, 100kDa [Source:HGNC Symbol;Acc:HGNC:8088]	Mg	Uniprot Metal
Q5VST9	OBSCN	obscurin, cytoskeletal calmodulin and titin-interacting RhoGEF [Source:HGNC Symbol;Acc:HGNC:15719]	Mg	Uniprot Cofactor
Q9NTK5	OLA1	Obg-like ATPase 1 [Source:HGNC Symbol;Acc:HGNC:28833]	Mg	Uniprot Cofactor
Q9NTK5	OLA1	Obg-like ATPase 1 [Source:HGNC Symbol;Acc:HGNC:28833]	Mg	Uniprot Metal
O95747	OXSR1	oxidative stress responsive 1 [Source:HGNC Symbol;Acc:HGNC:8508]	Mg	Uniprot Cofactor
Q13153	PAK1	p21 protein (Cdc42/Rac)-activated kinase 1 [Source:HGNC Symbol;Acc:HGNC:8590]	Mg	Uniprot Cofactor
O75914	PAK3	p21 protein (Cdc42/Rac)-activated kinase 3 [Source:HGNC Symbol;Acc:HGNC:8592]	Mg	Uniprot Cofactor
Q6PIY7	PAPD4	PAP associated domain containing 4 [Source:HGNC Symbol;Acc:HGNC:26776]	metal	Uniprot Metal
Q6PIY7	PAPD4	PAP associated domain containing 4 [Source:HGNC Symbol;Acc:HGNC:26776]	Mg	Uniprot Cofactor
Q8NDF8	PAPD5	PAP associated domain containing 5 [Source:HGNC Symbol;Acc:HGNC:30758]	metal	Uniprot Metal
Q8NDF8	PAPD5	PAP associated domain containing 5 [Source:HGNC Symbol;Acc:HGNC:30758]	Mg	Uniprot Cofactor
Q5XG87	PAPD7	PAP associated domain containing 7 [Source:HGNC Symbol;Acc:HGNC:16705]	metal	Uniprot Metal
Q5XG87	PAPD7	PAP associated domain containing 7 [Source:HGNC Symbol;Acc:HGNC:16705]	Mg	Uniprot Cofactor
P51003	PAPOLA	poly(A) polymerase alpha [Source:HGNC Symbol;Acc:HGNC:14981]	Mg	Uniprot Cofactor
P51003	PAPOLA	poly(A) polymerase alpha [Source:HGNC Symbol;Acc:HGNC:14981]	Mg	Uniprot Metal
Q9NRJ5	PAPOLB	poly(A) polymerase beta (testis specific) [Source:HGNC Symbol;Acc:HGNC:15970]	Mg	Uniprot Cofactor
Q9NRJ5	PAPOLB	poly(A) polymerase beta (testis specific) [Source:HGNC Symbol;Acc:HGNC:15970]	Mg	Uniprot Metal
Q9BWT3	PAPOLG	poly(A) polymerase gamma [Source:HGNC Symbol;Acc:HGNC:14982]	Mg	Uniprot Cofactor
Q9BWT3	PAPOLG	poly(A) polymerase gamma [Source:HGNC Symbol;Acc:HGNC:14982]	Mg	Uniprot Metal
Q6L8Q7	PDE12	phosphodiesterase 12 [Source:HGNC Symbol;Acc:HGNC:25386]	Mg	Uniprot Cofactor
Q6L8Q7	PDE12	phosphodiesterase 12 [Source:HGNC Symbol;Acc:HGNC:25386]	Mg	Uniprot Metal
Q9P0J1	PDP1	pyruvate dehyrogenase phosphatase catalytic subunit 1 [Source:HGNC Symbol;Acc:HGNC:9279]	Mg	Uniprot Cofactor
Q9P0J1	PDP1	pyruvate dehyrogenase phosphatase catalytic subunit 1 [Source:HGNC Symbol;Acc:HGNC:9279]	Mg	Uniprot Metal
Q5T2R2	PDSS1	prenyl (decaprenyl) diphosphate synthase, subunit 1 [Source:HGNC Symbol;Acc:HGNC:17759]	Mg	Uniprot Cofactor
Q5T2R2	PDSS1	prenyl (decaprenyl) diphosphate synthase, subunit 1 [Source:HGNC Symbol;Acc:HGNC:17759]	Mg	Uniprot Metal
Q96GD0	PDXP	pyridoxal (pyridoxine, vitamin B6) phosphatase [Source:HGNC Symbol;Acc:HGNC:30259]	Mg	Uniprot Cofactor
Q96GD0	PDXP	pyridoxal (pyridoxine, vitamin B6) phosphatase [Source:HGNC Symbol;Acc:HGNC:30259]	Mg	Uniprot Metal
Q96GD0	PDXP	pyridoxal (pyridoxine, vitamin B6) phosphatase [Source:HGNC Symbol;Acc:HGNC:30259]	Mg	enzyme
O15067	PFAS	phosphoribosylformylglycinamidine synthase [Source:HGNC Symbol;Acc:HGNC:8863]	Mg	Uniprot Metal
P17858	PFKL	phosphofructokinase, liver [Source:HGNC Symbol;Acc:HGNC:8876]	Mg	Uniprot Cofactor
P17858	PFKL	phosphofructokinase, liver [Source:HGNC Symbol;Acc:HGNC:8876]	Mg	Uniprot Metal
P08237	PFKM	phosphofructokinase, muscle [Source:HGNC Symbol;Acc:HGNC:8877]	Mg	Uniprot Cofactor
P08237	PFKM	phosphofructokinase, muscle [Source:HGNC Symbol;Acc:HGNC:8877]	Mg	Uniprot Metal
Q01813	PFKP	phosphofructokinase, platelet [Source:HGNC Symbol;Acc:HGNC:8878]	Mg	Uniprot Cofactor
Q01813	PFKP	phosphofructokinase, platelet [Source:HGNC Symbol;Acc:HGNC:8878]	Mg	Uniprot Metal
P00558	PGK1	phosphoglycerate kinase 1 [Source:HGNC Symbol;Acc:HGNC:8896]	Mg	macie
P36871	PGM1	phosphoglucomutase 1 [Source:HGNC Symbol;Acc:HGNC:8905]	Mg	Uniprot Cofactor
P36871	PGM1	phosphoglucomutase 1 [Source:HGNC Symbol;Acc:HGNC:8905]	Mg	Uniprot Metal
Q96G03	PGM2	phosphoglucomutase 2 [Source:HGNC Symbol;Acc:HGNC:8906]	Mg	Uniprot Cofactor
Q96G03	PGM2	phosphoglucomutase 2 [Source:HGNC Symbol;Acc:HGNC:8906]	Mg	Uniprot Metal
Q6PCE3	PGM2L1	phosphoglucomutase 2-like 1 [Source:HGNC Symbol;Acc:HGNC:20898]	Mg	Uniprot Metal
O95394	PGM3	phosphoglucomutase 3 [Source:HGNC Symbol;Acc:HGNC:8907]	Mg	Uniprot Cofactor
O95394	PGM3	phosphoglucomutase 3 [Source:HGNC Symbol;Acc:HGNC:8907]	Mg	Uniprot Metal
Q15124	PGM5	phosphoglucomutase 5 [Source:HGNC Symbol;Acc:HGNC:8908]	Mg	Uniprot Cofactor
Q15124	PGM5	phosphoglucomutase 5 [Source:HGNC Symbol;Acc:HGNC:8908]	Mg	Uniprot Metal
A6NDG6	PGP	phosphoglycolate phosphatase [Source:HGNC Symbol;Acc:HGNC:8909]	Mg	Uniprot Cofactor
A6NDG6	PGP	phosphoglycolate phosphatase [Source:HGNC Symbol;Acc:HGNC:8909]	Mg	Uniprot Metal
Q8TCT1	PHOSPHO1	phosphatase, orphan 1 [Source:HGNC Symbol;Acc:HGNC:16815]	Mg	Uniprot Cofactor
Q8TCT1	PHOSPHO1	phosphatase, orphan 1 [Source:HGNC Symbol;Acc:HGNC:16815]	Mg	Uniprot Metal
Q8TCD6	PHOSPHO2	phosphatase, orphan 2 [Source:HGNC Symbol;Acc:HGNC:28316]	Mg	Uniprot Cofactor
Q8TCD6	PHOSPHO2	phosphatase, orphan 2 [Source:HGNC Symbol;Acc:HGNC:28316]	Mg	Uniprot Metal
Q9H611	PIF1	PIF1 5'-to-3' DNA helicase [Source:HGNC Symbol;Acc:HGNC:26220]	Mg	Uniprot Cofactor
P11309	PIM1	Pim-1 proto-oncogene, serine/threonine kinase [Source:HGNC Symbol;Acc:HGNC:8986]	Mg	Uniprot Cofactor
Q9BXM7	PINK1	PTEN induced putative kinase 1 [Source:HGNC Symbol;Acc:HGNC:14581]	Mg	Uniprot Cofactor
Q99640	PKMYT1	protein kinase, membrane associated tyrosine/threonine 1 [Source:HGNC Symbol;Acc:HGNC:29650]	Mg	Uniprot Metal
Q92871	PMM1	phosphomannomutase 1 [Source:HGNC Symbol;Acc:HGNC:9114]	Mg	Uniprot Cofactor
Q92871	PMM1	phosphomannomutase 1 [Source:HGNC Symbol;Acc:HGNC:9114]	Mg	Uniprot Metal
P06746	POLB	polymerase (DNA directed), beta [Source:HGNC Symbol;Acc:HGNC:9174]	Mg	Uniprot Cofactor
P06746	POLB	polymerase (DNA directed), beta [Source:HGNC Symbol;Acc:HGNC:9174]	Mg	Uniprot Metal
P54098	POLG	polymerase (DNA directed), gamma [Source:HGNC Symbol;Acc:HGNC:9179]	Mg	Uniprot Cofactor
Q9Y253	POLH	polymerase (DNA directed), eta [Source:HGNC Symbol;Acc:HGNC:9181]	Mg	Uniprot Cofactor
Q9Y253	POLH	polymerase (DNA directed), eta [Source:HGNC Symbol;Acc:HGNC:9181]	Mg	Uniprot Metal
Q9UNA4	POLI	polymerase (DNA directed) iota [Source:HGNC Symbol;Acc:HGNC:9182]	Mg	Uniprot Cofactor
Q9UNA4	POLI	polymerase (DNA directed) iota [Source:HGNC Symbol;Acc:HGNC:9182]	Mg	Uniprot Metal
Q9UBT6	POLK	polymerase (DNA directed) kappa [Source:HGNC Symbol;Acc:HGNC:9183]	Mg	Uniprot Cofactor
Q9UBT6	POLK	polymerase (DNA directed) kappa [Source:HGNC Symbol;Acc:HGNC:9183]	Mg	Uniprot Metal
Q9NP87	POLM	polymerase (DNA directed), mu [Source:HGNC Symbol;Acc:HGNC:9185]	Mg	Uniprot Cofactor
Q9NP87	POLM	polymerase (DNA directed), mu [Source:HGNC Symbol;Acc:HGNC:9185]	Mg	Uniprot Metal
Q15181	PPA1	pyrophosphatase (inorganic) 1 [Source:HGNC Symbol;Acc:HGNC:9226]	Mg	Uniprot Cofactor
Q15181	PPA1	pyrophosphatase (inorganic) 1 [Source:HGNC Symbol;Acc:HGNC:9226]	Mg	Uniprot Metal
Q9H2U2	PPA2	pyrophosphatase (inorganic) 2 [Source:HGNC Symbol;Acc:HGNC:28883]	Mg	Uniprot Cofactor
Q9H2U2	PPA2	pyrophosphatase (inorganic) 2 [Source:HGNC Symbol;Acc:HGNC:28883]	Mg	Uniprot Metal
O14494	PPAP2A	phosphatidic acid phosphatase type 2A [Source:HGNC Symbol;Acc:HGNC:9228]	Mg	enzyme
Q8N3J5	PPM1K	protein phosphatase, Mg2+/Mn2+ dependent, 1K [Source:HGNC Symbol;Acc:HGNC:25415]	Mg	Uniprot Cofactor
Q8N3J5	PPM1K	protein phosphatase, Mg2+/Mn2+ dependent, 1K [Source:HGNC Symbol;Acc:HGNC:25415]	Mg	Uniprot Metal
Q12972	PPP1R8	protein phosphatase 1, regulatory subunit 8 [Source:HGNC Symbol;Acc:HGNC:9296]	Mg	Uniprot Cofactor
P53041	PPP5C	protein phosphatase 5, catalytic subunit [Source:HGNC Symbol;Acc:HGNC:9322]	metal	Uniprot Metal
P53041	PPP5C	protein phosphatase 5, catalytic subunit [Source:HGNC Symbol;Acc:HGNC:9322]	Mg	Uniprot Cofactor
Q13131	PRKAA1	protein kinase, AMP-activated, alpha 1 catalytic subunit [Source:HGNC Symbol;Acc:HGNC:9376]	Mg	Uniprot Cofactor
P54646	PRKAA2	protein kinase, AMP-activated, alpha 2 catalytic subunit [Source:HGNC Symbol;Acc:HGNC:9377]	Mg	Uniprot Cofactor
P22694	PRKACB	protein kinase, cAMP-dependent, catalytic, beta [Source:HGNC Symbol;Acc:HGNC:9381]	Mg	Uniprot Cofactor
Q04759	PRKCQ	protein kinase C, theta [Source:HGNC Symbol;Acc:HGNC:9410]	Mg	Uniprot Cofactor
Q15139	PRKD1	protein kinase D1 [Source:HGNC Symbol;Acc:HGNC:9407]	Mg	Uniprot Cofactor
Q9BZL6	PRKD2	protein kinase D2 [Source:HGNC Symbol;Acc:HGNC:17293]	Mg	Uniprot Cofactor
O94806	PRKD3	protein kinase D3 [Source:HGNC Symbol;Acc:HGNC:9408]	Mg	Uniprot Cofactor
P04156	PRNP	prion protein [Source:HGNC Symbol;Acc:HGNC:9449]	metal	Uniprot Metal
P60891	PRPS1	phosphoribosyl pyrophosphate synthetase 1 [Source:HGNC Symbol;Acc:HGNC:9462]	Mg	Uniprot Cofactor
P60891	PRPS1	phosphoribosyl pyrophosphate synthetase 1 [Source:HGNC Symbol;Acc:HGNC:9462]	Mg	Uniprot Metal
P21108	PRPS1L1	NA	Mg	Uniprot Cofactor
P21108	PRPS1L1	NA	Mg	Uniprot Metal
P11908	PRPS2	phosphoribosyl pyrophosphate synthetase 2 [Source:HGNC Symbol;Acc:HGNC:9465]	Mg	Uniprot Cofactor
P11908	PRPS2	phosphoribosyl pyrophosphate synthetase 2 [Source:HGNC Symbol;Acc:HGNC:9465]	Mg	Uniprot Metal
Q9NRG1	PRTFDC1	phosphoribosyl transferase domain containing 1 [Source:HGNC Symbol;Acc:HGNC:23333]	Mg	Uniprot Metal
P78330	PSPH	phosphoserine phosphatase [Source:HGNC Symbol;Acc:HGNC:9577]	Mg	Uniprot Cofactor
P78330	PSPH	phosphoserine phosphatase [Source:HGNC Symbol;Acc:HGNC:9577]	Mg	Uniprot Metal
Q8IV42	PSTK	phosphoseryl-tRNA kinase [Source:HGNC Symbol;Acc:HGNC:28578]	Mg	Uniprot Cofactor
P60484	PTEN	phosphatase and tensin homolog [Source:HGNC Symbol;Acc:HGNC:9588]	Mg	Uniprot Cofactor
P60484	PTEN	phosphatase and tensin homolog [Source:HGNC Symbol;Acc:HGNC:9588]	Mg	enzyme
Q9UBZ9	REV1	REV1, polymerase (DNA directed) [Source:HGNC Symbol;Acc:HGNC:14060]	Mg	Uniprot Metal
Q15382	RHEB	Ras homolog enriched in brain [Source:HGNC Symbol;Acc:HGNC:10011]	Mg	Uniprot Metal
Q8TAI7	RHEBL1	Ras homolog enriched in brain like 1 [Source:HGNC Symbol;Acc:HGNC:21166]	Mg	Uniprot Metal
P61586	RHOA	ras homolog family member A [Source:HGNC Symbol;Acc:HGNC:667]	Mg	Uniprot Cofactor
Q7L0Q8	RHOU	ras homolog family member U [Source:HGNC Symbol;Acc:HGNC:17794]	Mg	Uniprot Cofactor
Q96L33	RHOV	ras homolog family member V [Source:HGNC Symbol;Acc:HGNC:18313]	Mg	Uniprot Cofactor
Q8IXN7	RIMKLA	ribosomal modification protein rimK-like family member A [Source:HGNC Symbol;Acc:HGNC:28725]	metal	Uniprot Metal
Q8IXN7	RIMKLA	ribosomal modification protein rimK-like family member A [Source:HGNC Symbol;Acc:HGNC:28725]	Mg	Uniprot Cofactor
Q9ULI2	RIMKLB	ribosomal modification protein rimK-like family member B [Source:HGNC Symbol;Acc:HGNC:29228]	metal	Uniprot Metal
Q9ULI2	RIMKLB	ribosomal modification protein rimK-like family member B [Source:HGNC Symbol;Acc:HGNC:29228]	Mg	Uniprot Cofactor
O60930	RNASEH1	ribonuclease H1 [Source:HGNC Symbol;Acc:HGNC:18466]	Mg	Uniprot Cofactor
O60930	RNASEH1	ribonuclease H1 [Source:HGNC Symbol;Acc:HGNC:18466]	Mg	Uniprot Metal
Q13464	ROCK1	Rho-associated, coiled-coil containing protein kinase 1 [Source:HGNC Symbol;Acc:HGNC:10251]	Mg	Uniprot Cofactor
O75116	ROCK2	Rho-associated, coiled-coil containing protein kinase 2 [Source:HGNC Symbol;Acc:HGNC:10252]	Mg	Uniprot Cofactor
Q15418	RPS6KA1	ribosomal protein S6 kinase, 90kDa, polypeptide 1 [Source:HGNC Symbol;Acc:HGNC:10430]	Mg	Uniprot Cofactor
Q15349	RPS6KA2	ribosomal protein S6 kinase, 90kDa, polypeptide 2 [Source:HGNC Symbol;Acc:HGNC:10431]	Mg	Uniprot Cofactor
P51812	RPS6KA3	ribosomal protein S6 kinase, 90kDa, polypeptide 3 [Source:HGNC Symbol;Acc:HGNC:10432]	Mg	Uniprot Cofactor
O75676	RPS6KA4	ribosomal protein S6 kinase, 90kDa, polypeptide 4 [Source:HGNC Symbol;Acc:HGNC:10433]	Mg	Uniprot Cofactor
O75582	RPS6KA5	ribosomal protein S6 kinase, 90kDa, polypeptide 5 [Source:HGNC Symbol;Acc:HGNC:10434]	Mg	Uniprot Cofactor
Q9UK32	RPS6KA6	ribosomal protein S6 kinase, 90kDa, polypeptide 6 [Source:HGNC Symbol;Acc:HGNC:10435]	Mg	Uniprot Cofactor
Q9Y6B6	SAR1B	secretion associated, Ras related GTPase 1B [Source:HGNC Symbol;Acc:HGNC:10535]	Mg	Uniprot Metal
Q99611	SEPHS2	NA	Mg	enzyme
P57059	SIK1	salt-inducible kinase 1 [Source:HGNC Symbol;Acc:HGNC:11142]	Mg	Uniprot Cofactor
Q9H0K1	SIK2	salt-inducible kinase 2 [Source:HGNC Symbol;Acc:HGNC:21680]	Mg	Uniprot Cofactor
Q9Y2K2	SIK3	NA	Mg	Uniprot Cofactor
Q9Y2P5	SLC27A5	solute carrier family 27 (fatty acid transporter), member 5 [Source:HGNC Symbol;Acc:HGNC:10999]	Mg	enzyme
O60906	SMPD2	sphingomyelin phosphodiesterase 2, neutral membrane (neutral sphingomyelinase) [Source:HGNC Symbol;Acc:HGNC:11121]	Mg	Uniprot Cofactor
O60906	SMPD2	sphingomyelin phosphodiesterase 2, neutral membrane (neutral sphingomyelinase) [Source:HGNC Symbol;Acc:HGNC:11121]	Mg	Uniprot Metal
Q9NY59	SMPD3	sphingomyelin phosphodiesterase 3, neutral membrane (neutral sphingomyelinase II) [Source:HGNC Symbol;Acc:HGNC:14240]	Mg	Uniprot Cofactor
Q9NY59	SMPD3	sphingomyelin phosphodiesterase 3, neutral membrane (neutral sphingomyelinase II) [Source:HGNC Symbol;Acc:HGNC:14240]	Mg	Uniprot Metal
Q9NXE4	SMPD4	sphingomyelin phosphodiesterase 4, neutral membrane (neutral sphingomyelinase-3) [Source:HGNC Symbol;Acc:HGNC:32949]	Mg	Uniprot Cofactor
Q9NRH2	SNRK	SNF related kinase [Source:HGNC Symbol;Acc:HGNC:30598]	Mg	Uniprot Cofactor
Q9NYA1	SPHK1	sphingosine kinase 1 [Source:HGNC Symbol;Acc:HGNC:11240]	Mg	Uniprot Cofactor
Q9NRA0	SPHK2	sphingosine kinase 2 [Source:HGNC Symbol;Acc:HGNC:18859]	Mg	Uniprot Cofactor
Q96SB4	SRPK1	SRSF protein kinase 1 [Source:HGNC Symbol;Acc:HGNC:11305]	Mg	Uniprot Cofactor
P78362	SRPK2	SRSF protein kinase 2 [Source:HGNC Symbol;Acc:HGNC:11306]	Mg	Uniprot Cofactor
Q9BYN0	SRXN1	sulfiredoxin 1 [Source:HGNC Symbol;Acc:HGNC:16132]	Mg	Uniprot Cofactor
Q15831	STK11	serine/threonine kinase 11 [Source:HGNC Symbol;Acc:HGNC:11389]	Mg	Uniprot Cofactor
Q9Y6E0	STK24	serine/threonine kinase 24 [Source:HGNC Symbol;Acc:HGNC:11403]	Mg	Uniprot Cofactor
Q9Y6E0	STK24	serine/threonine kinase 24 [Source:HGNC Symbol;Acc:HGNC:11403]	Mg	Uniprot Metal
O00506	STK25	serine/threonine kinase 25 [Source:HGNC Symbol;Acc:HGNC:11404]	Mg	Uniprot Cofactor
Q9P289	STK26	serine/threonine protein kinase 26 [Source:HGNC Symbol;Acc:HGNC:18174]	Mg	Uniprot Cofactor
Q13188	STK3	serine/threonine kinase 3 [Source:HGNC Symbol;Acc:HGNC:11406]	Mg	Uniprot Cofactor
Q8WU08	STK32A	serine/threonine kinase 32A [Source:HGNC Symbol;Acc:HGNC:28317]	Mg	Uniprot Cofactor
Q9NY57	STK32B	serine/threonine kinase 32B [Source:HGNC Symbol;Acc:HGNC:14217]	Mg	Uniprot Cofactor
Q86UX6	STK32C	serine/threonine kinase 32C [Source:HGNC Symbol;Acc:HGNC:21332]	Mg	Uniprot Cofactor
Q9NRP7	STK36	serine/threonine kinase 36 [Source:HGNC Symbol;Acc:HGNC:17209]	Mg	Uniprot Cofactor
Q15208	STK38	serine/threonine kinase 38 [Source:HGNC Symbol;Acc:HGNC:17847]	Mg	Uniprot Cofactor
Q9Y2H1	STK38L	serine/threonine kinase 38 like [Source:HGNC Symbol;Acc:HGNC:17848]	Mg	Uniprot Cofactor
Q13043	STK4	serine/threonine kinase 4 [Source:HGNC Symbol;Acc:HGNC:11408]	Mg	Uniprot Cofactor
Q13043	STK4	serine/threonine kinase 4 [Source:HGNC Symbol;Acc:HGNC:11408]	Mg	enzyme
Q8IYB8	SUPV3L1	suppressor of var1, 3-like 1 (S. cerevisiae) [Source:HGNC Symbol;Acc:HGNC:11471]	Mg	Uniprot Cofactor
P21675	TAF1	TAF1 RNA polymerase II, TATA box binding protein (TBP)-associated factor, 250kDa [Source:HGNC Symbol;Acc:HGNC:11535]	Mg	Uniprot Cofactor
Q96BW9	TAMM41	TAM41, mitochondrial translocator assembly and maintenance protein, homolog (S. cerevisiae) [Source:HGNC Symbol;Acc:HGNC:25187]	Mg	Uniprot Cofactor
Q9UL54	TAOK2	TAO kinase 2 [Source:HGNC Symbol;Acc:HGNC:16835]	Mg	Uniprot Cofactor
O95551	TDP2	tyrosyl-DNA phosphodiesterase 2 [Source:HGNC Symbol;Acc:HGNC:17768]	Mg	Uniprot Cofactor
O95551	TDP2	tyrosyl-DNA phosphodiesterase 2 [Source:HGNC Symbol;Acc:HGNC:17768]	Mg	Uniprot Metal
O14746	TERT	telomerase reverse transcriptase [Source:HGNC Symbol;Acc:HGNC:11730]	Mg	Uniprot Metal
P36897	TGFBR1	transforming growth factor, beta receptor 1 [Source:HGNC Symbol;Acc:HGNC:11772]	Mg	Uniprot Cofactor
P37173	TGFBR2	transforming growth factor, beta receptor II (70/80kDa) [Source:HGNC Symbol;Acc:HGNC:11773]	Mg	Uniprot Cofactor
Q9NWX6	THG1L	tRNA-histidine guanylyltransferase 1-like (S. cerevisiae) [Source:HGNC Symbol;Acc:HGNC:26053]	Mg	Uniprot Cofactor
Q9NWX6	THG1L	tRNA-histidine guanylyltransferase 1-like (S. cerevisiae) [Source:HGNC Symbol;Acc:HGNC:26053]	Mg	Uniprot Metal
Q9BU02	THTPA	thiamine triphosphatase [Source:HGNC Symbol;Acc:HGNC:18987]	Mg	Uniprot Cofactor
Q9BU02	THTPA	thiamine triphosphatase [Source:HGNC Symbol;Acc:HGNC:18987]	Mg	Uniprot Metal
Q9UKI8	TLK1	tousled-like kinase 1 [Source:HGNC Symbol;Acc:HGNC:11841]	Mg	Uniprot Cofactor
Q86UE8	TLK2	tousled-like kinase 2 [Source:HGNC Symbol;Acc:HGNC:11842]	Mg	Uniprot Cofactor
Q07912	TNK2	tyrosine kinase, non-receptor, 2 [Source:HGNC Symbol;Acc:HGNC:19297]	Mg	Uniprot Cofactor
Q59H18	TNNI3K	TNNI3 interacting kinase [Source:HGNC Symbol;Acc:HGNC:19661]	Mg	Uniprot Cofactor
P11388	TOP2A	topoisomerase (DNA) II alpha 170kDa [Source:HGNC Symbol;Acc:HGNC:11989]	Mg	Uniprot Cofactor
P11388	TOP2A	topoisomerase (DNA) II alpha 170kDa [Source:HGNC Symbol;Acc:HGNC:11989]	Mg	Uniprot Metal
Q02880	TOP2B	topoisomerase (DNA) II beta 180kDa [Source:HGNC Symbol;Acc:HGNC:11990]	Mg	Uniprot Cofactor
Q02880	TOP2B	topoisomerase (DNA) II beta 180kDa [Source:HGNC Symbol;Acc:HGNC:11990]	Mg	Uniprot Metal
Q13472	TOP3A	topoisomerase (DNA) III alpha [Source:HGNC Symbol;Acc:HGNC:11992]	Mg	Uniprot Cofactor
Q9NSU2	TREX1	three prime repair exonuclease 1 [Source:HGNC Symbol;Acc:HGNC:12269]	Mg	Uniprot Cofactor
Q9NSU2	TREX1	three prime repair exonuclease 1 [Source:HGNC Symbol;Acc:HGNC:12269]	Mg	Uniprot Metal
Q9NSU2	TREX1	three prime repair exonuclease 1 [Source:HGNC Symbol;Acc:HGNC:12269]	Mg	macie
Q9BQ50	TREX2	three prime repair exonuclease 2 [Source:HGNC Symbol;Acc:HGNC:12270]	Mg	Uniprot Cofactor
Q9BQ50	TREX2	three prime repair exonuclease 2 [Source:HGNC Symbol;Acc:HGNC:12270]	Mg	Uniprot Metal
Q96Q11	TRNT1	tRNA nucleotidyl transferase, CCA-adding, 1 [Source:HGNC Symbol;Acc:HGNC:17341]	Mg	Uniprot Cofactor
Q99598	TSNAX	translin-associated factor X [Source:HGNC Symbol;Acc:HGNC:12380]	Mg	Uniprot Metal
Q9BXA7	TSSK1B	testis-specific serine kinase 1B [Source:HGNC Symbol;Acc:HGNC:14968]	Mg	Uniprot Cofactor
Q96PF2	TSSK2	testis-specific serine kinase 2 [Source:HGNC Symbol;Acc:HGNC:11401]	Mg	Uniprot Cofactor
Q96PN8	TSSK3	testis-specific serine kinase 3 [Source:HGNC Symbol;Acc:HGNC:15473]	Mg	Uniprot Cofactor
Q6SA08	TSSK4	testis-specific serine kinase 4 [Source:HGNC Symbol;Acc:HGNC:19825]	Mg	Uniprot Cofactor
Q9BXA6	TSSK6	testis-specific serine kinase 6 [Source:HGNC Symbol;Acc:HGNC:30410]	Mg	Uniprot Cofactor
Q5TCY1	TTBK1	tau tubulin kinase 1 [Source:HGNC Symbol;Acc:HGNC:19140]	Mg	Uniprot Cofactor
Q8WZ42	TTN	titin [Source:HGNC Symbol;Acc:HGNC:12403]	Mg	Uniprot Cofactor
Q9H6E5	TUT1	terminal uridylyl transferase 1, U6 snRNA-specific [Source:HGNC Symbol;Acc:HGNC:26184]	metal	Uniprot Metal
Q9H6E5	TUT1	terminal uridylyl transferase 1, U6 snRNA-specific [Source:HGNC Symbol;Acc:HGNC:26184]	Mg	Uniprot Cofactor
Q8WVY7	UBLCP1	ubiquitin-like domain containing CTD phosphatase 1 [Source:HGNC Symbol;Acc:HGNC:28110]	Mg	Uniprot Cofactor
Q16851	UGP2	UDP-glucose pyrophosphorylase 2 [Source:HGNC Symbol;Acc:HGNC:12527]	Mg	Uniprot Metal
P30291	WEE1	WEE1 G2 checkpoint kinase [Source:HGNC Symbol;Acc:HGNC:12761]	Mg	Uniprot Cofactor
P30291	WEE1	WEE1 G2 checkpoint kinase [Source:HGNC Symbol;Acc:HGNC:12761]	Mg	Uniprot Metal
P0C1S8	WEE2	WEE1 homolog 2 (S. pombe) [Source:HGNC Symbol;Acc:HGNC:19684]	Mg	Uniprot Metal
Q9H4A3	WNK1	WNK lysine deficient protein kinase 1 [Source:HGNC Symbol;Acc:HGNC:14540]	Mg	Uniprot Cofactor
Q9Y3S1	WNK2	WNK lysine deficient protein kinase 2 [Source:HGNC Symbol;Acc:HGNC:14542]	Mg	Uniprot Cofactor
Q9BYP7	WNK3	WNK lysine deficient protein kinase 3 [Source:HGNC Symbol;Acc:HGNC:14543]	Mg	Uniprot Cofactor
Q96J92	WNK4	WNK lysine deficient protein kinase 4 [Source:HGNC Symbol;Acc:HGNC:14544]	Mg	Uniprot Cofactor
Q14191	WRN	Werner syndrome, RecQ helicase-like [Source:HGNC Symbol;Acc:HGNC:12791]	Mg	Uniprot Cofactor
Q14191	WRN	Werner syndrome, RecQ helicase-like [Source:HGNC Symbol;Acc:HGNC:12791]	Mg	Uniprot Metal
A8MPS7	YDJC	YdjC homolog (bacterial) [Source:HGNC Symbol;Acc:HGNC:27158]	Mg	Uniprot Cofactor
A8MPS7	YDJC	YdjC homolog (bacterial) [Source:HGNC Symbol;Acc:HGNC:27158]	Mg	Uniprot Metal
Q9NYL2	ZAK	Mitogen-activated protein kinase kinase kinase MLT [Source:UniProtKB/Swiss-Prot;Acc:Q9NYL2]	Mg	Uniprot Cofactor
Q5D1E8	ZC3H12A	zinc finger CCCH-type containing 12A [Source:HGNC Symbol;Acc:HGNC:26259]	Mg	Uniprot Cofactor
Q5D1E8	ZC3H12A	zinc finger CCCH-type containing 12A [Source:HGNC Symbol;Acc:HGNC:26259]	Mg	Uniprot Metal
Q5HYM0	ZC3H12B	zinc finger CCCH-type containing 12B [Source:HGNC Symbol;Acc:HGNC:17407]	Mg	Uniprot Cofactor
Q9C0D7	ZC3H12C	zinc finger CCCH-type containing 12C [Source:HGNC Symbol;Acc:HGNC:29362]	Mg	Uniprot Cofactor
A2A288	ZC3H12D	zinc finger CCCH-type containing 12D [Source:HGNC Symbol;Acc:HGNC:21175]	Mg	Uniprot Cofactor
Q5TAX3	ZCCHC11	zinc finger, CCHC domain containing 11 [Source:HGNC Symbol;Acc:HGNC:28981]	metal	Uniprot Metal
Q5TAX3	ZCCHC11	zinc finger, CCHC domain containing 11 [Source:HGNC Symbol;Acc:HGNC:28981]	Mg	Uniprot Cofactor
Q5VYS8	ZCCHC6	zinc finger, CCHC domain containing 6 [Source:HGNC Symbol;Acc:HGNC:25817]	metal	Uniprot Metal
Q5VYS8	ZCCHC6	zinc finger, CCHC domain containing 6 [Source:HGNC Symbol;Acc:HGNC:25817]	Mg	Uniprot Cofactor
P49588	AARS	alanyl-tRNA synthetase [Source:HGNC Symbol;Acc:HGNC:20]	Zn	Uniprot Cofactor
P49588	AARS	alanyl-tRNA synthetase [Source:HGNC Symbol;Acc:HGNC:20]	Zn	Uniprot Metal
Q5JTZ9	AARS2	alanyl-tRNA synthetase 2, mitochondrial [Source:HGNC Symbol;Acc:HGNC:21022]	Zn	Uniprot Cofactor
Q5JTZ9	AARS2	alanyl-tRNA synthetase 2, mitochondrial [Source:HGNC Symbol;Acc:HGNC:21022]	Zn	Uniprot Metal
Q9BTE6	AARSD1	alanyl-tRNA synthetase domain containing 1 [Source:HGNC Symbol;Acc:HGNC:28417]	Zn	Uniprot Cofactor
Q9BTE6	AARSD1	alanyl-tRNA synthetase domain containing 1 [Source:HGNC Symbol;Acc:HGNC:28417]	Zn	Uniprot Metal
Q6H8Q1	ABLIM2	actin binding LIM protein family, member 2 [Source:HGNC Symbol;Acc:HGNC:19195]	Zn	Uniprot Metal
Q8TDX5	ACMSD	aminocarboxymuconate semialdehyde decarboxylase [Source:HGNC Symbol;Acc:HGNC:19288]	Zn	Uniprot Metal
Q03154	ACY1	aminoacylase 1 [Source:HGNC Symbol;Acc:HGNC:177]	Zn	Uniprot Cofactor
Q03154	ACY1	aminoacylase 1 [Source:HGNC Symbol;Acc:HGNC:177]	Zn	Uniprot Metal
Q96HD9	ACY3	aspartoacylase (aminocyclase) 3 [Source:HGNC Symbol;Acc:HGNC:24104]	Zn	Uniprot Cofactor
Q96HD9	ACY3	aspartoacylase (aminocyclase) 3 [Source:HGNC Symbol;Acc:HGNC:24104]	Zn	Uniprot Metal
P00813	ADA	adenosine deaminase [Source:HGNC Symbol;Acc:HGNC:186]	Zn	Uniprot Cofactor
P00813	ADA	adenosine deaminase [Source:HGNC Symbol;Acc:HGNC:186]	Zn	Uniprot Metal
Q6DHV7	ADAL	adenosine deaminase-like [Source:HGNC Symbol;Acc:HGNC:31853]	Zn	Uniprot Cofactor
Q6DHV7	ADAL	adenosine deaminase-like [Source:HGNC Symbol;Acc:HGNC:31853]	Zn	Uniprot Metal
O14672	ADAM10	ADAM metallopeptidase domain 10 [Source:HGNC Symbol;Acc:HGNC:188]	Zn	Uniprot Cofactor
O14672	ADAM10	ADAM metallopeptidase domain 10 [Source:HGNC Symbol;Acc:HGNC:188]	Zn	Uniprot Metal
O14672	ADAM10	ADAM metallopeptidase domain 10 [Source:HGNC Symbol;Acc:HGNC:188]	Zn	enzyme
O43184	ADAM12	ADAM metallopeptidase domain 12 [Source:HGNC Symbol;Acc:HGNC:190]	Zn	Uniprot Cofactor
O43184	ADAM12	ADAM metallopeptidase domain 12 [Source:HGNC Symbol;Acc:HGNC:190]	Zn	Uniprot Metal
Q13444	ADAM15	ADAM metallopeptidase domain 15 [Source:HGNC Symbol;Acc:HGNC:193]	Zn	Uniprot Cofactor
Q13444	ADAM15	ADAM metallopeptidase domain 15 [Source:HGNC Symbol;Acc:HGNC:193]	Zn	Uniprot Metal
P78536	ADAM17	ADAM metallopeptidase domain 17 [Source:HGNC Symbol;Acc:HGNC:195]	Zn	Uniprot Cofactor
P78536	ADAM17	ADAM metallopeptidase domain 17 [Source:HGNC Symbol;Acc:HGNC:195]	Zn	Uniprot Metal
P78536	ADAM17	ADAM metallopeptidase domain 17 [Source:HGNC Symbol;Acc:HGNC:195]	Zn	enzyme
Q9H013	ADAM19	ADAM metallopeptidase domain 19 [Source:HGNC Symbol;Acc:HGNC:197]	Zn	Uniprot Cofactor
Q9H013	ADAM19	ADAM metallopeptidase domain 19 [Source:HGNC Symbol;Acc:HGNC:197]	Zn	Uniprot Metal
O43506	ADAM20	ADAM metallopeptidase domain 20 [Source:HGNC Symbol;Acc:HGNC:199]	Zn	Uniprot Cofactor
O43506	ADAM20	ADAM metallopeptidase domain 20 [Source:HGNC Symbol;Acc:HGNC:199]	Zn	Uniprot Metal
Q9UKJ8	ADAM21	ADAM metallopeptidase domain 21 [Source:HGNC Symbol;Acc:HGNC:200]	Zn	Uniprot Cofactor
Q9UKJ8	ADAM21	ADAM metallopeptidase domain 21 [Source:HGNC Symbol;Acc:HGNC:200]	Zn	Uniprot Metal
Q9UKQ2	ADAM28	ADAM metallopeptidase domain 28 [Source:HGNC Symbol;Acc:HGNC:206]	Zn	Uniprot Cofactor
Q9UKQ2	ADAM28	ADAM metallopeptidase domain 28 [Source:HGNC Symbol;Acc:HGNC:206]	Zn	Uniprot Metal
Q9UKF2	ADAM30	ADAM metallopeptidase domain 30 [Source:HGNC Symbol;Acc:HGNC:208]	Zn	Uniprot Cofactor
Q9UKF2	ADAM30	ADAM metallopeptidase domain 30 [Source:HGNC Symbol;Acc:HGNC:208]	Zn	Uniprot Metal
Q9BZ11	ADAM33	ADAM metallopeptidase domain 33 [Source:HGNC Symbol;Acc:HGNC:15478]	Zn	Uniprot Cofactor
Q9BZ11	ADAM33	ADAM metallopeptidase domain 33 [Source:HGNC Symbol;Acc:HGNC:15478]	Zn	Uniprot Metal
P78325	ADAM8	ADAM metallopeptidase domain 8 [Source:HGNC Symbol;Acc:HGNC:215]	Zn	Uniprot Cofactor
P78325	ADAM8	ADAM metallopeptidase domain 8 [Source:HGNC Symbol;Acc:HGNC:215]	Zn	Uniprot Metal
Q13443	ADAM9	ADAM metallopeptidase domain 9 [Source:HGNC Symbol;Acc:HGNC:216]	Zn	Uniprot Cofactor
Q13443	ADAM9	ADAM metallopeptidase domain 9 [Source:HGNC Symbol;Acc:HGNC:216]	Zn	Uniprot Metal
O15204	ADAMDEC1	ADAM-like, decysin 1 [Source:HGNC Symbol;Acc:HGNC:16299]	Zn	Uniprot Cofactor
O15204	ADAMDEC1	ADAM-like, decysin 1 [Source:HGNC Symbol;Acc:HGNC:16299]	Zn	Uniprot Metal
Q9H324	ADAMTS10	ADAM metallopeptidase with thrombospondin type 1 motif, 10 [Source:HGNC Symbol;Acc:HGNC:13201]	Zn	Uniprot Cofactor
Q9H324	ADAMTS10	ADAM metallopeptidase with thrombospondin type 1 motif, 10 [Source:HGNC Symbol;Acc:HGNC:13201]	Zn	Uniprot Metal
P58397	ADAMTS12	ADAM metallopeptidase with thrombospondin type 1 motif, 12 [Source:HGNC Symbol;Acc:HGNC:14605]	Zn	Uniprot Cofactor
P58397	ADAMTS12	ADAM metallopeptidase with thrombospondin type 1 motif, 12 [Source:HGNC Symbol;Acc:HGNC:14605]	Zn	Uniprot Metal
Q8WXS8	ADAMTS14	ADAM metallopeptidase with thrombospondin type 1 motif, 14 [Source:HGNC Symbol;Acc:HGNC:14899]	Zn	Uniprot Metal
Q8TE58	ADAMTS15	ADAM metallopeptidase with thrombospondin type 1 motif, 15 [Source:HGNC Symbol;Acc:HGNC:16305]	Zn	Uniprot Cofactor
Q8TE58	ADAMTS15	ADAM metallopeptidase with thrombospondin type 1 motif, 15 [Source:HGNC Symbol;Acc:HGNC:16305]	Zn	Uniprot Metal
Q8TE57	ADAMTS16	ADAM metallopeptidase with thrombospondin type 1 motif, 16 [Source:HGNC Symbol;Acc:HGNC:17108]	Zn	Uniprot Cofactor
Q8TE57	ADAMTS16	ADAM metallopeptidase with thrombospondin type 1 motif, 16 [Source:HGNC Symbol;Acc:HGNC:17108]	Zn	Uniprot Metal
Q8TE56	ADAMTS17	ADAM metallopeptidase with thrombospondin type 1 motif, 17 [Source:HGNC Symbol;Acc:HGNC:17109]	Zn	Uniprot Metal
Q8TE60	ADAMTS18	ADAM metallopeptidase with thrombospondin type 1 motif, 18 [Source:HGNC Symbol;Acc:HGNC:17110]	Zn	Uniprot Cofactor
Q8TE60	ADAMTS18	ADAM metallopeptidase with thrombospondin type 1 motif, 18 [Source:HGNC Symbol;Acc:HGNC:17110]	Zn	Uniprot Metal
Q8TE59	ADAMTS19	ADAM metallopeptidase with thrombospondin type 1 motif, 19 [Source:HGNC Symbol;Acc:HGNC:17111]	Zn	Uniprot Cofactor
Q8TE59	ADAMTS19	ADAM metallopeptidase with thrombospondin type 1 motif, 19 [Source:HGNC Symbol;Acc:HGNC:17111]	Zn	Uniprot Metal
O95450	ADAMTS2	ADAM metallopeptidase with thrombospondin type 1 motif, 2 [Source:HGNC Symbol;Acc:HGNC:218]	Zn	Uniprot Cofactor
O95450	ADAMTS2	ADAM metallopeptidase with thrombospondin type 1 motif, 2 [Source:HGNC Symbol;Acc:HGNC:218]	Zn	Uniprot Metal
P59510	ADAMTS20	ADAM metallopeptidase with thrombospondin type 1 motif, 20 [Source:HGNC Symbol;Acc:HGNC:17178]	Zn	Uniprot Cofactor
P59510	ADAMTS20	ADAM metallopeptidase with thrombospondin type 1 motif, 20 [Source:HGNC Symbol;Acc:HGNC:17178]	Zn	Uniprot Metal
O15072	ADAMTS3	ADAM metallopeptidase with thrombospondin type 1 motif, 3 [Source:HGNC Symbol;Acc:HGNC:219]	Zn	Uniprot Cofactor
O15072	ADAMTS3	ADAM metallopeptidase with thrombospondin type 1 motif, 3 [Source:HGNC Symbol;Acc:HGNC:219]	Zn	Uniprot Metal
O75173	ADAMTS4	ADAM metallopeptidase with thrombospondin type 1 motif, 4 [Source:HGNC Symbol;Acc:HGNC:220]	Zn	Uniprot Cofactor
O75173	ADAMTS4	ADAM metallopeptidase with thrombospondin type 1 motif, 4 [Source:HGNC Symbol;Acc:HGNC:220]	Zn	Uniprot Metal
Q9UNA0	ADAMTS5	ADAM metallopeptidase with thrombospondin type 1 motif, 5 [Source:HGNC Symbol;Acc:HGNC:221]	Zn	Uniprot Cofactor
Q9UNA0	ADAMTS5	ADAM metallopeptidase with thrombospondin type 1 motif, 5 [Source:HGNC Symbol;Acc:HGNC:221]	Zn	Uniprot Metal
Q9UKP5	ADAMTS6	ADAM metallopeptidase with thrombospondin type 1 motif, 6 [Source:HGNC Symbol;Acc:HGNC:222]	Zn	Uniprot Cofactor
Q9UKP5	ADAMTS6	ADAM metallopeptidase with thrombospondin type 1 motif, 6 [Source:HGNC Symbol;Acc:HGNC:222]	Zn	Uniprot Metal
Q9UKP4	ADAMTS7	ADAM metallopeptidase with thrombospondin type 1 motif, 7 [Source:HGNC Symbol;Acc:HGNC:223]	Zn	Uniprot Cofactor
Q9UKP4	ADAMTS7	ADAM metallopeptidase with thrombospondin type 1 motif, 7 [Source:HGNC Symbol;Acc:HGNC:223]	Zn	Uniprot Metal
Q9UP79	ADAMTS8	ADAM metallopeptidase with thrombospondin type 1 motif, 8 [Source:HGNC Symbol;Acc:HGNC:224]	Zn	Uniprot Cofactor
Q9UP79	ADAMTS8	ADAM metallopeptidase with thrombospondin type 1 motif, 8 [Source:HGNC Symbol;Acc:HGNC:224]	Zn	Uniprot Metal
Q9P2N4	ADAMTS9	ADAM metallopeptidase with thrombospondin type 1 motif, 9 [Source:HGNC Symbol;Acc:HGNC:13202]	Zn	Uniprot Cofactor
Q9P2N4	ADAMTS9	ADAM metallopeptidase with thrombospondin type 1 motif, 9 [Source:HGNC Symbol;Acc:HGNC:13202]	Zn	Uniprot Metal
P55265	ADAR	adenosine deaminase, RNA-specific [Source:HGNC Symbol;Acc:HGNC:225]	Zn	Uniprot Metal
P78563	ADARB1	adenosine deaminase, RNA-specific, B1 [Source:HGNC Symbol;Acc:HGNC:226]	IP6	Uniprot Cofactor
P78563	ADARB1	adenosine deaminase, RNA-specific, B1 [Source:HGNC Symbol;Acc:HGNC:226]	Zn	Uniprot Metal
Q9NS39	ADARB2	adenosine deaminase, RNA-specific, B2 (non-functional) [Source:HGNC Symbol;Acc:HGNC:227]	Zn	Uniprot Metal
Q9BUB4	ADAT1	adenosine deaminase, tRNA-specific 1 [Source:HGNC Symbol;Acc:HGNC:228]	IP6	Uniprot Cofactor
Q9BUB4	ADAT1	adenosine deaminase, tRNA-specific 1 [Source:HGNC Symbol;Acc:HGNC:228]	Zn	Uniprot Metal
Q7Z6V5	ADAT2	adenosine deaminase, tRNA-specific 2 [Source:HGNC Symbol;Acc:HGNC:21172]	Zn	Uniprot Cofactor
Q7Z6V5	ADAT2	adenosine deaminase, tRNA-specific 2 [Source:HGNC Symbol;Acc:HGNC:21172]	Zn	Uniprot Metal
Q96EY9	ADAT3	NA	Zn	Uniprot Cofactor
Q96EY9	ADAT3	NA	Zn	Uniprot Metal
Q9Y4W6	AFG3L2	AFG3-like AAA ATPase 2 [Source:HGNC Symbol;Acc:HGNC:315]	Zn	Uniprot Cofactor
Q9Y4W6	AFG3L2	AFG3-like AAA ATPase 2 [Source:HGNC Symbol;Acc:HGNC:315]	Zn	Uniprot Metal
Q96MI9	AGBL1	ATP/GTP binding protein-like 1 [Source:HGNC Symbol;Acc:HGNC:26504]	Zn	Uniprot Cofactor
Q96MI9	AGBL1	ATP/GTP binding protein-like 1 [Source:HGNC Symbol;Acc:HGNC:26504]	Zn	Uniprot Metal
Q5U5Z8	AGBL2	ATP/GTP binding protein-like 2 [Source:HGNC Symbol;Acc:HGNC:26296]	Zn	Uniprot Cofactor
Q5U5Z8	AGBL2	ATP/GTP binding protein-like 2 [Source:HGNC Symbol;Acc:HGNC:26296]	Zn	Uniprot Metal
Q8NEM8	AGBL3	ATP/GTP binding protein-like 3 [Source:HGNC Symbol;Acc:HGNC:27981]	Zn	Uniprot Cofactor
Q8NEM8	AGBL3	ATP/GTP binding protein-like 3 [Source:HGNC Symbol;Acc:HGNC:27981]	Zn	Uniprot Metal
Q5VU57	AGBL4	ATP/GTP binding protein-like 4 [Source:HGNC Symbol;Acc:HGNC:25892]	Zn	Uniprot Cofactor
Q5VU57	AGBL4	ATP/GTP binding protein-like 4 [Source:HGNC Symbol;Acc:HGNC:25892]	Zn	Uniprot Metal
Q8NDL9	AGBL5	ATP/GTP binding protein-like 5 [Source:HGNC Symbol;Acc:HGNC:26147]	Zn	Uniprot Cofactor
Q8NDL9	AGBL5	ATP/GTP binding protein-like 5 [Source:HGNC Symbol;Acc:HGNC:26147]	Zn	Uniprot Metal
Q9UPW5	AGTPBP1	ATP/GTP binding protein 1 [Source:HGNC Symbol;Acc:HGNC:17258]	Zn	Uniprot Cofactor
Q9UPW5	AGTPBP1	ATP/GTP binding protein 1 [Source:HGNC Symbol;Acc:HGNC:17258]	Zn	Uniprot Metal
Q9GZX7	AICDA	activation-induced cytidine deaminase [Source:HGNC Symbol;Acc:HGNC:13203]	Zn	Uniprot Cofactor
Q9GZX7	AICDA	activation-induced cytidine deaminase [Source:HGNC Symbol;Acc:HGNC:13203]	Zn	Uniprot Metal
P14550	AKR1A1	aldo-keto reductase family 1, member A1 (aldehyde reductase) [Source:HGNC Symbol;Acc:HGNC:380]	Zn	enzyme
P13716	ALAD	aminolevulinate dehydratase [Source:HGNC Symbol;Acc:HGNC:395]	Zn	Uniprot Cofactor
P13716	ALAD	aminolevulinate dehydratase [Source:HGNC Symbol;Acc:HGNC:395]	Zn	Uniprot Metal
P13716	ALAD	aminolevulinate dehydratase [Source:HGNC Symbol;Acc:HGNC:395]	Zn	enzyme
P04075	ALDOA	aldolase A, fructose-bisphosphate [Source:HGNC Symbol;Acc:HGNC:414]	Zn	enzyme
P09923	ALPI	alkaline phosphatase, intestinal [Source:HGNC Symbol;Acc:HGNC:437]	Mg	Uniprot Cofactor
P09923	ALPI	alkaline phosphatase, intestinal [Source:HGNC Symbol;Acc:HGNC:437]	Mg	Uniprot Metal
P09923	ALPI	alkaline phosphatase, intestinal [Source:HGNC Symbol;Acc:HGNC:437]	Mg	macie
P09923	ALPI	alkaline phosphatase, intestinal [Source:HGNC Symbol;Acc:HGNC:437]	Mg	enzyme
P09923	ALPI	alkaline phosphatase, intestinal [Source:HGNC Symbol;Acc:HGNC:437]	Zn	Uniprot Cofactor
P09923	ALPI	alkaline phosphatase, intestinal [Source:HGNC Symbol;Acc:HGNC:437]	Zn	Uniprot Metal
P09923	ALPI	alkaline phosphatase, intestinal [Source:HGNC Symbol;Acc:HGNC:437]	Zn	macie
P09923	ALPI	alkaline phosphatase, intestinal [Source:HGNC Symbol;Acc:HGNC:437]	Zn	macie
P09923	ALPI	alkaline phosphatase, intestinal [Source:HGNC Symbol;Acc:HGNC:437]	Zn	enzyme
P05186	ALPL	alkaline phosphatase, liver/bone/kidney [Source:HGNC Symbol;Acc:HGNC:438]	Mg	Uniprot Cofactor
P05186	ALPL	alkaline phosphatase, liver/bone/kidney [Source:HGNC Symbol;Acc:HGNC:438]	Mg	Uniprot Metal
P05186	ALPL	alkaline phosphatase, liver/bone/kidney [Source:HGNC Symbol;Acc:HGNC:438]	Zn	Uniprot Cofactor
P05186	ALPL	alkaline phosphatase, liver/bone/kidney [Source:HGNC Symbol;Acc:HGNC:438]	Zn	Uniprot Metal
P05187	ALPP	alkaline phosphatase, placental [Source:HGNC Symbol;Acc:HGNC:439]	Mg	Uniprot Cofactor
P05187	ALPP	alkaline phosphatase, placental [Source:HGNC Symbol;Acc:HGNC:439]	Mg	Uniprot Metal
P05187	ALPP	alkaline phosphatase, placental [Source:HGNC Symbol;Acc:HGNC:439]	Zn	Uniprot Cofactor
P05187	ALPP	alkaline phosphatase, placental [Source:HGNC Symbol;Acc:HGNC:439]	Zn	Uniprot Metal
P10696	ALPPL2	alkaline phosphatase, placental-like 2 [Source:HGNC Symbol;Acc:HGNC:441]	Mg	Uniprot Cofactor
P10696	ALPPL2	alkaline phosphatase, placental-like 2 [Source:HGNC Symbol;Acc:HGNC:441]	Mg	Uniprot Metal
P10696	ALPPL2	alkaline phosphatase, placental-like 2 [Source:HGNC Symbol;Acc:HGNC:441]	Zn	Uniprot Cofactor
P10696	ALPPL2	alkaline phosphatase, placental-like 2 [Source:HGNC Symbol;Acc:HGNC:441]	Zn	Uniprot Metal
Q96NU7	AMDHD1	amidohydrolase domain containing 1 [Source:HGNC Symbol;Acc:HGNC:28577]	Zn	Uniprot Cofactor
Q96NU7	AMDHD1	amidohydrolase domain containing 1 [Source:HGNC Symbol;Acc:HGNC:28577]	Zn	Uniprot Metal
P23109	AMPD1	adenosine monophosphate deaminase 1 [Source:HGNC Symbol;Acc:HGNC:468]	Zn	Uniprot Cofactor
P23109	AMPD1	adenosine monophosphate deaminase 1 [Source:HGNC Symbol;Acc:HGNC:468]	Zn	Uniprot Metal
Q01433	AMPD2	adenosine monophosphate deaminase 2 [Source:HGNC Symbol;Acc:HGNC:469]	Zn	Uniprot Cofactor
Q01433	AMPD2	adenosine monophosphate deaminase 2 [Source:HGNC Symbol;Acc:HGNC:469]	Zn	Uniprot Metal
Q01432	AMPD3	adenosine monophosphate deaminase 3 [Source:HGNC Symbol;Acc:HGNC:470]	Zn	Uniprot Cofactor
Q01432	AMPD3	adenosine monophosphate deaminase 3 [Source:HGNC Symbol;Acc:HGNC:470]	Zn	Uniprot Metal
Q400G9	AMZ1	archaelysin family metallopeptidase 1 [Source:HGNC Symbol;Acc:HGNC:22231]	Zn	Uniprot Cofactor
Q400G9	AMZ1	archaelysin family metallopeptidase 1 [Source:HGNC Symbol;Acc:HGNC:22231]	Zn	Uniprot Metal
Q86W34	AMZ2	archaelysin family metallopeptidase 2 [Source:HGNC Symbol;Acc:HGNC:28041]	Zn	Uniprot Cofactor
Q86W34	AMZ2	archaelysin family metallopeptidase 2 [Source:HGNC Symbol;Acc:HGNC:28041]	Zn	Uniprot Metal
Q9NYG5	ANAPC11	anaphase promoting complex subunit 11 [Source:HGNC Symbol;Acc:HGNC:14452]	Zn	Uniprot Metal
P15144	ANPEP	alanyl (membrane) aminopeptidase [Source:HGNC Symbol;Acc:HGNC:500]	Zn	Uniprot Cofactor
P15144	ANPEP	alanyl (membrane) aminopeptidase [Source:HGNC Symbol;Acc:HGNC:500]	Zn	Uniprot Metal
P15144	ANPEP	alanyl (membrane) aminopeptidase [Source:HGNC Symbol;Acc:HGNC:500]	Zn	enzyme
Q96GX9	APIP	APAF1 interacting protein [Source:HGNC Symbol;Acc:HGNC:17581]	Zn	Uniprot Cofactor
Q96GX9	APIP	APAF1 interacting protein [Source:HGNC Symbol;Acc:HGNC:17581]	Zn	Uniprot Metal
P41238	APOBEC1	apolipoprotein B mRNA editing enzyme, catalytic polypeptide 1 [Source:HGNC Symbol;Acc:HGNC:604]	Zn	Uniprot Cofactor
P41238	APOBEC1	apolipoprotein B mRNA editing enzyme, catalytic polypeptide 1 [Source:HGNC Symbol;Acc:HGNC:604]	Zn	Uniprot Metal
Q9Y235	APOBEC2	apolipoprotein B mRNA editing enzyme, catalytic polypeptide-like 2 [Source:HGNC Symbol;Acc:HGNC:605]	Zn	Uniprot Cofactor
Q9Y235	APOBEC2	apolipoprotein B mRNA editing enzyme, catalytic polypeptide-like 2 [Source:HGNC Symbol;Acc:HGNC:605]	Zn	Uniprot Metal
P31941	APOBEC3A	apolipoprotein B mRNA editing enzyme, catalytic polypeptide-like 3A [Source:HGNC Symbol;Acc:HGNC:17343]	Zn	Uniprot Cofactor
P31941	APOBEC3A	apolipoprotein B mRNA editing enzyme, catalytic polypeptide-like 3A [Source:HGNC Symbol;Acc:HGNC:17343]	Zn	Uniprot Metal
Q9UH17	APOBEC3B	apolipoprotein B mRNA editing enzyme, catalytic polypeptide-like 3B [Source:HGNC Symbol;Acc:HGNC:17352]	Zn	Uniprot Cofactor
Q9UH17	APOBEC3B	apolipoprotein B mRNA editing enzyme, catalytic polypeptide-like 3B [Source:HGNC Symbol;Acc:HGNC:17352]	Zn	Uniprot Metal
Q9NRW3	APOBEC3C	apolipoprotein B mRNA editing enzyme, catalytic polypeptide-like 3C [Source:HGNC Symbol;Acc:HGNC:17353]	Zn	Uniprot Cofactor
Q9NRW3	APOBEC3C	apolipoprotein B mRNA editing enzyme, catalytic polypeptide-like 3C [Source:HGNC Symbol;Acc:HGNC:17353]	Zn	Uniprot Metal
Q96AK3	APOBEC3D	apolipoprotein B mRNA editing enzyme, catalytic polypeptide-like 3D [Source:HGNC Symbol;Acc:HGNC:17354]	Zn	Uniprot Cofactor
Q96AK3	APOBEC3D	apolipoprotein B mRNA editing enzyme, catalytic polypeptide-like 3D [Source:HGNC Symbol;Acc:HGNC:17354]	Zn	Uniprot Metal
Q8IUX4	APOBEC3F	apolipoprotein B mRNA editing enzyme, catalytic polypeptide-like 3F [Source:HGNC Symbol;Acc:HGNC:17356]	Zn	Uniprot Cofactor
Q8IUX4	APOBEC3F	apolipoprotein B mRNA editing enzyme, catalytic polypeptide-like 3F [Source:HGNC Symbol;Acc:HGNC:17356]	Zn	Uniprot Metal
Q9HC16	APOBEC3G	apolipoprotein B mRNA editing enzyme, catalytic polypeptide-like 3G [Source:HGNC Symbol;Acc:HGNC:17357]	Zn	Uniprot Cofactor
Q9HC16	APOBEC3G	apolipoprotein B mRNA editing enzyme, catalytic polypeptide-like 3G [Source:HGNC Symbol;Acc:HGNC:17357]	Zn	Uniprot Metal
Q6NTF7	APOBEC3H	apolipoprotein B mRNA editing enzyme, catalytic polypeptide-like 3H [Source:HGNC Symbol;Acc:HGNC:24100]	Zn	Uniprot Cofactor
Q6NTF7	APOBEC3H	apolipoprotein B mRNA editing enzyme, catalytic polypeptide-like 3H [Source:HGNC Symbol;Acc:HGNC:24100]	Zn	Uniprot Metal
Q8WW27	APOBEC4	apolipoprotein B mRNA editing enzyme, catalytic polypeptide-like 4 (putative) [Source:HGNC Symbol;Acc:HGNC:32152]	Zn	Uniprot Cofactor
Q8WW27	APOBEC4	apolipoprotein B mRNA editing enzyme, catalytic polypeptide-like 4 (putative) [Source:HGNC Symbol;Acc:HGNC:32152]	Zn	Uniprot Metal
Q6Q4G3	AQPEP	Aminopeptidase Q [Source:UniProtKB/Swiss-Prot;Acc:Q6Q4G3]	Zn	Uniprot Cofactor
Q6Q4G3	AQPEP	Aminopeptidase Q [Source:UniProtKB/Swiss-Prot;Acc:Q6Q4G3]	Zn	Uniprot Metal
P10398	ARAF	A-Raf proto-oncogene, serine/threonine kinase [Source:HGNC Symbol;Acc:HGNC:646]	Zn	Uniprot Cofactor
P10398	ARAF	A-Raf proto-oncogene, serine/threonine kinase [Source:HGNC Symbol;Acc:HGNC:646]	Zn	Uniprot Metal
Q9Y4X5	ARIH1	ariadne RBR E3 ubiquitin protein ligase 1 [Source:HGNC Symbol;Acc:HGNC:689]	Zn	Uniprot Metal
O43681	ASNA1	arsA arsenite transporter, ATP-binding, homolog 1 (bacterial) [Source:HGNC Symbol;Acc:HGNC:752]	Zn	Uniprot Metal
P45381	ASPA	aspartoacylase [Source:HGNC Symbol;Acc:HGNC:756]	Zn	Uniprot Cofactor
P45381	ASPA	aspartoacylase [Source:HGNC Symbol;Acc:HGNC:756]	Zn	Uniprot Metal
Q6HA08	ASTL	astacin-like metallo-endopeptidase (M12 family) [Source:HGNC Symbol;Acc:HGNC:31704]	Zn	Uniprot Metal
Q16611	BAK1	BCL2-antagonist/killer 1 [Source:HGNC Symbol;Acc:HGNC:949]	Zn	Uniprot Metal
Q93088	BHMT	betaine--homocysteine S-methyltransferase [Source:HGNC Symbol;Acc:HGNC:1047]	Zn	Uniprot Cofactor
Q93088	BHMT	betaine--homocysteine S-methyltransferase [Source:HGNC Symbol;Acc:HGNC:1047]	Zn	Uniprot Metal
Q93088	BHMT	betaine--homocysteine S-methyltransferase [Source:HGNC Symbol;Acc:HGNC:1047]	Zn	enzyme
Q13490	BIRC2	baculoviral IAP repeat containing 2 [Source:HGNC Symbol;Acc:HGNC:590]	Zn	Uniprot Metal
Q13489	BIRC3	baculoviral IAP repeat containing 3 [Source:HGNC Symbol;Acc:HGNC:591]	Zn	Uniprot Metal
O15392	BIRC5	baculoviral IAP repeat containing 5 [Source:HGNC Symbol;Acc:HGNC:593]	Zn	Uniprot Metal
Q96CA5	BIRC7	baculoviral IAP repeat containing 7 [Source:HGNC Symbol;Acc:HGNC:13702]	Zn	Uniprot Metal
Q96P09	BIRC8	baculoviral IAP repeat containing 8 [Source:HGNC Symbol;Acc:HGNC:14878]	Zn	Uniprot Metal
P13497	BMP1	bone morphogenetic protein 1 [Source:HGNC Symbol;Acc:HGNC:1067]	Zn	Uniprot Cofactor
P13497	BMP1	bone morphogenetic protein 1 [Source:HGNC Symbol;Acc:HGNC:1067]	Zn	Uniprot Metal
P51813	BMX	BMX non-receptor tyrosine kinase [Source:HGNC Symbol;Acc:HGNC:1079]	Zn	Uniprot Cofactor
P51813	BMX	BMX non-receptor tyrosine kinase [Source:HGNC Symbol;Acc:HGNC:1079]	Zn	Uniprot Metal
P15056	BRAF	B-Raf proto-oncogene, serine/threonine kinase [Source:HGNC Symbol;Acc:HGNC:1097]	Zn	Uniprot Cofactor
P15056	BRAF	B-Raf proto-oncogene, serine/threonine kinase [Source:HGNC Symbol;Acc:HGNC:1097]	Zn	Uniprot Metal
P46736	BRCC3	BRCA1/BRCA2-containing complex, subunit 3 [Source:HGNC Symbol;Acc:HGNC:24185]	Zn	Uniprot Metal
Q92994	BRF1	BRF1, RNA polymerase III transcription initiation factor 90 kDa subunit [Source:HGNC Symbol;Acc:HGNC:11551]	Zn	Uniprot Metal
Q9HAW0	BRF2	BRF2, RNA polymerase III transcription initiation factor 50 kDa subunit [Source:HGNC Symbol;Acc:HGNC:17298]	Zn	Uniprot Cofactor
Q9HAW0	BRF2	BRF2, RNA polymerase III transcription initiation factor 50 kDa subunit [Source:HGNC Symbol;Acc:HGNC:17298]	Zn	Uniprot Metal
Q06187	BTK	Bruton agammaglobulinemia tyrosine kinase [Source:HGNC Symbol;Acc:HGNC:1133]	Zn	Uniprot Cofactor
Q06187	BTK	Bruton agammaglobulinemia tyrosine kinase [Source:HGNC Symbol;Acc:HGNC:1133]	Zn	Uniprot Metal
Q9H0W9	C11orf54	chromosome 11 open reading frame 54 [Source:HGNC Symbol;Acc:HGNC:30204]	Zn	Uniprot Metal
Q8N6M6	C9orf3	chromosome 9 open reading frame 3 [Source:HGNC Symbol;Acc:HGNC:1361]	Zn	Uniprot Cofactor
Q8N6M6	C9orf3	chromosome 9 open reading frame 3 [Source:HGNC Symbol;Acc:HGNC:1361]	Zn	Uniprot Metal
P00915	CA1	carbonic anhydrase I [Source:HGNC Symbol;Acc:HGNC:1368]	Zn	Uniprot Cofactor
P00915	CA1	carbonic anhydrase I [Source:HGNC Symbol;Acc:HGNC:1368]	Zn	Uniprot Metal
P00915	CA1	carbonic anhydrase I [Source:HGNC Symbol;Acc:HGNC:1368]	Zn	enzyme
O43570	CA12	carbonic anhydrase XII [Source:HGNC Symbol;Acc:HGNC:1371]	Zn	Uniprot Cofactor
O43570	CA12	carbonic anhydrase XII [Source:HGNC Symbol;Acc:HGNC:1371]	Zn	Uniprot Metal
Q8N1Q1	CA13	carbonic anhydrase XIII [Source:HGNC Symbol;Acc:HGNC:14914]	Zn	Uniprot Cofactor
Q8N1Q1	CA13	carbonic anhydrase XIII [Source:HGNC Symbol;Acc:HGNC:14914]	Zn	Uniprot Metal
Q9ULX7	CA14	carbonic anhydrase XIV [Source:HGNC Symbol;Acc:HGNC:1372]	Zn	Uniprot Cofactor
Q9ULX7	CA14	carbonic anhydrase XIV [Source:HGNC Symbol;Acc:HGNC:1372]	Zn	Uniprot Metal
P00918	CA2	carbonic anhydrase II [Source:HGNC Symbol;Acc:HGNC:1373]	Zn	Uniprot Cofactor
P00918	CA2	carbonic anhydrase II [Source:HGNC Symbol;Acc:HGNC:1373]	Zn	Uniprot Metal
P07451	CA3	carbonic anhydrase III, muscle specific [Source:HGNC Symbol;Acc:HGNC:1374]	Zn	Uniprot Cofactor
P07451	CA3	carbonic anhydrase III, muscle specific [Source:HGNC Symbol;Acc:HGNC:1374]	Zn	Uniprot Metal
P22748	CA4	carbonic anhydrase IV [Source:HGNC Symbol;Acc:HGNC:1375]	Zn	Uniprot Cofactor
P22748	CA4	carbonic anhydrase IV [Source:HGNC Symbol;Acc:HGNC:1375]	Zn	Uniprot Metal
P35218	CA5A	carbonic anhydrase VA, mitochondrial [Source:HGNC Symbol;Acc:HGNC:1377]	Zn	Uniprot Cofactor
P35218	CA5A	carbonic anhydrase VA, mitochondrial [Source:HGNC Symbol;Acc:HGNC:1377]	Zn	Uniprot Metal
Q9Y2D0	CA5B	carbonic anhydrase VB, mitochondrial [Source:HGNC Symbol;Acc:HGNC:1378]	Zn	Uniprot Cofactor
Q9Y2D0	CA5B	carbonic anhydrase VB, mitochondrial [Source:HGNC Symbol;Acc:HGNC:1378]	Zn	Uniprot Metal
P23280	CA6	carbonic anhydrase VI [Source:HGNC Symbol;Acc:HGNC:1380]	Zn	Uniprot Cofactor
P23280	CA6	carbonic anhydrase VI [Source:HGNC Symbol;Acc:HGNC:1380]	Zn	Uniprot Metal
P43166	CA7	carbonic anhydrase VII [Source:HGNC Symbol;Acc:HGNC:1381]	Zn	Uniprot Cofactor
P43166	CA7	carbonic anhydrase VII [Source:HGNC Symbol;Acc:HGNC:1381]	Zn	Uniprot Metal
P35219	CA8	carbonic anhydrase VIII [Source:HGNC Symbol;Acc:HGNC:1382]	Zn	Uniprot Metal
Q16790	CA9	carbonic anhydrase IX [Source:HGNC Symbol;Acc:HGNC:1383]	Zn	Uniprot Cofactor
Q16790	CA9	carbonic anhydrase IX [Source:HGNC Symbol;Acc:HGNC:1383]	Zn	Uniprot Metal
O95180	CACNA1H	calcium channel, voltage-dependent, T type, alpha 1H subunit [Source:HGNC Symbol;Acc:HGNC:1395]	Zn	Uniprot Metal
P27708	CAD	carbamoyl-phosphate synthetase 2, aspartate transcarbamylase, and dihydroorotase [Source:HGNC Symbol;Acc:HGNC:1424]	Zn	Uniprot Cofactor
P27708	CAD	carbamoyl-phosphate synthetase 2, aspartate transcarbamylase, and dihydroorotase [Source:HGNC Symbol;Acc:HGNC:1424]	Zn	Uniprot Metal
P49589	CARS	cysteinyl-tRNA synthetase [Source:HGNC Symbol;Acc:HGNC:1493]	Zn	Uniprot Cofactor
P49589	CARS	cysteinyl-tRNA synthetase [Source:HGNC Symbol;Acc:HGNC:1493]	Zn	Uniprot Metal
Q9HA77	CARS2	cysteinyl-tRNA synthetase 2, mitochondrial (putative) [Source:HGNC Symbol;Acc:HGNC:25695]	Zn	Uniprot Cofactor
Q9HA77	CARS2	cysteinyl-tRNA synthetase 2, mitochondrial (putative) [Source:HGNC Symbol;Acc:HGNC:25695]	Zn	Uniprot Metal
P32320	CDA	cytidine deaminase [Source:HGNC Symbol;Acc:HGNC:1712]	Zn	Uniprot Cofactor
P32320	CDA	cytidine deaminase [Source:HGNC Symbol;Acc:HGNC:1712]	Zn	Uniprot Metal
P32320	CDA	cytidine deaminase [Source:HGNC Symbol;Acc:HGNC:1712]	Zn	macie
P32320	CDA	cytidine deaminase [Source:HGNC Symbol;Acc:HGNC:1712]	Zn	enzyme
Q9BWV3	CDADC1	cytidine and dCMP deaminase domain containing 1 [Source:HGNC Symbol;Acc:HGNC:20299]	Zn	Uniprot Cofactor
Q9BWV3	CDADC1	cytidine and dCMP deaminase domain containing 1 [Source:HGNC Symbol;Acc:HGNC:20299]	Zn	Uniprot Metal
Q9NZK5	CECR1	cat eye syndrome chromosome region, candidate 1 [Source:HGNC Symbol;Acc:HGNC:1839]	Zn	Uniprot Cofactor
Q9NZK5	CECR1	cat eye syndrome chromosome region, candidate 1 [Source:HGNC Symbol;Acc:HGNC:1839]	Zn	Uniprot Metal
Q9UHD1	CHORDC1	cysteine and histidine-rich domain (CHORD) containing 1 [Source:HGNC Symbol;Acc:HGNC:14525]	Zn	Uniprot Metal
Q8WUH1	CHURC1	churchill domain containing 1 [Source:HGNC Symbol;Acc:HGNC:20099]	Zn	Uniprot Metal
A8K7I4	CLCA1	chloride channel accessory 1 [Source:HGNC Symbol;Acc:HGNC:2015]	Zn	Uniprot Metal
Q9UQC9	CLCA2	chloride channel accessory 2 [Source:HGNC Symbol;Acc:HGNC:2016]	Zn	Uniprot Metal
Q14CN2	CLCA4	chloride channel accessory 4 [Source:HGNC Symbol;Acc:HGNC:2018]	Zn	Uniprot Metal
Q96KN2	CNDP1	carnosine dipeptidase 1 (metallopeptidase M20 family) [Source:HGNC Symbol;Acc:HGNC:20675]	Zn	Uniprot Cofactor
Q96KN2	CNDP1	carnosine dipeptidase 1 (metallopeptidase M20 family) [Source:HGNC Symbol;Acc:HGNC:20675]	Zn	Uniprot Metal
P39060	COL18A1	collagen, type XVIII, alpha 1 [Source:HGNC Symbol;Acc:HGNC:2195]	Zn	Uniprot Metal
P20849	COL9A1	collagen, type IX, alpha 1 [Source:HGNC Symbol;Acc:HGNC:2217]	Zn	Uniprot Metal
P10606	COX5B	cytochrome c oxidase subunit Vb [Source:HGNC Symbol;Acc:HGNC:2269]	Zn	Uniprot Metal
P15085	CPA1	carboxypeptidase A1 (pancreatic) [Source:HGNC Symbol;Acc:HGNC:2296]	Zn	Uniprot Cofactor
P15085	CPA1	carboxypeptidase A1 (pancreatic) [Source:HGNC Symbol;Acc:HGNC:2296]	Zn	Uniprot Metal
P15085	CPA1	carboxypeptidase A1 (pancreatic) [Source:HGNC Symbol;Acc:HGNC:2296]	Zn	macie
P15085	CPA1	carboxypeptidase A1 (pancreatic) [Source:HGNC Symbol;Acc:HGNC:2296]	Zn	enzyme
P48052	CPA2	carboxypeptidase A2 (pancreatic) [Source:HGNC Symbol;Acc:HGNC:2297]	Zn	Uniprot Cofactor
P48052	CPA2	carboxypeptidase A2 (pancreatic) [Source:HGNC Symbol;Acc:HGNC:2297]	Zn	Uniprot Metal
P48052	CPA2	carboxypeptidase A2 (pancreatic) [Source:HGNC Symbol;Acc:HGNC:2297]	Zn	enzyme
P15088	CPA3	carboxypeptidase A3 (mast cell) [Source:HGNC Symbol;Acc:HGNC:2298]	Zn	Uniprot Cofactor
P15088	CPA3	carboxypeptidase A3 (mast cell) [Source:HGNC Symbol;Acc:HGNC:2298]	Zn	Uniprot Metal
Q9UI42	CPA4	carboxypeptidase A4 [Source:HGNC Symbol;Acc:HGNC:15740]	Zn	Uniprot Cofactor
Q9UI42	CPA4	carboxypeptidase A4 [Source:HGNC Symbol;Acc:HGNC:15740]	Zn	Uniprot Metal
Q8WXQ8	CPA5	carboxypeptidase A5 [Source:HGNC Symbol;Acc:HGNC:15722]	Zn	Uniprot Cofactor
Q8WXQ8	CPA5	carboxypeptidase A5 [Source:HGNC Symbol;Acc:HGNC:15722]	Zn	Uniprot Metal
Q8N4T0	CPA6	carboxypeptidase A6 [Source:HGNC Symbol;Acc:HGNC:17245]	Zn	Uniprot Cofactor
Q8N4T0	CPA6	carboxypeptidase A6 [Source:HGNC Symbol;Acc:HGNC:17245]	Zn	Uniprot Metal
P15086	CPB1	carboxypeptidase B1 (tissue) [Source:HGNC Symbol;Acc:HGNC:2299]	Zn	Uniprot Cofactor
P15086	CPB1	carboxypeptidase B1 (tissue) [Source:HGNC Symbol;Acc:HGNC:2299]	Zn	Uniprot Metal
P15086	CPB1	carboxypeptidase B1 (tissue) [Source:HGNC Symbol;Acc:HGNC:2299]	Zn	enzyme
Q96IY4	CPB2	carboxypeptidase B2 (plasma) [Source:HGNC Symbol;Acc:HGNC:2300]	Zn	Uniprot Cofactor
Q96IY4	CPB2	carboxypeptidase B2 (plasma) [Source:HGNC Symbol;Acc:HGNC:2300]	Zn	Uniprot Metal
Q96IY4	CPB2	carboxypeptidase B2 (plasma) [Source:HGNC Symbol;Acc:HGNC:2300]	Zn	enzyme
O75976	CPD	carboxypeptidase D [Source:HGNC Symbol;Acc:HGNC:2301]	Zn	Uniprot Cofactor
O75976	CPD	carboxypeptidase D [Source:HGNC Symbol;Acc:HGNC:2301]	Zn	Uniprot Metal
P16870	CPE	carboxypeptidase E [Source:HGNC Symbol;Acc:HGNC:2303]	Zn	Uniprot Cofactor
P16870	CPE	carboxypeptidase E [Source:HGNC Symbol;Acc:HGNC:2303]	Zn	Uniprot Metal
P16870	CPE	carboxypeptidase E [Source:HGNC Symbol;Acc:HGNC:2303]	Zn	enzyme
Q9BZB8	CPEB1	cytoplasmic polyadenylation element binding protein 1 [Source:HGNC Symbol;Acc:HGNC:21744]	Zn	Uniprot Metal
P14384	CPM	carboxypeptidase M [Source:HGNC Symbol;Acc:HGNC:2311]	Zn	Uniprot Cofactor
P14384	CPM	carboxypeptidase M [Source:HGNC Symbol;Acc:HGNC:2311]	Zn	Uniprot Metal
P15169	CPN1	carboxypeptidase N, polypeptide 1 [Source:HGNC Symbol;Acc:HGNC:2312]	Zn	Uniprot Cofactor
P15169	CPN1	carboxypeptidase N, polypeptide 1 [Source:HGNC Symbol;Acc:HGNC:2312]	Zn	Uniprot Metal
Q8IVL8	CPO	carboxypeptidase O [Source:HGNC Symbol;Acc:HGNC:21011]	Zn	Uniprot Cofactor
Q8IVL8	CPO	carboxypeptidase O [Source:HGNC Symbol;Acc:HGNC:21011]	Zn	Uniprot Metal
Q9Y646	CPQ	carboxypeptidase Q [Source:HGNC Symbol;Acc:HGNC:16910]	Zn	Uniprot Metal
Q9UKF6	CPSF3	cleavage and polyadenylation specific factor 3, 73kDa [Source:HGNC Symbol;Acc:HGNC:2326]	Zn	Uniprot Cofactor
Q9UKF6	CPSF3	cleavage and polyadenylation specific factor 3, 73kDa [Source:HGNC Symbol;Acc:HGNC:2326]	Zn	Uniprot Metal
Q96SM3	CPXM1	carboxypeptidase X (M14 family), member 1 [Source:HGNC Symbol;Acc:HGNC:15771]	Zn	Uniprot Cofactor
Q96SM3	CPXM1	carboxypeptidase X (M14 family), member 1 [Source:HGNC Symbol;Acc:HGNC:15771]	Zn	Uniprot Metal
Q66K79	CPZ	carboxypeptidase Z [Source:HGNC Symbol;Acc:HGNC:2333]	Zn	Uniprot Cofactor
Q66K79	CPZ	carboxypeptidase Z [Source:HGNC Symbol;Acc:HGNC:2333]	Zn	Uniprot Metal
Q96SW2	CRBN	cereblon [Source:HGNC Symbol;Acc:HGNC:30185]	Zn	Uniprot Metal
P02489	CRYAA	crystallin, alpha A [Source:HGNC Symbol;Acc:HGNC:2388]	Zn	Uniprot Metal
P02511	CRYAB	crystallin, alpha B [Source:HGNC Symbol;Acc:HGNC:2389]	Zn	Uniprot Metal
P0DML2	CSH1	chorionic somatomammotropin hormone 1 (placental lactogen) [Source:HGNC Symbol;Acc:HGNC:2440]	Zn	Uniprot Metal
P0DML3	CSH2	chorionic somatomammotropin hormone 2 [Source:HGNC Symbol;Acc:HGNC:2441]	Zn	Uniprot Metal
Q14406	CSHL1	chorionic somatomammotropin hormone-like 1 [Source:HGNC Symbol;Acc:HGNC:2442]	Zn	Uniprot Metal
P67870	CSNK2B	casein kinase 2, beta polypeptide [Source:HGNC Symbol;Acc:HGNC:2460]	Zn	Uniprot Metal
Q9NQC7	CYLD	cylindromatosis (turban tumor syndrome) [Source:HGNC Symbol;Acc:HGNC:2584]	Zn	Uniprot Metal
P40126	DCT	dopachrome tautomerase [Source:HGNC Symbol;Acc:HGNC:2709]	Zn	Uniprot Cofactor
P40126	DCT	dopachrome tautomerase [Source:HGNC Symbol;Acc:HGNC:2709]	Zn	Uniprot Metal
P40126	DCT	dopachrome tautomerase [Source:HGNC Symbol;Acc:HGNC:2709]	Zn	enzyme
P32321	DCTD	dCMP deaminase [Source:HGNC Symbol;Acc:HGNC:2710]	Zn	Uniprot Cofactor
P32321	DCTD	dCMP deaminase [Source:HGNC Symbol;Acc:HGNC:2710]	Zn	Uniprot Metal
O94760	DDAH1	dimethylarginine dimethylaminohydrolase 1 [Source:HGNC Symbol;Acc:HGNC:2715]	Zn	Uniprot Metal
O95786	DDX58	DEAD (Asp-Glu-Ala-Asp) box polypeptide 58 [Source:HGNC Symbol;Acc:HGNC:19102]	Zn	Uniprot Cofactor
O95786	DDX58	DEAD (Asp-Glu-Ala-Asp) box polypeptide 58 [Source:HGNC Symbol;Acc:HGNC:19102]	Zn	Uniprot Metal
Q96C10	DHX58	DEXH (Asp-Glu-X-His) box polypeptide 58 [Source:HGNC Symbol;Acc:HGNC:29517]	Zn	Uniprot Cofactor
Q96C10	DHX58	DEXH (Asp-Glu-X-His) box polypeptide 58 [Source:HGNC Symbol;Acc:HGNC:29517]	Zn	Uniprot Metal
P31689	DNAJA1	DnaJ (Hsp40) homolog, subfamily A, member 1 [Source:HGNC Symbol;Acc:HGNC:5229]	Zn	Uniprot Metal
O60884	DNAJA2	DnaJ (Hsp40) homolog, subfamily A, member 2 [Source:HGNC Symbol;Acc:HGNC:14884]	Zn	Uniprot Metal
Q96EY1	DNAJA3	DnaJ (Hsp40) homolog, subfamily A, member 3 [Source:HGNC Symbol;Acc:HGNC:11808]	Zn	Uniprot Metal
Q8WW22	DNAJA4	DnaJ (Hsp40) homolog, subfamily A, member 4 [Source:HGNC Symbol;Acc:HGNC:14885]	Zn	Uniprot Metal
Q9ULA0	DNPEP	aspartyl aminopeptidase [Source:HGNC Symbol;Acc:HGNC:2981]	Zn	Uniprot Cofactor
Q9ULA0	DNPEP	aspartyl aminopeptidase [Source:HGNC Symbol;Acc:HGNC:2981]	Zn	Uniprot Metal
P16444	DPEP1	dipeptidase 1 (renal) [Source:HGNC Symbol;Acc:HGNC:3002]	Zn	Uniprot Cofactor
P16444	DPEP1	dipeptidase 1 (renal) [Source:HGNC Symbol;Acc:HGNC:3002]	Zn	Uniprot Metal
Q9H4A9	DPEP2	dipeptidase 2 [Source:HGNC Symbol;Acc:HGNC:23028]	Zn	Uniprot Cofactor
Q9H4A9	DPEP2	dipeptidase 2 [Source:HGNC Symbol;Acc:HGNC:23028]	Zn	Uniprot Metal
Q9H4B8	DPEP3	dipeptidase 3 [Source:HGNC Symbol;Acc:HGNC:23029]	Zn	Uniprot Cofactor
Q9H4B8	DPEP3	dipeptidase 3 [Source:HGNC Symbol;Acc:HGNC:23029]	Zn	Uniprot Metal
Q9NY33	DPP3	dipeptidyl-peptidase 3 [Source:HGNC Symbol;Acc:HGNC:3008]	Zn	Uniprot Cofactor
Q9NY33	DPP3	dipeptidyl-peptidase 3 [Source:HGNC Symbol;Acc:HGNC:3008]	Zn	Uniprot Metal
Q14117	DPYS	dihydropyrimidinase [Source:HGNC Symbol;Acc:HGNC:3013]	Zn	Uniprot Cofactor
Q14117	DPYS	dihydropyrimidinase [Source:HGNC Symbol;Acc:HGNC:3013]	Zn	Uniprot Metal
Q9UNI6	DUSP12	dual specificity phosphatase 12 [Source:HGNC Symbol;Acc:HGNC:3067]	Zn	Uniprot Cofactor
P42892	ECE1	endothelin converting enzyme 1 [Source:HGNC Symbol;Acc:HGNC:3146]	Zn	Uniprot Cofactor
P42892	ECE1	endothelin converting enzyme 1 [Source:HGNC Symbol;Acc:HGNC:3146]	Zn	Uniprot Metal
O95672	ECEL1	endothelin converting enzyme-like 1 [Source:HGNC Symbol;Acc:HGNC:3147]	Zn	Uniprot Cofactor
O95672	ECEL1	endothelin converting enzyme-like 1 [Source:HGNC Symbol;Acc:HGNC:3147]	Zn	Uniprot Metal
Q9H777	ELAC1	elaC ribonuclease Z 1 [Source:HGNC Symbol;Acc:HGNC:14197]	Zn	Uniprot Cofactor
Q9H777	ELAC1	elaC ribonuclease Z 1 [Source:HGNC Symbol;Acc:HGNC:14197]	Zn	Uniprot Metal
Q9BQ52	ELAC2	elaC ribonuclease Z 2 [Source:HGNC Symbol;Acc:HGNC:14198]	Zn	Uniprot Cofactor
P60002	ELOF1	elongation factor 1 homolog (S. cerevisiae) [Source:HGNC Symbol;Acc:HGNC:28691]	Zn	Uniprot Metal
Q07075	ENPEP	glutamyl aminopeptidase (aminopeptidase A) [Source:HGNC Symbol;Acc:HGNC:3355]	Zn	Uniprot Cofactor
Q07075	ENPEP	glutamyl aminopeptidase (aminopeptidase A) [Source:HGNC Symbol;Acc:HGNC:3355]	Zn	Uniprot Metal
Q07075	ENPEP	glutamyl aminopeptidase (aminopeptidase A) [Source:HGNC Symbol;Acc:HGNC:3355]	Zn	enzyme
Q9Y6X5	ENPP4	ectonucleotide pyrophosphatase/phosphodiesterase 4 (putative) [Source:HGNC Symbol;Acc:HGNC:3359]	Zn	Uniprot Cofactor
Q9Y6X5	ENPP4	ectonucleotide pyrophosphatase/phosphodiesterase 4 (putative) [Source:HGNC Symbol;Acc:HGNC:3359]	Zn	Uniprot Metal
Q9UJA9	ENPP5	ectonucleotide pyrophosphatase/phosphodiesterase 5 (putative) [Source:HGNC Symbol;Acc:HGNC:13717]	Zn	Uniprot Cofactor
Q9UJA9	ENPP5	ectonucleotide pyrophosphatase/phosphodiesterase 5 (putative) [Source:HGNC Symbol;Acc:HGNC:13717]	Zn	Uniprot Metal
Q9NZ08	ERAP1	endoplasmic reticulum aminopeptidase 1 [Source:HGNC Symbol;Acc:HGNC:18173]	Zn	Uniprot Cofactor
Q9NZ08	ERAP1	endoplasmic reticulum aminopeptidase 1 [Source:HGNC Symbol;Acc:HGNC:18173]	Zn	Uniprot Metal
Q6P179	ERAP2	endoplasmic reticulum aminopeptidase 2 [Source:HGNC Symbol;Acc:HGNC:29499]	Zn	Uniprot Cofactor
Q6P179	ERAP2	endoplasmic reticulum aminopeptidase 2 [Source:HGNC Symbol;Acc:HGNC:29499]	Zn	Uniprot Metal
Q7Z2K6	ERMP1	endoplasmic reticulum metallopeptidase 1 [Source:HGNC Symbol;Acc:HGNC:23703]	Zn	Uniprot Cofactor
Q7Z2K6	ERMP1	endoplasmic reticulum metallopeptidase 1 [Source:HGNC Symbol;Acc:HGNC:23703]	Zn	Uniprot Metal
Q9H5X1	FAM96A	family with sequence similarity 96, member A [Source:HGNC Symbol;Acc:HGNC:26235]	Zn	Uniprot Metal
P49356	FNTB	farnesyltransferase, CAAX box, beta [Source:HGNC Symbol;Acc:HGNC:3785]	Zn	Uniprot Cofactor
P49356	FNTB	farnesyltransferase, CAAX box, beta [Source:HGNC Symbol;Acc:HGNC:3785]	Zn	Uniprot Metal
Q9HBA9	FOLH1B	NA	Zn	Uniprot Cofactor
Q9HBA9	FOLH1B	NA	Zn	Uniprot Metal
P30793	GCH1	GTP cyclohydrolase 1 [Source:HGNC Symbol;Acc:HGNC:4193]	Zn	Uniprot Metal
P30793	GCH1	GTP cyclohydrolase 1 [Source:HGNC Symbol;Acc:HGNC:4193]	Zn	macie
Q9NP62	GCM1	glial cells missing homolog 1 (Drosophila) [Source:HGNC Symbol;Acc:HGNC:4197]	Zn	Uniprot Metal
O75603	GCM2	glial cells missing homolog 2 (Drosophila) [Source:HGNC Symbol;Acc:HGNC:4198]	Zn	Uniprot Metal
Q9Y2T3	GDA	guanine deaminase [Source:HGNC Symbol;Acc:HGNC:4212]	Zn	Uniprot Cofactor
Q9Y2T3	GDA	guanine deaminase [Source:HGNC Symbol;Acc:HGNC:4212]	Zn	Uniprot Metal
P01241	GH1	growth hormone 1 [Source:HGNC Symbol;Acc:HGNC:4261]	Zn	Uniprot Metal
Q9Y692	GMEB1	glucocorticoid modulatory element binding protein 1 [Source:HGNC Symbol;Acc:HGNC:4370]	Zn	Uniprot Metal
Q9UKD1	GMEB2	glucocorticoid modulatory element binding protein 2 [Source:HGNC Symbol;Acc:HGNC:4371]	Zn	Uniprot Metal
Q9Y223	GNE	glucosamine (UDP-N-acetyl)-2-epimerase/N-acetylmannosamine kinase [Source:HGNC Symbol;Acc:HGNC:23657]	Zn	Uniprot Metal
O43194	GPR39	G protein-coupled receptor 39 [Source:HGNC Symbol;Acc:HGNC:4496]	Zn	Uniprot Metal
Q12879	GRIN2A	glutamate receptor, ionotropic, N-methyl D-aspartate 2A [Source:HGNC Symbol;Acc:HGNC:4585]	Zn	Uniprot Metal
Q13224	GRIN2B	glutamate receptor, ionotropic, N-methyl D-aspartate 2B [Source:HGNC Symbol;Acc:HGNC:4586]	Zn	Uniprot Metal
Q00403	GTF2B	general transcription factor IIB [Source:HGNC Symbol;Acc:HGNC:4648]	Zn	Uniprot Cofactor
Q00403	GTF2B	general transcription factor IIB [Source:HGNC Symbol;Acc:HGNC:4648]	Zn	Uniprot Metal
Q6PII5	HAGHL	hydroxyacylglutathione hydrolase-like [Source:HGNC Symbol;Acc:HGNC:14177]	Zn	Uniprot Cofactor
Q6PII5	HAGHL	hydroxyacylglutathione hydrolase-like [Source:HGNC Symbol;Acc:HGNC:14177]	Zn	Uniprot Metal
P56524	HDAC4	histone deacetylase 4 [Source:HGNC Symbol;Acc:HGNC:14063]	Zn	Uniprot Metal
Q9UQL6	HDAC5	histone deacetylase 5 [Source:HGNC Symbol;Acc:HGNC:14068]	Zn	Uniprot Metal
Q9UBN7	HDAC6	histone deacetylase 6 [Source:HGNC Symbol;Acc:HGNC:14064]	Zn	Uniprot Cofactor
Q9UBN7	HDAC6	histone deacetylase 6 [Source:HGNC Symbol;Acc:HGNC:14064]	Zn	Uniprot Metal
Q8WUI4	HDAC7	histone deacetylase 7 [Source:HGNC Symbol;Acc:HGNC:14067]	Zn	Uniprot Metal
Q9UKV0	HDAC9	histone deacetylase 9 [Source:HGNC Symbol;Acc:HGNC:14065]	Zn	Uniprot Metal
Q96QV1	HHIP	hedgehog interacting protein [Source:HGNC Symbol;Acc:HGNC:14866]	Zn	Uniprot Metal
P04196	HRG	histidine-rich glycoprotein [Source:HGNC Symbol;Acc:HGNC:5181]	Zn	Uniprot Cofactor
P15516	HTN3	histatin 3 [Source:HGNC Symbol;Acc:HGNC:5284]	Zn	Uniprot Metal
P14735	IDE	insulin-degrading enzyme [Source:HGNC Symbol;Acc:HGNC:5381]	Zn	Uniprot Cofactor
P14735	IDE	insulin-degrading enzyme [Source:HGNC Symbol;Acc:HGNC:5381]	Zn	Uniprot Metal
P14735	IDE	insulin-degrading enzyme [Source:HGNC Symbol;Acc:HGNC:5381]	Zn	enzyme
Q9BYX4	IFIH1	interferon induced with helicase C domain 1 [Source:HGNC Symbol;Acc:HGNC:18873]	Zn	Uniprot Cofactor
Q9BYX4	IFIH1	interferon induced with helicase C domain 1 [Source:HGNC Symbol;Acc:HGNC:18873]	Zn	Uniprot Metal
Q9UKP3	ITGB1BP2	integrin beta 1 binding protein (melusin) 2 [Source:HGNC Symbol;Acc:HGNC:6154]	Zn	Uniprot Metal
Q08881	ITK	IL2-inducible T-cell kinase [Source:HGNC Symbol;Acc:HGNC:6171]	Zn	Uniprot Cofactor
Q08881	ITK	IL2-inducible T-cell kinase [Source:HGNC Symbol;Acc:HGNC:6171]	Zn	Uniprot Metal
Q9NSA2	KCND1	potassium channel, voltage gated Shal related subfamily D, member 1 [Source:HGNC Symbol;Acc:HGNC:6237]	Zn	Uniprot Metal
Q9NZV8	KCND2	potassium channel, voltage gated Shal related subfamily D, member 2 [Source:HGNC Symbol;Acc:HGNC:6238]	Zn	Uniprot Metal
Q9UK17	KCND3	potassium channel, voltage gated Shal related subfamily D, member 3 [Source:HGNC Symbol;Acc:HGNC:6239]	Zn	Uniprot Metal
P23276	KEL	Kell blood group, metallo-endopeptidase [Source:HGNC Symbol;Acc:HGNC:6308]	Zn	Uniprot Cofactor
P23276	KEL	Kell blood group, metallo-endopeptidase [Source:HGNC Symbol;Acc:HGNC:6308]	Zn	Uniprot Metal
Q9Y5K2	KLK4	kallikrein-related peptidase 4 [Source:HGNC Symbol;Acc:HGNC:6365]	Zn	Uniprot Metal
Q8IVT5	KSR1	kinase suppressor of ras 1 [Source:HGNC Symbol;Acc:HGNC:6465]	Zn	Uniprot Metal
Q6VAB6	KSR2	kinase suppressor of ras 2 [Source:HGNC Symbol;Acc:HGNC:18610]	Zn	Uniprot Metal
Q53H82	LACTB2	lactamase, beta 2 [Source:HGNC Symbol;Acc:HGNC:18512]	Zn	Uniprot Metal
Q6ZN17	LIN28B	lin-28 homolog B (C. elegans) [Source:HGNC Symbol;Acc:HGNC:32207]	Zn	Uniprot Metal
Q96KR4	LMLN	leishmanolysin-like (metallopeptidase M8 family) [Source:HGNC Symbol;Acc:HGNC:15991]	Zn	Uniprot Cofactor
Q96KR4	LMLN	leishmanolysin-like (metallopeptidase M8 family) [Source:HGNC Symbol;Acc:HGNC:15991]	Zn	Uniprot Metal
Q9UIQ6	LNPEP	leucyl/cystinyl aminopeptidase [Source:HGNC Symbol;Acc:HGNC:6656]	Zn	Uniprot Cofactor
Q9UIQ6	LNPEP	leucyl/cystinyl aminopeptidase [Source:HGNC Symbol;Acc:HGNC:6656]	Zn	Uniprot Metal
Q9UIQ6	LNPEP	leucyl/cystinyl aminopeptidase [Source:HGNC Symbol;Acc:HGNC:6656]	Zn	enzyme
P09960	LTA4H	leukotriene A4 hydrolase [Source:HGNC Symbol;Acc:HGNC:6710]	Zn	Uniprot Cofactor
P09960	LTA4H	leukotriene A4 hydrolase [Source:HGNC Symbol;Acc:HGNC:6710]	Zn	Uniprot Metal
P09960	LTA4H	leukotriene A4 hydrolase [Source:HGNC Symbol;Acc:HGNC:6710]	Zn	macie
P09960	LTA4H	leukotriene A4 hydrolase [Source:HGNC Symbol;Acc:HGNC:6710]	Zn	enzyme
Q9NX58	LYAR	Ly1 antibody reactive [Source:HGNC Symbol;Acc:HGNC:26021]	Zn	Uniprot Metal
Q16706	MAN2A1	mannosidase, alpha, class 2A, member 1 [Source:HGNC Symbol;Acc:HGNC:6824]	Zn	Uniprot Cofactor
Q16706	MAN2A1	mannosidase, alpha, class 2A, member 1 [Source:HGNC Symbol;Acc:HGNC:6824]	Zn	Uniprot Metal
P49641	MAN2A2	mannosidase, alpha, class 2A, member 2 [Source:HGNC Symbol;Acc:HGNC:6825]	Zn	Uniprot Cofactor
P49641	MAN2A2	mannosidase, alpha, class 2A, member 2 [Source:HGNC Symbol;Acc:HGNC:6825]	Zn	Uniprot Metal
O00754	MAN2B1	mannosidase, alpha, class 2B, member 1 [Source:HGNC Symbol;Acc:HGNC:6826]	Zn	Uniprot Cofactor
O00754	MAN2B1	mannosidase, alpha, class 2B, member 1 [Source:HGNC Symbol;Acc:HGNC:6826]	Zn	Uniprot Metal
Q9Y2E5	MAN2B2	mannosidase, alpha, class 2B, member 2 [Source:HGNC Symbol;Acc:HGNC:29623]	Zn	Uniprot Cofactor
Q9Y2E5	MAN2B2	mannosidase, alpha, class 2B, member 2 [Source:HGNC Symbol;Acc:HGNC:29623]	Zn	Uniprot Metal
Q9NTJ4	MAN2C1	mannosidase, alpha, class 2C, member 1 [Source:HGNC Symbol;Acc:HGNC:6827]	Zn	Uniprot Cofactor
Q9NTJ4	MAN2C1	mannosidase, alpha, class 2C, member 1 [Source:HGNC Symbol;Acc:HGNC:6827]	Zn	Uniprot Metal
Q8N884	MB21D1	Mab-21 domain containing 1 [Source:HGNC Symbol;Acc:HGNC:21367]	Mg	Uniprot Cofactor
Q8N884	MB21D1	Mab-21 domain containing 1 [Source:HGNC Symbol;Acc:HGNC:21367]	Mg	Uniprot Metal
Q8N884	MB21D1	Mab-21 domain containing 1 [Source:HGNC Symbol;Acc:HGNC:21367]	Zn	Uniprot Metal
A4D2B0	MBLAC1	metallo-beta-lactamase domain containing 1 [Source:HGNC Symbol;Acc:HGNC:22180]	Zn	Uniprot Cofactor
A4D2B0	MBLAC1	metallo-beta-lactamase domain containing 1 [Source:HGNC Symbol;Acc:HGNC:22180]	Zn	Uniprot Metal
Q68D91	MBLAC2	metallo-beta-lactamase domain containing 2 [Source:HGNC Symbol;Acc:HGNC:33711]	Zn	Uniprot Cofactor
Q68D91	MBLAC2	metallo-beta-lactamase domain containing 2 [Source:HGNC Symbol;Acc:HGNC:33711]	Zn	Uniprot Metal
O43462	MBTPS2	membrane-bound transcription factor peptidase, site 2 [Source:HGNC Symbol;Acc:HGNC:15455]	Zn	Uniprot Cofactor
O43462	MBTPS2	membrane-bound transcription factor peptidase, site 2 [Source:HGNC Symbol;Acc:HGNC:15455]	Zn	Uniprot Metal
O43462	MBTPS2	membrane-bound transcription factor peptidase, site 2 [Source:HGNC Symbol;Acc:HGNC:15455]	Zn	enzyme
Q16819	MEP1A	meprin A, alpha (PABA peptide hydrolase) [Source:HGNC Symbol;Acc:HGNC:7015]	Zn	Uniprot Cofactor
Q16819	MEP1A	meprin A, alpha (PABA peptide hydrolase) [Source:HGNC Symbol;Acc:HGNC:7015]	Zn	Uniprot Metal
Q16819	MEP1A	meprin A, alpha (PABA peptide hydrolase) [Source:HGNC Symbol;Acc:HGNC:7015]	Zn	enzyme
Q16820	MEP1B	meprin A, beta [Source:HGNC Symbol;Acc:HGNC:7020]	Zn	Uniprot Cofactor
Q16820	MEP1B	meprin A, beta [Source:HGNC Symbol;Acc:HGNC:7020]	Zn	Uniprot Metal
P16455	MGMT	O-6-methylguanine-DNA methyltransferase [Source:HGNC Symbol;Acc:HGNC:7059]	Zn	Uniprot Cofactor
P16455	MGMT	O-6-methylguanine-DNA methyltransferase [Source:HGNC Symbol;Acc:HGNC:7059]	Zn	Uniprot Metal
O15344	MID1	midline 1 [Source:HGNC Symbol;Acc:HGNC:7095]	Zn	Uniprot Metal
Q99797	MIPEP	mitochondrial intermediate peptidase [Source:HGNC Symbol;Acc:HGNC:7104]	Zn	Uniprot Cofactor
Q99797	MIPEP	mitochondrial intermediate peptidase [Source:HGNC Symbol;Acc:HGNC:7104]	Zn	Uniprot Metal
Q9HBH9	MKNK2	MAP kinase interacting serine/threonine kinase 2 [Source:HGNC Symbol;Acc:HGNC:7111]	Mg	Uniprot Cofactor
Q9HBH9	MKNK2	MAP kinase interacting serine/threonine kinase 2 [Source:HGNC Symbol;Acc:HGNC:7111]	Zn	Uniprot Cofactor
Q9HBH9	MKNK2	MAP kinase interacting serine/threonine kinase 2 [Source:HGNC Symbol;Acc:HGNC:7111]	Zn	Uniprot Metal
P08473	MME	membrane metallo-endopeptidase [Source:HGNC Symbol;Acc:HGNC:7154]	Zn	Uniprot Cofactor
P08473	MME	membrane metallo-endopeptidase [Source:HGNC Symbol;Acc:HGNC:7154]	Zn	Uniprot Metal
P08473	MME	membrane metallo-endopeptidase [Source:HGNC Symbol;Acc:HGNC:7154]	Zn	enzyme
Q495T6	MMEL1	membrane metallo-endopeptidase-like 1 [Source:HGNC Symbol;Acc:HGNC:14668]	Zn	Uniprot Cofactor
Q495T6	MMEL1	membrane metallo-endopeptidase-like 1 [Source:HGNC Symbol;Acc:HGNC:14668]	Zn	Uniprot Metal
O75900	MMP23A	matrix metallopeptidase 23B [Source:HGNC Symbol;Acc:HGNC:7171]	Zn	Uniprot Cofactor
O75900	MMP23A	matrix metallopeptidase 23B [Source:HGNC Symbol;Acc:HGNC:7171]	Zn	Uniprot Metal
Q9H8S9	MOB1A	MOB kinase activator 1A [Source:HGNC Symbol;Acc:HGNC:16015]	Zn	Uniprot Metal
Q7L9L4	MOB1B	MOB kinase activator 1B [Source:HGNC Symbol;Acc:HGNC:29801]	Zn	Uniprot Metal
Q70IA6	MOB2	MOB kinase activator 2 [Source:HGNC Symbol;Acc:HGNC:24904]	Zn	Uniprot Metal
Q96BX8	MOB3A	MOB kinase activator 3A [Source:HGNC Symbol;Acc:HGNC:29802]	Zn	Uniprot Metal
Q86TA1	MOB3B	MOB kinase activator 3B [Source:HGNC Symbol;Acc:HGNC:23825]	Zn	Uniprot Metal
Q70IA8	MOB3C	MOB kinase activator 3C [Source:HGNC Symbol;Acc:HGNC:29800]	Zn	Uniprot Metal
Q9Y3A3	MOB4	MOB family member 4, phocein [Source:HGNC Symbol;Acc:HGNC:17261]	Zn	Uniprot Metal
O95396	MOCS3	molybdenum cofactor synthesis 3 [Source:HGNC Symbol;Acc:HGNC:15765]	Zn	Uniprot Cofactor
O95396	MOCS3	molybdenum cofactor synthesis 3 [Source:HGNC Symbol;Acc:HGNC:15765]	Zn	Uniprot Metal
P34949	MPI	mannose phosphate isomerase [Source:HGNC Symbol;Acc:HGNC:7216]	Zn	Uniprot Cofactor
P34949	MPI	mannose phosphate isomerase [Source:HGNC Symbol;Acc:HGNC:7216]	Zn	Uniprot Metal
P34949	MPI	mannose phosphate isomerase [Source:HGNC Symbol;Acc:HGNC:7216]	Zn	enzyme
P25325	MPST	mercaptopyruvate sulfurtransferase [Source:HGNC Symbol;Acc:HGNC:7223]	Zn	enzyme
Q9NZV6	MSRB1	methionine sulfoxide reductase B1 [Source:HGNC Symbol;Acc:HGNC:14133]	Zn	Uniprot Cofactor
Q9NZV6	MSRB1	methionine sulfoxide reductase B1 [Source:HGNC Symbol;Acc:HGNC:14133]	Zn	Uniprot Metal
Q9Y3D2	MSRB2	methionine sulfoxide reductase B2 [Source:HGNC Symbol;Acc:HGNC:17061]	Zn	Uniprot Cofactor
Q9Y3D2	MSRB2	methionine sulfoxide reductase B2 [Source:HGNC Symbol;Acc:HGNC:17061]	Zn	Uniprot Metal
Q8IXL7	MSRB3	methionine sulfoxide reductase B3 [Source:HGNC Symbol;Acc:HGNC:27375]	Zn	Uniprot Cofactor
Q8IXL7	MSRB3	methionine sulfoxide reductase B3 [Source:HGNC Symbol;Acc:HGNC:27375]	Zn	Uniprot Metal
Q14896	MYBPC3	myosin binding protein C, cardiac [Source:HGNC Symbol;Acc:HGNC:7551]	Zn	Uniprot Metal
Q5VVJ2	MYSM1	Myb-like, SWIRM and MPN domains 1 [Source:HGNC Symbol;Acc:HGNC:29401]	Zn	Uniprot Metal
Q9Y3Q0	NAALAD2	N-acetylated alpha-linked acidic dipeptidase 2 [Source:HGNC Symbol;Acc:HGNC:14526]	Zn	Uniprot Cofactor
Q9Y3Q0	NAALAD2	N-acetylated alpha-linked acidic dipeptidase 2 [Source:HGNC Symbol;Acc:HGNC:14526]	Zn	Uniprot Metal
Q9UQQ1	NAALADL1	N-acetylated alpha-linked acidic dipeptidase-like 1 [Source:HGNC Symbol;Acc:HGNC:23536]	Zn	Uniprot Cofactor
Q9UQQ1	NAALADL1	N-acetylated alpha-linked acidic dipeptidase-like 1 [Source:HGNC Symbol;Acc:HGNC:23536]	Zn	Uniprot Metal
Q13075	NAIP	NLR family, apoptosis inhibitory protein [Source:HGNC Symbol;Acc:HGNC:7634]	Zn	Uniprot Metal
Q6IQ20	NAPEPLD	N-acyl phosphatidylethanolamine phospholipase D [Source:HGNC Symbol;Acc:HGNC:21683]	Zn	Uniprot Cofactor
Q6IQ20	NAPEPLD	N-acyl phosphatidylethanolamine phospholipase D [Source:HGNC Symbol;Acc:HGNC:21683]	Zn	Uniprot Metal
Q96IV0	NGLY1	N-glycanase 1 [Source:HGNC Symbol;Acc:HGNC:17646]	Zn	Uniprot Cofactor
Q96IV0	NGLY1	N-glycanase 1 [Source:HGNC Symbol;Acc:HGNC:17646]	Zn	Uniprot Metal
Q9BYT8	NLN	neurolysin (metallopeptidase M3 family) [Source:HGNC Symbol;Acc:HGNC:16058]	Zn	Uniprot Cofactor
Q9BYT8	NLN	neurolysin (metallopeptidase M3 family) [Source:HGNC Symbol;Acc:HGNC:16058]	Zn	Uniprot Metal
Q9BYT8	NLN	neurolysin (metallopeptidase M3 family) [Source:HGNC Symbol;Acc:HGNC:16058]	Zn	enzyme
Q9HAN9	NMNAT1	nicotinamide nucleotide adenylyltransferase 1 [Source:HGNC Symbol;Acc:HGNC:17877]	Zn	Uniprot Cofactor
Q9ULX3	NOB1	NIN1/RPN12 binding protein 1 homolog (S. cerevisiae) [Source:HGNC Symbol;Acc:HGNC:29540]	Zn	Uniprot Metal
Q8NDH3	NPEPL1	aminopeptidase-like 1 [Source:HGNC Symbol;Acc:HGNC:16244]	Zn	Uniprot Cofactor
Q8NDH3	NPEPL1	aminopeptidase-like 1 [Source:HGNC Symbol;Acc:HGNC:16244]	Zn	Uniprot Metal
P55786	NPEPPS	aminopeptidase puromycin sensitive [Source:HGNC Symbol;Acc:HGNC:7900]	Zn	Uniprot Cofactor
P55786	NPEPPS	aminopeptidase puromycin sensitive [Source:HGNC Symbol;Acc:HGNC:7900]	Zn	Uniprot Metal
A6NEC2	NPEPPSL1	NA	Zn	Uniprot Cofactor
A6NEC2	NPEPPSL1	NA	Zn	Uniprot Metal
O43847	NRD1	nardilysin (N-arginine dibasic convertase) [Source:HGNC Symbol;Acc:HGNC:7995]	Zn	Uniprot Cofactor
O43847	NRD1	nardilysin (N-arginine dibasic convertase) [Source:HGNC Symbol;Acc:HGNC:7995]	Zn	Uniprot Metal
P21589	NT5E	5'-nucleotidase, ecto (CD73) [Source:HGNC Symbol;Acc:HGNC:8021]	Zn	Uniprot Cofactor
P21589	NT5E	5'-nucleotidase, ecto (CD73) [Source:HGNC Symbol;Acc:HGNC:8021]	Zn	Uniprot Metal
P49790	NUP153	nucleoporin 153kDa [Source:HGNC Symbol;Acc:HGNC:8062]	Zn	Uniprot Cofactor
P49790	NUP153	nucleoporin 153kDa [Source:HGNC Symbol;Acc:HGNC:8062]	Zn	Uniprot Metal
Q96E52	OMA1	OMA1 zinc metallopeptidase [Source:HGNC Symbol;Acc:HGNC:29661]	Zn	Uniprot Cofactor
Q96E52	OMA1	OMA1 zinc metallopeptidase [Source:HGNC Symbol;Acc:HGNC:29661]	Zn	Uniprot Metal
Q13219	PAPPA	pregnancy-associated plasma protein A, pappalysin 1 [Source:HGNC Symbol;Acc:HGNC:8602]	Zn	Uniprot Cofactor
Q13219	PAPPA	pregnancy-associated plasma protein A, pappalysin 1 [Source:HGNC Symbol;Acc:HGNC:8602]	Zn	Uniprot Metal
Q9BXP8	PAPPA2	pappalysin 2 [Source:HGNC Symbol;Acc:HGNC:14615]	Zn	Uniprot Cofactor
Q9BXP8	PAPPA2	pappalysin 2 [Source:HGNC Symbol;Acc:HGNC:14615]	Zn	Uniprot Metal
O00151	PDLIM1	PDZ and LIM domain 1 [Source:HGNC Symbol;Acc:HGNC:2067]	Zn	Uniprot Metal
O00764	PDXK	pyridoxal (pyridoxine, vitamin B6) kinase [Source:HGNC Symbol;Acc:HGNC:8819]	Zn	Uniprot Cofactor
P53609	PGGT1B	protein geranylgeranyltransferase type I, beta subunit [Source:HGNC Symbol;Acc:HGNC:8895]	Zn	Uniprot Cofactor
P53609	PGGT1B	protein geranylgeranyltransferase type I, beta subunit [Source:HGNC Symbol;Acc:HGNC:8895]	Zn	Uniprot Metal
Q96PD5	PGLYRP2	peptidoglycan recognition protein 2 [Source:HGNC Symbol;Acc:HGNC:30013]	Zn	Uniprot Cofactor
Q96PD5	PGLYRP2	peptidoglycan recognition protein 2 [Source:HGNC Symbol;Acc:HGNC:30013]	Zn	Uniprot Metal
P78562	PHEX	phosphate regulating endopeptidase homolog, X-linked [Source:HGNC Symbol;Acc:HGNC:8918]	Zn	Uniprot Cofactor
P78562	PHEX	phosphate regulating endopeptidase homolog, X-linked [Source:HGNC Symbol;Acc:HGNC:8918]	Zn	Uniprot Metal
Q9NRD5	PICK1	protein interacting with PRKCA 1 [Source:HGNC Symbol;Acc:HGNC:9394]	Zn	Uniprot Metal
Q5JRX3	PITRM1	pitrilysin metallopeptidase 1 [Source:HGNC Symbol;Acc:HGNC:17663]	Zn	Uniprot Cofactor
Q5JRX3	PITRM1	pitrilysin metallopeptidase 1 [Source:HGNC Symbol;Acc:HGNC:17663]	Zn	Uniprot Metal
Q6GTS8	PM20D1	peptidase M20 domain containing 1 [Source:HGNC Symbol;Acc:HGNC:26518]	Zn	Uniprot Cofactor
Q6GTS8	PM20D1	peptidase M20 domain containing 1 [Source:HGNC Symbol;Acc:HGNC:26518]	Zn	Uniprot Metal
P29590	PML	promyelocytic leukemia [Source:HGNC Symbol;Acc:HGNC:9113]	Zn	Uniprot Metal
O75439	PMPCB	peptidase (mitochondrial processing) beta [Source:HGNC Symbol;Acc:HGNC:9119]	Zn	Uniprot Cofactor
O75439	PMPCB	peptidase (mitochondrial processing) beta [Source:HGNC Symbol;Acc:HGNC:9119]	Zn	Uniprot Metal
Q8N490	PNKD	paroxysmal nonkinesigenic dyskinesia [Source:HGNC Symbol;Acc:HGNC:9153]	Zn	Uniprot Metal
O95602	POLR1A	polymerase (RNA) I polypeptide A, 194kDa [Source:HGNC Symbol;Acc:HGNC:17264]	Mg	Uniprot Metal
O95602	POLR1A	polymerase (RNA) I polypeptide A, 194kDa [Source:HGNC Symbol;Acc:HGNC:17264]	Zn	Uniprot Metal
P24928	POLR2A	polymerase (RNA) II (DNA directed) polypeptide A, 220kDa [Source:HGNC Symbol;Acc:HGNC:9187]	Mg	Uniprot Metal
P24928	POLR2A	polymerase (RNA) II (DNA directed) polypeptide A, 220kDa [Source:HGNC Symbol;Acc:HGNC:9187]	Zn	Uniprot Metal
P30876	POLR2B	polymerase (RNA) II (DNA directed) polypeptide B, 140kDa [Source:HGNC Symbol;Acc:HGNC:9188]	Mg	Uniprot Metal
P30876	POLR2B	polymerase (RNA) II (DNA directed) polypeptide B, 140kDa [Source:HGNC Symbol;Acc:HGNC:9188]	Zn	Uniprot Metal
P36954	POLR2I	polymerase (RNA) II (DNA directed) polypeptide I, 14.5kDa [Source:HGNC Symbol;Acc:HGNC:9196]	Zn	Uniprot Metal
P53803	POLR2K	polymerase (RNA) II (DNA directed) polypeptide K, 7.0kDa [Source:HGNC Symbol;Acc:HGNC:9198]	Zn	Uniprot Metal
P62875	POLR2L	polymerase (RNA) II (DNA directed) polypeptide L, 7.6kDa [Source:HGNC Symbol;Acc:HGNC:9199]	Zn	Uniprot Metal
O14802	POLR3A	polymerase (RNA) III (DNA directed) polypeptide A, 155kDa [Source:HGNC Symbol;Acc:HGNC:30074]	Mg	Uniprot Metal
O14802	POLR3A	polymerase (RNA) III (DNA directed) polypeptide A, 155kDa [Source:HGNC Symbol;Acc:HGNC:30074]	Zn	Uniprot Metal
Q9NW08	POLR3B	polymerase (RNA) III (DNA directed) polypeptide B [Source:HGNC Symbol;Acc:HGNC:30348]	Zn	Uniprot Metal
P16471	PRLR	prolactin receptor [Source:HGNC Symbol;Acc:HGNC:9446]	Zn	Uniprot Metal
O00487	PSMD14	proteasome (prosome, macropain) 26S subunit, non-ATPase, 14 [Source:HGNC Symbol;Acc:HGNC:16889]	Zn	Uniprot Metal
Q03393	PTS	6-pyruvoyltetrahydropterin synthase [Source:HGNC Symbol;Acc:HGNC:9689]	Mg	enzyme
Q03393	PTS	6-pyruvoyltetrahydropterin synthase [Source:HGNC Symbol;Acc:HGNC:9689]	Zn	Uniprot Cofactor
Q03393	PTS	6-pyruvoyltetrahydropterin synthase [Source:HGNC Symbol;Acc:HGNC:9689]	Zn	Uniprot Metal
Q16769	QPCT	glutaminyl-peptide cyclotransferase [Source:HGNC Symbol;Acc:HGNC:9753]	Zn	Uniprot Cofactor
Q16769	QPCT	glutaminyl-peptide cyclotransferase [Source:HGNC Symbol;Acc:HGNC:9753]	Zn	Uniprot Metal
Q9NXS2	QPCTL	glutaminyl-peptide cyclotransferase-like [Source:HGNC Symbol;Acc:HGNC:25952]	Zn	Uniprot Cofactor
Q9NXS2	QPCTL	glutaminyl-peptide cyclotransferase-like [Source:HGNC Symbol;Acc:HGNC:25952]	Zn	Uniprot Metal
Q9BXR0	QTRT1	queuine tRNA-ribosyltransferase 1 [Source:HGNC Symbol;Acc:HGNC:23797]	Zn	Uniprot Cofactor
Q9BXR0	QTRT1	queuine tRNA-ribosyltransferase 1 [Source:HGNC Symbol;Acc:HGNC:23797]	Zn	Uniprot Metal
Q9H974	QTRTD1	queuine tRNA-ribosyltransferase domain containing 1 [Source:HGNC Symbol;Acc:HGNC:25771]	Zn	Uniprot Cofactor
Q9H974	QTRTD1	queuine tRNA-ribosyltransferase domain containing 1 [Source:HGNC Symbol;Acc:HGNC:25771]	Zn	Uniprot Metal
P53611	RABGGTB	Rab geranylgeranyltransferase, beta subunit [Source:HGNC Symbol;Acc:HGNC:9796]	Zn	Uniprot Cofactor
P53611	RABGGTB	Rab geranylgeranyltransferase, beta subunit [Source:HGNC Symbol;Acc:HGNC:9796]	Zn	Uniprot Metal
P47224	RABIF	RAB interacting factor [Source:HGNC Symbol;Acc:HGNC:9797]	Zn	Uniprot Metal
Q92878	RAD50	RAD50 homolog (S. cerevisiae) [Source:HGNC Symbol;Acc:HGNC:9816]	Zn	Uniprot Cofactor
Q92878	RAD50	RAD50 homolog (S. cerevisiae) [Source:HGNC Symbol;Acc:HGNC:9816]	Zn	Uniprot Metal
P04049	RAF1	Raf-1 proto-oncogene, serine/threonine kinase [Source:HGNC Symbol;Acc:HGNC:9829]	Zn	Uniprot Cofactor
P04049	RAF1	Raf-1 proto-oncogene, serine/threonine kinase [Source:HGNC Symbol;Acc:HGNC:9829]	Zn	Uniprot Metal
P55895	RAG2	recombination activating gene 2 [Source:HGNC Symbol;Acc:HGNC:9832]	Zn	Uniprot Metal
P62877	RBX1	ring-box 1, E3 ubiquitin protein ligase [Source:HGNC Symbol;Acc:HGNC:9928]	Zn	Uniprot Metal
P78509	RELN	reelin [Source:HGNC Symbol;Acc:HGNC:9957]	Zn	Uniprot Metal
P08100	RHO	rhodopsin [Source:HGNC Symbol;Acc:HGNC:10012]	Zn	Uniprot Metal
Q9UBF6	RNF7	ring finger protein 7 [Source:HGNC Symbol;Acc:HGNC:10070]	Zn	Uniprot Metal
Q9HAU8	RNPEPL1	arginyl aminopeptidase (aminopeptidase B)-like 1 [Source:HGNC Symbol;Acc:HGNC:10079]	Zn	Uniprot Cofactor
Q9HAU8	RNPEPL1	arginyl aminopeptidase (aminopeptidase B)-like 1 [Source:HGNC Symbol;Acc:HGNC:10079]	Zn	Uniprot Metal
P61927	RPL37	ribosomal protein L37 [Source:HGNC Symbol;Acc:HGNC:10347]	Zn	Uniprot Cofactor
P61927	RPL37	ribosomal protein L37 [Source:HGNC Symbol;Acc:HGNC:10347]	Zn	Uniprot Metal
Q9H633	RPP21	ribonuclease P/MRP 21kDa subunit [Source:HGNC Symbol;Acc:HGNC:21300]	Zn	Uniprot Cofactor
Q9H633	RPP21	ribonuclease P/MRP 21kDa subunit [Source:HGNC Symbol;Acc:HGNC:21300]	Zn	Uniprot Metal
P42677	RPS27	ribosomal protein S27 [Source:HGNC Symbol;Acc:HGNC:10416]	Zn	Uniprot Cofactor
Q71UM5	RPS27L	ribosomal protein S27-like [Source:HGNC Symbol;Acc:HGNC:18476]	Zn	Uniprot Cofactor
P62273	RPS29	ribosomal protein S29 [Source:HGNC Symbol;Acc:HGNC:10419]	Zn	Uniprot Cofactor
P62273	RPS29	ribosomal protein S29 [Source:HGNC Symbol;Acc:HGNC:10419]	Zn	Uniprot Metal
P80511	S100A12	S100 calcium binding protein A12 [Source:HGNC Symbol;Acc:HGNC:10489]	Zn	Uniprot Metal
P33764	S100A3	S100 calcium binding protein A3 [Source:HGNC Symbol;Acc:HGNC:10493]	Zn	Uniprot Metal
P31151	S100A7	S100 calcium binding protein A7 [Source:HGNC Symbol;Acc:HGNC:10497]	Zn	Uniprot Metal
Q86SG5	S100A7A	S100 calcium binding protein A7A [Source:HGNC Symbol;Acc:HGNC:21657]	Zn	Uniprot Metal
Q5SY68	S100A7L2	S100 calcium binding protein A7-like 2 [Source:HGNC Symbol;Acc:HGNC:21655]	Zn	Uniprot Metal
P05109	S100A8	S100 calcium binding protein A8 [Source:HGNC Symbol;Acc:HGNC:10498]	Zn	Uniprot Metal
P06702	S100A9	S100 calcium binding protein A9 [Source:HGNC Symbol;Acc:HGNC:10499]	Zn	Uniprot Metal
Q9Y3Z3	SAMHD1	SAM domain and HD domain 1 [Source:HGNC Symbol;Acc:HGNC:15925]	Zn	Uniprot Cofactor
Q9Y3Z3	SAMHD1	SAM domain and HD domain 1 [Source:HGNC Symbol;Acc:HGNC:15925]	Zn	Uniprot Metal
Q8IUQ4	SIAH1	siah E3 ubiquitin protein ligase 1 [Source:HGNC Symbol;Acc:HGNC:10857]	Zn	Uniprot Metal
O43255	SIAH2	siah E3 ubiquitin protein ligase 2 [Source:HGNC Symbol;Acc:HGNC:10858]	Zn	Uniprot Metal
Q8IW03	SIAH3	siah E3 ubiquitin protein ligase family member 3 [Source:HGNC Symbol;Acc:HGNC:30553]	Zn	Uniprot Metal
O15304	SIVA1	SIVA1, apoptosis-inducing factor [Source:HGNC Symbol;Acc:HGNC:17712]	Zn	Uniprot Cofactor
Q15797	SMAD1	SMAD family member 1 [Source:HGNC Symbol;Acc:HGNC:6767]	Zn	Uniprot Metal
Q15796	SMAD2	SMAD family member 2 [Source:HGNC Symbol;Acc:HGNC:6768]	Zn	Uniprot Metal
P84022	SMAD3	SMAD family member 3 [Source:HGNC Symbol;Acc:HGNC:6769]	Zn	Uniprot Metal
Q13485	SMAD4	SMAD family member 4 [Source:HGNC Symbol;Acc:HGNC:6770]	Zn	Uniprot Metal
Q99717	SMAD5	SMAD family member 5 [Source:HGNC Symbol;Acc:HGNC:6771]	Zn	Uniprot Metal
O43541	SMAD6	SMAD family member 6 [Source:HGNC Symbol;Acc:HGNC:6772]	Zn	Uniprot Metal
O15105	SMAD7	SMAD family member 7 [Source:HGNC Symbol;Acc:HGNC:6773]	Zn	Uniprot Metal
O15198	SMAD9	SMAD family member 9 [Source:HGNC Symbol;Acc:HGNC:6774]	Zn	Uniprot Metal
Q9UQ90	SPG7	spastic paraplegia 7 (pure and complicated autosomal recessive) [Source:HGNC Symbol;Acc:HGNC:11237]	Zn	Uniprot Metal
O95630	STAMBP	STAM binding protein [Source:HGNC Symbol;Acc:HGNC:16950]	Zn	Uniprot Cofactor
O95630	STAMBP	STAM binding protein [Source:HGNC Symbol;Acc:HGNC:16950]	Zn	Uniprot Metal
Q96FJ0	STAMBPL1	STAM binding protein-like 1 [Source:HGNC Symbol;Acc:HGNC:24105]	Zn	Uniprot Cofactor
Q96FJ0	STAMBPL1	STAM binding protein-like 1 [Source:HGNC Symbol;Acc:HGNC:24105]	Zn	Uniprot Metal
Q53T94	TAF1B	TATA box binding protein (TBP)-associated factor, RNA polymerase I, B, 63kDa [Source:HGNC Symbol;Acc:HGNC:11533]	Zn	Uniprot Metal
P42680	TEC	tec protein tyrosine kinase [Source:HGNC Symbol;Acc:HGNC:11719]	Zn	Uniprot Cofactor
P42680	TEC	tec protein tyrosine kinase [Source:HGNC Symbol;Acc:HGNC:11719]	Zn	Uniprot Metal
P52888	THOP1	thimet oligopeptidase 1 [Source:HGNC Symbol;Acc:HGNC:11793]	Zn	Uniprot Cofactor
P52888	THOP1	thimet oligopeptidase 1 [Source:HGNC Symbol;Acc:HGNC:11793]	Zn	Uniprot Metal
P52888	THOP1	thimet oligopeptidase 1 [Source:HGNC Symbol;Acc:HGNC:11793]	Zn	enzyme
P01033	TIMP1	TIMP metallopeptidase inhibitor 1 [Source:HGNC Symbol;Acc:HGNC:11820]	Zn	Uniprot Metal
P16035	TIMP2	TIMP metallopeptidase inhibitor 2 [Source:HGNC Symbol;Acc:HGNC:11821]	Zn	Uniprot Metal
P35625	TIMP3	TIMP metallopeptidase inhibitor 3 [Source:HGNC Symbol;Acc:HGNC:11822]	Zn	Uniprot Metal
Q99727	TIMP4	TIMP metallopeptidase inhibitor 4 [Source:HGNC Symbol;Acc:HGNC:11823]	Zn	Uniprot Metal
P04183	TK1	thymidine kinase 1, soluble [Source:HGNC Symbol;Acc:HGNC:11830]	Zn	Uniprot Metal
O43897	TLL1	tolloid-like 1 [Source:HGNC Symbol;Acc:HGNC:11843]	Zn	Uniprot Cofactor
O43897	TLL1	tolloid-like 1 [Source:HGNC Symbol;Acc:HGNC:11843]	Zn	Uniprot Metal
Q9Y6L7	TLL2	tolloid-like 2 [Source:HGNC Symbol;Acc:HGNC:11844]	Zn	Uniprot Cofactor
Q9Y6L7	TLL2	tolloid-like 2 [Source:HGNC Symbol;Acc:HGNC:11844]	Zn	Uniprot Metal
P50591	TNFSF10	tumor necrosis factor (ligand) superfamily, member 10 [Source:HGNC Symbol;Acc:HGNC:11925]	Zn	Uniprot Cofactor
P50591	TNFSF10	tumor necrosis factor (ligand) superfamily, member 10 [Source:HGNC Symbol;Acc:HGNC:11925]	Zn	Uniprot Metal
O95271	TNKS	tankyrase, TRF1-interacting ankyrin-related ADP-ribose polymerase [Source:HGNC Symbol;Acc:HGNC:11941]	Zn	Uniprot Metal
Q9H2K2	TNKS2	tankyrase, TRF1-interacting ankyrin-related ADP-ribose polymerase 2 [Source:HGNC Symbol;Acc:HGNC:15677]	Zn	Uniprot Metal
P04637	TP53	tumor protein p53 [Source:HGNC Symbol;Acc:HGNC:11998]	Zn	Uniprot Cofactor
P04637	TP53	tumor protein p53 [Source:HGNC Symbol;Acc:HGNC:11998]	Zn	Uniprot Metal
Q9H3D4	TP63	tumor protein p63 [Source:HGNC Symbol;Acc:HGNC:15979]	Zn	Uniprot Cofactor
Q9H3D4	TP63	tumor protein p63 [Source:HGNC Symbol;Acc:HGNC:15979]	Zn	Uniprot Metal
O15350	TP73	tumor protein p73 [Source:HGNC Symbol;Acc:HGNC:12003]	Zn	Uniprot Cofactor
O15350	TP73	tumor protein p73 [Source:HGNC Symbol;Acc:HGNC:12003]	Zn	Uniprot Metal
Q9UKU6	TRHDE	thyrotropin-releasing hormone degrading enzyme [Source:HGNC Symbol;Acc:HGNC:30748]	Zn	Uniprot Cofactor
Q9UKU6	TRHDE	thyrotropin-releasing hormone degrading enzyme [Source:HGNC Symbol;Acc:HGNC:30748]	Zn	Uniprot Metal
Q9BX84	TRPM6	transient receptor potential cation channel, subfamily M, member 6 [Source:HGNC Symbol;Acc:HGNC:17995]	Zn	Uniprot Metal
Q96QT4	TRPM7	transient receptor potential cation channel, subfamily M, member 7 [Source:HGNC Symbol;Acc:HGNC:17994]	Zn	Uniprot Cofactor
Q96QT4	TRPM7	transient receptor potential cation channel, subfamily M, member 7 [Source:HGNC Symbol;Acc:HGNC:17994]	Zn	Uniprot Metal
Q9UBT2	UBA2	ubiquitin-like modifier activating enzyme 2 [Source:HGNC Symbol;Acc:HGNC:30661]	Zn	Uniprot Metal
Q9GZZ9	UBA5	ubiquitin-like modifier activating enzyme 5 [Source:HGNC Symbol;Acc:HGNC:23230]	Zn	Uniprot Metal
Q9UPW8	UNC13A	unc-13 homolog A (C. elegans) [Source:HGNC Symbol;Acc:HGNC:23150]	Zn	Uniprot Metal
Q9UBR1	UPB1	ureidopropionase, beta [Source:HGNC Symbol;Acc:HGNC:16297]	Zn	Uniprot Cofactor
Q9UBR1	UPB1	ureidopropionase, beta [Source:HGNC Symbol;Acc:HGNC:16297]	Zn	Uniprot Metal
Q9Y5T5	USP16	ubiquitin specific peptidase 16 [Source:HGNC Symbol;Acc:HGNC:12614]	Zn	Uniprot Metal
O75604	USP2	ubiquitin specific peptidase 2 [Source:HGNC Symbol;Acc:HGNC:12618]	Zn	Uniprot Cofactor
O75604	USP2	ubiquitin specific peptidase 2 [Source:HGNC Symbol;Acc:HGNC:12618]	Zn	Uniprot Metal
Q9UK80	USP21	ubiquitin specific peptidase 21 [Source:HGNC Symbol;Acc:HGNC:12620]	Zn	Uniprot Metal
Q13107	USP4	ubiquitin specific peptidase 4 (proto-oncogene) [Source:HGNC Symbol;Acc:HGNC:12627]	Zn	Uniprot Metal
P45974	USP5	ubiquitin specific peptidase 5 (isopeptidase T) [Source:HGNC Symbol;Acc:HGNC:12628]	Zn	Uniprot Cofactor
P45974	USP5	ubiquitin specific peptidase 5 (isopeptidase T) [Source:HGNC Symbol;Acc:HGNC:12628]	Zn	Uniprot Metal
Q9UBQ0	VPS29	vacuolar protein sorting 29 homolog (S. cerevisiae) [Source:HGNC Symbol;Acc:HGNC:14340]	Zn	Uniprot Metal
P98170	XIAP	X-linked inhibitor of apoptosis, E3 ubiquitin protein ligase [Source:HGNC Symbol;Acc:HGNC:592]	Zn	Uniprot Metal
P58557	YBEY	ybeY metallopeptidase (putative) [Source:HGNC Symbol;Acc:HGNC:1299]	Zn	Uniprot Cofactor
P58557	YBEY	ybeY metallopeptidase (putative) [Source:HGNC Symbol;Acc:HGNC:1299]	Zn	Uniprot Metal
Q96TA2	YME1L1	YME1-like 1 ATPase [Source:HGNC Symbol;Acc:HGNC:12843]	Zn	Uniprot Cofactor
Q96TA2	YME1L1	YME1-like 1 ATPase [Source:HGNC Symbol;Acc:HGNC:12843]	Zn	Uniprot Metal
P25490	YY1	YY1 transcription factor [Source:HGNC Symbol;Acc:HGNC:12856]	Zn	Uniprot Metal
Q9NPA5	ZFP64	ZFP64 zinc finger protein [Source:HGNC Symbol;Acc:HGNC:15940]	Zn	Uniprot Metal
Q9NTW7	ZFP64	ZFP64 zinc finger protein [Source:HGNC Symbol;Acc:HGNC:15940]	Zn	Uniprot Metal
O75844	ZMPSTE24	zinc metallopeptidase STE24 [Source:HGNC Symbol;Acc:HGNC:12877]	Zn	Uniprot Cofactor
O75844	ZMPSTE24	zinc metallopeptidase STE24 [Source:HGNC Symbol;Acc:HGNC:12877]	Zn	Uniprot Metal
Q15326	ZMYND11	zinc finger, MYND-type containing 11 [Source:HGNC Symbol;Acc:HGNC:16966]	Zn	Uniprot Metal
Q9UL40	ZNF346	zinc finger protein 346 [Source:HGNC Symbol;Acc:HGNC:16403]	Zn	Uniprot Metal
Q9UDR5	AASS	aminoadipate-semialdehyde synthase [Source:HGNC Symbol;Acc:HGNC:17366]	Vit B3 (NAD)	cofactor
Q9UDR5	AASS	aminoadipate-semialdehyde synthase [Source:HGNC Symbol;Acc:HGNC:17366]	Vit B3 (NAD)	cofactor
Q6JQN1	ACAD10	acyl-CoA dehydrogenase family, member 10 [Source:HGNC Symbol;Acc:HGNC:21597]	Vit B2 (FAD)	Uniprot Cofactor
Q6JQN1	ACAD10	acyl-CoA dehydrogenase family, member 10 [Source:HGNC Symbol;Acc:HGNC:21597]	Vit B2 (FAD)	Uniprot Binding
Q709F0	ACAD11	acyl-CoA dehydrogenase family, member 11 [Source:HGNC Symbol;Acc:HGNC:30211]	Vit B2 (FAD)	Uniprot Cofactor
Q709F0	ACAD11	acyl-CoA dehydrogenase family, member 11 [Source:HGNC Symbol;Acc:HGNC:30211]	Vit B2 (FAD)	Uniprot Binding
Q9UKU7	ACAD8	acyl-CoA dehydrogenase family, member 8 [Source:HGNC Symbol;Acc:HGNC:87]	Vit B2 (FAD)	Uniprot Cofactor
Q9UKU7	ACAD8	acyl-CoA dehydrogenase family, member 8 [Source:HGNC Symbol;Acc:HGNC:87]	Vit B2 (FAD)	Uniprot Binding
Q9H845	ACAD9	acyl-CoA dehydrogenase family, member 9 [Source:HGNC Symbol;Acc:HGNC:21497]	Vit B2 (FAD)	Uniprot Cofactor
P28330	ACADL	acyl-CoA dehydrogenase, long chain [Source:HGNC Symbol;Acc:HGNC:88]	Vit B2 (FAD)	Uniprot Cofactor
P11310	ACADM	acyl-CoA dehydrogenase, C-4 to C-12 straight chain [Source:HGNC Symbol;Acc:HGNC:89]	Vit B2 (FAD)	Uniprot Cofactor
P16219	ACADS	acyl-CoA dehydrogenase, C-2 to C-3 short chain [Source:HGNC Symbol;Acc:HGNC:90]	Vit B2 (FAD)	Uniprot Cofactor
P16219	ACADS	acyl-CoA dehydrogenase, C-2 to C-3 short chain [Source:HGNC Symbol;Acc:HGNC:90]	Vit B2 (FAD)	Uniprot Binding
P45954	ACADSB	acyl-CoA dehydrogenase, short/branched chain [Source:HGNC Symbol;Acc:HGNC:91]	Vit B2 (FAD)	Uniprot Cofactor
P45954	ACADSB	acyl-CoA dehydrogenase, short/branched chain [Source:HGNC Symbol;Acc:HGNC:91]	Vit B2 (FAD)	Uniprot Binding
P45954	ACADSB	acyl-CoA dehydrogenase, short/branched chain [Source:HGNC Symbol;Acc:HGNC:91]	Vit B2 (FAD)	enzyme
P49748	ACADVL	acyl-CoA dehydrogenase, very long chain [Source:HGNC Symbol;Acc:HGNC:92]	Vit B2 (FAD)	Uniprot Cofactor
P49748	ACADVL	acyl-CoA dehydrogenase, very long chain [Source:HGNC Symbol;Acc:HGNC:92]	Vit B2 (FAD)	Uniprot Binding
Q15067	ACOX1	acyl-CoA oxidase 1, palmitoyl [Source:HGNC Symbol;Acc:HGNC:119]	Vit B2 (FAD)	Uniprot Cofactor
Q15067	ACOX1	acyl-CoA oxidase 1, palmitoyl [Source:HGNC Symbol;Acc:HGNC:119]	Vit B2 (FAD)	Uniprot Binding
Q15067	ACOX1	acyl-CoA oxidase 1, palmitoyl [Source:HGNC Symbol;Acc:HGNC:119]	Vit B2 (FAD)	enzyme
Q15067	ACOX1	acyl-CoA oxidase 1, palmitoyl [Source:HGNC Symbol;Acc:HGNC:119]	Vit B2 (FAD)	cofactor
Q99424	ACOX2	acyl-CoA oxidase 2, branched chain [Source:HGNC Symbol;Acc:HGNC:120]	Vit B2 (FAD)	Uniprot Cofactor
O15254	ACOX3	acyl-CoA oxidase 3, pristanoyl [Source:HGNC Symbol;Acc:HGNC:121]	Vit B2 (FAD)	Uniprot Cofactor
O15254	ACOX3	acyl-CoA oxidase 3, pristanoyl [Source:HGNC Symbol;Acc:HGNC:121]	Vit B2 (FAD)	cofactor
Q9NUZ1	ACOXL	acyl-CoA oxidase-like [Source:HGNC Symbol;Acc:HGNC:25621]	Vit B2 (FAD)	Uniprot Cofactor
P07327	ADH1A	alcohol dehydrogenase 1A (class I), alpha polypeptide [Source:HGNC Symbol;Acc:HGNC:249]	Vit B3 (NAD)	Uniprot Binding
P07327	ADH1A	alcohol dehydrogenase 1A (class I), alpha polypeptide [Source:HGNC Symbol;Acc:HGNC:249]	Vit B3 (NAD)	cofactor
P07327	ADH1A	alcohol dehydrogenase 1A (class I), alpha polypeptide [Source:HGNC Symbol;Acc:HGNC:249]	Zn	Uniprot Cofactor
P07327	ADH1A	alcohol dehydrogenase 1A (class I), alpha polypeptide [Source:HGNC Symbol;Acc:HGNC:249]	Zn	Uniprot Metal
P07327	ADH1A	alcohol dehydrogenase 1A (class I), alpha polypeptide [Source:HGNC Symbol;Acc:HGNC:249]	Zn	macie
P07327	ADH1A	alcohol dehydrogenase 1A (class I), alpha polypeptide [Source:HGNC Symbol;Acc:HGNC:249]	Zn	macie
P00325	ADH1B	alcohol dehydrogenase 1B (class I), beta polypeptide [Source:HGNC Symbol;Acc:HGNC:250]	Vit B3 (NAD)	Uniprot Binding
P00325	ADH1B	alcohol dehydrogenase 1B (class I), beta polypeptide [Source:HGNC Symbol;Acc:HGNC:250]	Vit B3 (NAD)	cofactor
P00325	ADH1B	alcohol dehydrogenase 1B (class I), beta polypeptide [Source:HGNC Symbol;Acc:HGNC:250]	Zn	Uniprot Cofactor
P00325	ADH1B	alcohol dehydrogenase 1B (class I), beta polypeptide [Source:HGNC Symbol;Acc:HGNC:250]	Zn	Uniprot Metal
P00326	ADH1C	alcohol dehydrogenase 1C (class I), gamma polypeptide [Source:HGNC Symbol;Acc:HGNC:251]	Vit B3 (NAD)	Uniprot Binding
P00326	ADH1C	alcohol dehydrogenase 1C (class I), gamma polypeptide [Source:HGNC Symbol;Acc:HGNC:251]	Vit B3 (NAD)	cofactor
P00326	ADH1C	alcohol dehydrogenase 1C (class I), gamma polypeptide [Source:HGNC Symbol;Acc:HGNC:251]	Zn	Uniprot Cofactor
P00326	ADH1C	alcohol dehydrogenase 1C (class I), gamma polypeptide [Source:HGNC Symbol;Acc:HGNC:251]	Zn	Uniprot Metal
P08319	ADH4	alcohol dehydrogenase 4 (class II), pi polypeptide [Source:HGNC Symbol;Acc:HGNC:252]	Vit B3 (NAD)	Uniprot Binding
P08319	ADH4	alcohol dehydrogenase 4 (class II), pi polypeptide [Source:HGNC Symbol;Acc:HGNC:252]	Vit B3 (NAD)	cofactor
P08319	ADH4	alcohol dehydrogenase 4 (class II), pi polypeptide [Source:HGNC Symbol;Acc:HGNC:252]	Zn	Uniprot Cofactor
P08319	ADH4	alcohol dehydrogenase 4 (class II), pi polypeptide [Source:HGNC Symbol;Acc:HGNC:252]	Zn	Uniprot Metal
P11766	ADH5	alcohol dehydrogenase 5 (class III), chi polypeptide [Source:HGNC Symbol;Acc:HGNC:253]	Vit B3 (NAD)	cofactor
P11766	ADH5	alcohol dehydrogenase 5 (class III), chi polypeptide [Source:HGNC Symbol;Acc:HGNC:253]	Vit B3 (NAD)	cofactor
P11766	ADH5	alcohol dehydrogenase 5 (class III), chi polypeptide [Source:HGNC Symbol;Acc:HGNC:253]	Zn	Uniprot Cofactor
P11766	ADH5	alcohol dehydrogenase 5 (class III), chi polypeptide [Source:HGNC Symbol;Acc:HGNC:253]	Zn	Uniprot Metal
P28332	ADH6	alcohol dehydrogenase 6 (class V) [Source:HGNC Symbol;Acc:HGNC:255]	Vit B3 (NAD)	Uniprot Binding
P28332	ADH6	alcohol dehydrogenase 6 (class V) [Source:HGNC Symbol;Acc:HGNC:255]	Vit B3 (NAD)	cofactor
P28332	ADH6	alcohol dehydrogenase 6 (class V) [Source:HGNC Symbol;Acc:HGNC:255]	Zn	Uniprot Cofactor
P28332	ADH6	alcohol dehydrogenase 6 (class V) [Source:HGNC Symbol;Acc:HGNC:255]	Zn	Uniprot Metal
P40394	ADH7	alcohol dehydrogenase 7 (class IV), mu or sigma polypeptide [Source:HGNC Symbol;Acc:HGNC:256]	Vit B3 (NAD)	Uniprot Binding
P40394	ADH7	alcohol dehydrogenase 7 (class IV), mu or sigma polypeptide [Source:HGNC Symbol;Acc:HGNC:256]	Vit B3 (NAD)	cofactor
P40394	ADH7	alcohol dehydrogenase 7 (class IV), mu or sigma polypeptide [Source:HGNC Symbol;Acc:HGNC:256]	Zn	Uniprot Cofactor
P40394	ADH7	alcohol dehydrogenase 7 (class IV), mu or sigma polypeptide [Source:HGNC Symbol;Acc:HGNC:256]	Zn	Uniprot Metal
O00116	AGPS	alkylglycerone phosphate synthase [Source:HGNC Symbol;Acc:HGNC:327]	Vit B2 (FAD)	Uniprot Cofactor
P23526	AHCY	adenosylhomocysteinase [Source:HGNC Symbol;Acc:HGNC:343]	Vit B3 (NAD)	Uniprot Cofactor
P23526	AHCY	adenosylhomocysteinase [Source:HGNC Symbol;Acc:HGNC:343]	Vit B3 (NAD)	Uniprot Binding
P23526	AHCY	adenosylhomocysteinase [Source:HGNC Symbol;Acc:HGNC:343]	Vit B3 (NAD)	enzyme
P23526	AHCY	adenosylhomocysteinase [Source:HGNC Symbol;Acc:HGNC:343]	Vit B3 (NAD)	cofactor
O43865	AHCYL1	adenosylhomocysteinase-like 1 [Source:HGNC Symbol;Acc:HGNC:344]	Vit B3 (NAD)	Uniprot Cofactor
O43865	AHCYL1	adenosylhomocysteinase-like 1 [Source:HGNC Symbol;Acc:HGNC:344]	Vit B3 (NAD)	Uniprot Binding
O43865	AHCYL1	adenosylhomocysteinase-like 1 [Source:HGNC Symbol;Acc:HGNC:344]	Vit B3 (NAD)	cofactor
Q96HN2	AHCYL2	adenosylhomocysteinase-like 2 [Source:HGNC Symbol;Acc:HGNC:22204]	Vit B3 (NAD)	Uniprot Cofactor
Q96HN2	AHCYL2	adenosylhomocysteinase-like 2 [Source:HGNC Symbol;Acc:HGNC:22204]	Vit B3 (NAD)	Uniprot Binding
Q96HN2	AHCYL2	adenosylhomocysteinase-like 2 [Source:HGNC Symbol;Acc:HGNC:22204]	Vit B3 (NAD)	cofactor
O95831	AIFM1	apoptosis-inducing factor, mitochondrion-associated, 1 [Source:HGNC Symbol;Acc:HGNC:8768]	Vit B2 (FAD)	Uniprot Cofactor
O95831	AIFM1	apoptosis-inducing factor, mitochondrion-associated, 1 [Source:HGNC Symbol;Acc:HGNC:8768]	Vit B2 (FAD)	Uniprot Binding
Q9BRQ8	AIFM2	apoptosis-inducing factor, mitochondrion-associated, 2 [Source:HGNC Symbol;Acc:HGNC:21411]	Vit B2 (FAD)	Uniprot Cofactor
Q9BRQ8	AIFM2	apoptosis-inducing factor, mitochondrion-associated, 2 [Source:HGNC Symbol;Acc:HGNC:21411]	Vit B2 (FAD)	Uniprot Binding
P15121	AKR1B1	aldo-keto reductase family 1, member B1 (aldose reductase) [Source:HGNC Symbol;Acc:HGNC:381]	Vit B3 (NAD)	cofactor
O60218	AKR1B10	aldo-keto reductase family 1, member B10 (aldose reductase) [Source:HGNC Symbol;Acc:HGNC:382]	Vit B3 (NAD)	Uniprot Binding
C9JRZ8	AKR1B15	aldo-keto reductase family 1, member B15 [Source:HGNC Symbol;Acc:HGNC:37281]	Vit B3 (NAD)	Uniprot Binding
Q04828	AKR1C1	aldo-keto reductase family 1, member C1 [Source:HGNC Symbol;Acc:HGNC:384]	Vit B3 (NAD)	Uniprot Binding
Q04828	AKR1C1	aldo-keto reductase family 1, member C1 [Source:HGNC Symbol;Acc:HGNC:384]	Vit B3 (NAD)	cofactor
Q04828	AKR1C1	aldo-keto reductase family 1, member C1 [Source:HGNC Symbol;Acc:HGNC:384]	Vit B3 (NAD)	cofactor
Q04828	AKR1C1	aldo-keto reductase family 1, member C1 [Source:HGNC Symbol;Acc:HGNC:384]	Vit B3 (NAD)	cofactor
P52895	AKR1C2	aldo-keto reductase family 1, member C2 [Source:HGNC Symbol;Acc:HGNC:385]	Vit B3 (NAD)	Uniprot Binding
P52895	AKR1C2	aldo-keto reductase family 1, member C2 [Source:HGNC Symbol;Acc:HGNC:385]	Vit B3 (NAD)	cofactor
P42330	AKR1C3	aldo-keto reductase family 1, member C3 [Source:HGNC Symbol;Acc:HGNC:386]	Vit B3 (NAD)	cofactor
P42330	AKR1C3	aldo-keto reductase family 1, member C3 [Source:HGNC Symbol;Acc:HGNC:386]	Vit B3 (NAD)	cofactor
P42330	AKR1C3	aldo-keto reductase family 1, member C3 [Source:HGNC Symbol;Acc:HGNC:386]	Vit B3 (NAD)	cofactor
P42330	AKR1C3	aldo-keto reductase family 1, member C3 [Source:HGNC Symbol;Acc:HGNC:386]	Vit B3 (NAD)	cofactor
P42330	AKR1C3	aldo-keto reductase family 1, member C3 [Source:HGNC Symbol;Acc:HGNC:386]	Vit B3 (NAD)	cofactor
P17516	AKR1C4	aldo-keto reductase family 1, member C4 [Source:HGNC Symbol;Acc:HGNC:387]	Vit B3 (NAD)	Uniprot Binding
P17516	AKR1C4	aldo-keto reductase family 1, member C4 [Source:HGNC Symbol;Acc:HGNC:387]	Vit B3 (NAD)	cofactor
P51857	AKR1D1	aldo-keto reductase family 1, member D1 [Source:HGNC Symbol;Acc:HGNC:388]	Vit B3 (NAD)	Uniprot Binding
P51857	AKR1D1	aldo-keto reductase family 1, member D1 [Source:HGNC Symbol;Acc:HGNC:388]	Vit B3 (NAD)	cofactor
Q96JD6	AKR1E2	aldo-keto reductase family 1, member E2 [Source:HGNC Symbol;Acc:HGNC:23437]	Vit B3 (NAD)	Uniprot Binding
Q96JD6	AKR1E2	aldo-keto reductase family 1, member E2 [Source:HGNC Symbol;Acc:HGNC:23437]	Vit B3 (NAD)	cofactor
O43488	AKR7A2	aldo-keto reductase family 7, member A2 (aflatoxin aldehyde reductase) [Source:HGNC Symbol;Acc:HGNC:389]	Vit B3 (NAD)	Uniprot Binding
O95154	AKR7A3	aldo-keto reductase family 7, member A3 (aflatoxin aldehyde reductase) [Source:HGNC Symbol;Acc:HGNC:390]	Vit B3 (NAD)	Uniprot Binding
Q8NHP1	AKR7L	aldo-keto reductase family 7-like (gene/pseudogene) [Source:HGNC Symbol;Acc:HGNC:24056]	Vit B3 (NAD)	Uniprot Binding
P54886	ALDH18A1	aldehyde dehydrogenase 18 family, member A1 [Source:HGNC Symbol;Acc:HGNC:9722]	Vit B3 (NAD)	cofactor
P00352	ALDH1A1	aldehyde dehydrogenase 1 family, member A1 [Source:HGNC Symbol;Acc:HGNC:402]	Vit B2 (FAD)	enzyme
P00352	ALDH1A1	aldehyde dehydrogenase 1 family, member A1 [Source:HGNC Symbol;Acc:HGNC:402]	Vit B2 (FAD)	cofactor
P00352	ALDH1A1	aldehyde dehydrogenase 1 family, member A1 [Source:HGNC Symbol;Acc:HGNC:402]	Vit B3 (NAD)	Uniprot Binding
P00352	ALDH1A1	aldehyde dehydrogenase 1 family, member A1 [Source:HGNC Symbol;Acc:HGNC:402]	Vit B3 (NAD)	cofactor
O94788	ALDH1A2	aldehyde dehydrogenase 1 family, member A2 [Source:HGNC Symbol;Acc:HGNC:15472]	Vit B2 (FAD)	cofactor
O94788	ALDH1A2	aldehyde dehydrogenase 1 family, member A2 [Source:HGNC Symbol;Acc:HGNC:15472]	Vit B3 (NAD)	cofactor
P47895	ALDH1A3	aldehyde dehydrogenase 1 family, member A3 [Source:HGNC Symbol;Acc:HGNC:409]	Vit B3 (NAD)	cofactor
P30837	ALDH1B1	aldehyde dehydrogenase 1 family, member B1 [Source:HGNC Symbol;Acc:HGNC:407]	Vit B3 (NAD)	cofactor
O75891	ALDH1L1	aldehyde dehydrogenase 1 family, member L1 [Source:HGNC Symbol;Acc:HGNC:3978]	Vit B3 (NAD)	Uniprot Binding
O75891	ALDH1L1	aldehyde dehydrogenase 1 family, member L1 [Source:HGNC Symbol;Acc:HGNC:3978]	Vit B3 (NAD)	cofactor
Q3SY69	ALDH1L2	aldehyde dehydrogenase 1 family, member L2 [Source:HGNC Symbol;Acc:HGNC:26777]	Vit B3 (NAD)	cofactor
P05091	ALDH2	aldehyde dehydrogenase 2 family (mitochondrial) [Source:HGNC Symbol;Acc:HGNC:404]	Vit B3 (NAD)	cofactor
P30838	ALDH3A1	aldehyde dehydrogenase 3 family, member A1 [Source:HGNC Symbol;Acc:HGNC:405]	Vit B3 (NAD)	cofactor
P51648	ALDH3A2	aldehyde dehydrogenase 3 family, member A2 [Source:HGNC Symbol;Acc:HGNC:403]	Vit B3 (NAD)	cofactor
P43353	ALDH3B1	aldehyde dehydrogenase 3 family, member B1 [Source:HGNC Symbol;Acc:HGNC:410]	Vit B3 (NAD)	cofactor
P48448	ALDH3B2	aldehyde dehydrogenase 3 family, member B2 [Source:HGNC Symbol;Acc:HGNC:411]	Vit B3 (NAD)	cofactor
P30038	ALDH4A1	aldehyde dehydrogenase 4 family, member A1 [Source:HGNC Symbol;Acc:HGNC:406]	Vit B3 (NAD)	Uniprot Binding
P51649	ALDH5A1	aldehyde dehydrogenase 5 family, member A1 [Source:HGNC Symbol;Acc:HGNC:408]	Vit B3 (NAD)	Uniprot Binding
P51649	ALDH5A1	aldehyde dehydrogenase 5 family, member A1 [Source:HGNC Symbol;Acc:HGNC:408]	Vit B3 (NAD)	cofactor
P49419	ALDH7A1	aldehyde dehydrogenase 7 family, member A1 [Source:HGNC Symbol;Acc:HGNC:877]	Vit B3 (NAD)	cofactor
P49419	ALDH7A1	aldehyde dehydrogenase 7 family, member A1 [Source:HGNC Symbol;Acc:HGNC:877]	Vit B3 (NAD)	cofactor
P49419	ALDH7A1	aldehyde dehydrogenase 7 family, member A1 [Source:HGNC Symbol;Acc:HGNC:877]	Vit B3 (NAD)	cofactor
P49189	ALDH9A1	aldehyde dehydrogenase 9 family, member A1 [Source:HGNC Symbol;Acc:HGNC:412]	Vit B3 (NAD)	cofactor
P49189	ALDH9A1	aldehyde dehydrogenase 9 family, member A1 [Source:HGNC Symbol;Acc:HGNC:412]	Vit B3 (NAD)	cofactor
P49189	ALDH9A1	aldehyde dehydrogenase 9 family, member A1 [Source:HGNC Symbol;Acc:HGNC:412]	Vit B3 (NAD)	cofactor
P52961	ART1	ADP-ribosyltransferase 1 [Source:HGNC Symbol;Acc:HGNC:723]	Vit B3 (NAD)	Uniprot Binding
Q13508	ART3	ADP-ribosyltransferase 3 [Source:HGNC Symbol;Acc:HGNC:725]	Vit B3 (NAD)	Uniprot Binding
Q93070	ART4	ADP-ribosyltransferase 4 (Dombrock blood group) [Source:HGNC Symbol;Acc:HGNC:726]	Vit B3 (NAD)	Uniprot Binding
Q96L15	ART5	ADP-ribosyltransferase 5 [Source:HGNC Symbol;Acc:HGNC:24049]	Vit B3 (NAD)	Uniprot Binding
A6ND91	ASPDH	aspartate dehydrogenase domain containing [Source:HGNC Symbol;Acc:HGNC:33856]	Vit B3 (NAD)	Uniprot Binding
A6ND91	ASPDH	aspartate dehydrogenase domain containing [Source:HGNC Symbol;Acc:HGNC:33856]	Vit B3 (NAD)	cofactor
Q02338	BDH1	3-hydroxybutyrate dehydrogenase, type 1 [Source:HGNC Symbol;Acc:HGNC:1027]	Vit B3 (NAD)	cofactor
Q9BUT1	BDH2	3-hydroxybutyrate dehydrogenase, type 2 [Source:HGNC Symbol;Acc:HGNC:32389]	Vit B3 (NAD)	Uniprot Binding
Q9BUT1	BDH2	3-hydroxybutyrate dehydrogenase, type 2 [Source:HGNC Symbol;Acc:HGNC:32389]	Vit B3 (NAD)	cofactor
P53004	BLVRA	biliverdin reductase A [Source:HGNC Symbol;Acc:HGNC:1062]	Vit B3 (NAD)	Uniprot Binding
P53004	BLVRA	biliverdin reductase A [Source:HGNC Symbol;Acc:HGNC:1062]	Vit B3 (NAD)	cofactor
P53004	BLVRA	biliverdin reductase A [Source:HGNC Symbol;Acc:HGNC:1062]	Zn	Uniprot Cofactor
P53004	BLVRA	biliverdin reductase A [Source:HGNC Symbol;Acc:HGNC:1062]	Zn	Uniprot Metal
P30043	BLVRB	biliverdin reductase B [Source:HGNC Symbol;Acc:HGNC:1063]	Vit B3 (NAD)	Uniprot Binding
P30043	BLVRB	biliverdin reductase B [Source:HGNC Symbol;Acc:HGNC:1063]	Vit B3 (NAD)	cofactor
P30043	BLVRB	biliverdin reductase B [Source:HGNC Symbol;Acc:HGNC:1063]	Vit B3 (NAD)	cofactor
Q8IW45	CARKD	carbohydrate kinase domain containing [Source:HGNC Symbol;Acc:HGNC:25576]	Mg	Uniprot Cofactor
Q8IW45	CARKD	carbohydrate kinase domain containing [Source:HGNC Symbol;Acc:HGNC:25576]	Vit B3 (NAD)	Uniprot Binding
Q8IW45	CARKD	carbohydrate kinase domain containing [Source:HGNC Symbol;Acc:HGNC:25576]	Vit B3 (NAD)	cofactor
O75828	CBR3	carbonyl reductase 3 [Source:HGNC Symbol;Acc:HGNC:1549]	Vit B3 (NAD)	Uniprot Binding
O75828	CBR3	carbonyl reductase 3 [Source:HGNC Symbol;Acc:HGNC:1549]	Vit B3 (NAD)	cofactor
Q9Y2Z9	COQ6	coenzyme Q6 monooxygenase [Source:HGNC Symbol;Acc:HGNC:20233]	Vit B2 (FAD)	Uniprot Cofactor
Q9Y2S2	CRYL1	crystallin, lambda 1 [Source:HGNC Symbol;Acc:HGNC:18246]	Vit B3 (NAD)	Uniprot Binding
Q9Y2S2	CRYL1	crystallin, lambda 1 [Source:HGNC Symbol;Acc:HGNC:18246]	Vit B3 (NAD)	cofactor
Q14894	CRYM	crystallin, mu [Source:HGNC Symbol;Acc:HGNC:2418]	Vit B3 (NAD)	Uniprot Binding
Q14894	CRYM	crystallin, mu [Source:HGNC Symbol;Acc:HGNC:2418]	Vit B3 (NAD)	Uniprot Cofactor
Q14894	CRYM	crystallin, mu [Source:HGNC Symbol;Acc:HGNC:2418]	Vit B3 (NAD)	cofactor
Q08257	CRYZ	crystallin, zeta (quinone reductase) [Source:HGNC Symbol;Acc:HGNC:2419]	Vit B3 (NAD)	Uniprot Binding
Q08257	CRYZ	crystallin, zeta (quinone reductase) [Source:HGNC Symbol;Acc:HGNC:2419]	Vit B3 (NAD)	cofactor
Q13363	CTBP1	C-terminal binding protein 1 [Source:HGNC Symbol;Acc:HGNC:2494]	Vit B3 (NAD)	Uniprot Cofactor
Q13363	CTBP1	C-terminal binding protein 1 [Source:HGNC Symbol;Acc:HGNC:2494]	Vit B3 (NAD)	Uniprot Binding
P56545	CTBP2	C-terminal binding protein 2 [Source:HGNC Symbol;Acc:HGNC:2495]	Vit B3 (NAD)	Uniprot Binding
Q9UHQ9	CYB5R1	cytochrome b5 reductase 1 [Source:HGNC Symbol;Acc:HGNC:13397]	Vit B2 (FAD)	Uniprot Cofactor
Q9UHQ9	CYB5R1	cytochrome b5 reductase 1 [Source:HGNC Symbol;Acc:HGNC:13397]	Vit B3 (NAD)	cofactor
Q6BCY4	CYB5R2	cytochrome b5 reductase 2 [Source:HGNC Symbol;Acc:HGNC:24376]	Vit B2 (FAD)	Uniprot Cofactor
Q6BCY4	CYB5R2	cytochrome b5 reductase 2 [Source:HGNC Symbol;Acc:HGNC:24376]	Vit B3 (NAD)	cofactor
P00387	CYB5R3	cytochrome b5 reductase 3 [Source:HGNC Symbol;Acc:HGNC:2873]	Vit B2 (FAD)	Uniprot Cofactor
P00387	CYB5R3	cytochrome b5 reductase 3 [Source:HGNC Symbol;Acc:HGNC:2873]	Vit B2 (FAD)	enzyme
P00387	CYB5R3	cytochrome b5 reductase 3 [Source:HGNC Symbol;Acc:HGNC:2873]	Vit B3 (NAD)	cofactor
Q7L1T6	CYB5R4	cytochrome b5 reductase 4 [Source:HGNC Symbol;Acc:HGNC:20147]	Vit B2 (FAD)	Uniprot Cofactor
Q7L1T6	CYB5R4	cytochrome b5 reductase 4 [Source:HGNC Symbol;Acc:HGNC:20147]	Vit B3 (NAD)	cofactor
Q6IPT4	CYB5RL	cytochrome b5 reductase-like [Source:HGNC Symbol;Acc:HGNC:32220]	Vit B2 (FAD)	Uniprot Cofactor
Q6IPT4	CYB5RL	cytochrome b5 reductase-like [Source:HGNC Symbol;Acc:HGNC:32220]	Vit B3 (NAD)	cofactor
P04839	CYBB	cytochrome b-245, beta polypeptide [Source:HGNC Symbol;Acc:HGNC:2578]	Vit B2 (FAD)	Uniprot Cofactor
P08684	CYP3A4	cytochrome P450, family 3, subfamily A, polypeptide 4 [Source:HGNC Symbol;Acc:HGNC:2637]	Heme	Uniprot Cofactor
P08684	CYP3A4	cytochrome P450, family 3, subfamily A, polypeptide 4 [Source:HGNC Symbol;Acc:HGNC:2637]	Heme	cofactor
P08684	CYP3A4	cytochrome P450, family 3, subfamily A, polypeptide 4 [Source:HGNC Symbol;Acc:HGNC:2637]	Vit B2 (FAD)	cofactor
P08684	CYP3A4	cytochrome P450, family 3, subfamily A, polypeptide 4 [Source:HGNC Symbol;Acc:HGNC:2637]	Vit B3 (NAD)	cofactor
P08684	CYP3A4	cytochrome P450, family 3, subfamily A, polypeptide 4 [Source:HGNC Symbol;Acc:HGNC:2637]	Vit B3 (NAD)	cofactor
P08684	CYP3A4	cytochrome P450, family 3, subfamily A, polypeptide 4 [Source:HGNC Symbol;Acc:HGNC:2637]	Vit B3 (NAD)	cofactor
Q8N465	D2HGDH	D-2-hydroxyglutarate dehydrogenase [Source:HGNC Symbol;Acc:HGNC:28358]	Vit B2 (FAD)	Uniprot Cofactor
P14920	DAO	D-amino-acid oxidase [Source:HGNC Symbol;Acc:HGNC:2671]	Vit B2 (FAD)	Uniprot Cofactor
P14920	DAO	D-amino-acid oxidase [Source:HGNC Symbol;Acc:HGNC:2671]	Vit B2 (FAD)	Uniprot Binding
P14920	DAO	D-amino-acid oxidase [Source:HGNC Symbol;Acc:HGNC:2671]	Vit B2 (FAD)	enzyme
P14920	DAO	D-amino-acid oxidase [Source:HGNC Symbol;Acc:HGNC:2671]	Vit B2 (FAD)	cofactor
Q7Z4W1	DCXR	dicarbonyl/L-xylulose reductase [Source:HGNC Symbol;Acc:HGNC:18985]	Vit B3 (NAD)	Uniprot Binding
Q7Z4W1	DCXR	dicarbonyl/L-xylulose reductase [Source:HGNC Symbol;Acc:HGNC:18985]	Vit B3 (NAD)	cofactor
Q99489	DDO	D-aspartate oxidase [Source:HGNC Symbol;Acc:HGNC:2727]	Vit B2 (FAD)	Uniprot Cofactor
Q99489	DDO	D-aspartate oxidase [Source:HGNC Symbol;Acc:HGNC:2727]	Vit B2 (FAD)	Uniprot Binding
Q99489	DDO	D-aspartate oxidase [Source:HGNC Symbol;Acc:HGNC:2727]	Vit B2 (FAD)	enzyme
Q99489	DDO	D-aspartate oxidase [Source:HGNC Symbol;Acc:HGNC:2727]	Vit B2 (FAD)	cofactor
Q16698	DECR1	2,4-dienoyl CoA reductase 1, mitochondrial [Source:HGNC Symbol;Acc:HGNC:2753]	Vit B2 (FAD)	cofactor
Q16698	DECR1	2,4-dienoyl CoA reductase 1, mitochondrial [Source:HGNC Symbol;Acc:HGNC:2753]	Vit B2 (FMN)	cofactor
Q16698	DECR1	2,4-dienoyl CoA reductase 1, mitochondrial [Source:HGNC Symbol;Acc:HGNC:2753]	Vit B3 (NAD)	Uniprot Binding
Q16698	DECR1	2,4-dienoyl CoA reductase 1, mitochondrial [Source:HGNC Symbol;Acc:HGNC:2753]	Vit B3 (NAD)	cofactor
Q9NUI1	DECR2	2,4-dienoyl CoA reductase 2, peroxisomal [Source:HGNC Symbol;Acc:HGNC:2754]	Fe	macie
Q9NUI1	DECR2	2,4-dienoyl CoA reductase 2, peroxisomal [Source:HGNC Symbol;Acc:HGNC:2754]	Vit B2 (FAD)	cofactor
Q9NUI1	DECR2	2,4-dienoyl CoA reductase 2, peroxisomal [Source:HGNC Symbol;Acc:HGNC:2754]	Vit B2 (FMN)	cofactor
Q9NUI1	DECR2	2,4-dienoyl CoA reductase 2, peroxisomal [Source:HGNC Symbol;Acc:HGNC:2754]	Vit B3 (NAD)	Uniprot Binding
Q9NUI1	DECR2	2,4-dienoyl CoA reductase 2, peroxisomal [Source:HGNC Symbol;Acc:HGNC:2754]	Vit B3 (NAD)	cofactor
Q15392	DHCR24	24-dehydrocholesterol reductase [Source:HGNC Symbol;Acc:HGNC:2859]	Vit B2 (FAD)	Uniprot Cofactor
Q15392	DHCR24	24-dehydrocholesterol reductase [Source:HGNC Symbol;Acc:HGNC:2859]	Vit B3 (NAD)	cofactor
Q9UBM7	DHCR7	7-dehydrocholesterol reductase [Source:HGNC Symbol;Acc:HGNC:2860]	Vit B3 (NAD)	cofactor
Q9UQ10	DHDH	dihydrodiol dehydrogenase (dimeric) [Source:HGNC Symbol;Acc:HGNC:17887]	Vit B3 (NAD)	cofactor
Q9UQ10	DHDH	dihydrodiol dehydrogenase (dimeric) [Source:HGNC Symbol;Acc:HGNC:17887]	Vit B3 (NAD)	cofactor
P00374	DHFR	dihydrofolate reductase [Source:HGNC Symbol;Acc:HGNC:2861]	Vit B3 (NAD)	Uniprot Binding
P00374	DHFR	dihydrofolate reductase [Source:HGNC Symbol;Acc:HGNC:2861]	Vit B3 (NAD)	cofactor
Q86XF0	DHFRL1	dihydrofolate reductase-like 1 [Source:HGNC Symbol;Acc:HGNC:27309]	Vit B3 (NAD)	Uniprot Binding
Q86XF0	DHFRL1	dihydrofolate reductase-like 1 [Source:HGNC Symbol;Acc:HGNC:27309]	Vit B3 (NAD)	cofactor
Q02127	DHODH	dihydroorotate dehydrogenase (quinone) [Source:HGNC Symbol;Acc:HGNC:2867]	Vit B2 (FMN)	Uniprot Cofactor
Q02127	DHODH	dihydroorotate dehydrogenase (quinone) [Source:HGNC Symbol;Acc:HGNC:2867]	Vit B2 (FMN)	Uniprot Binding
Q02127	DHODH	dihydroorotate dehydrogenase (quinone) [Source:HGNC Symbol;Acc:HGNC:2867]	Vit B2 (FMN)	enzyme
P49366	DHPS	deoxyhypusine synthase [Source:HGNC Symbol;Acc:HGNC:2869]	Vit B3 (NAD)	Uniprot Cofactor
P49366	DHPS	deoxyhypusine synthase [Source:HGNC Symbol;Acc:HGNC:2869]	Vit B3 (NAD)	Uniprot Binding
P49366	DHPS	deoxyhypusine synthase [Source:HGNC Symbol;Acc:HGNC:2869]	Vit B3 (NAD)	cofactor
O75911	DHRS3	dehydrogenase/reductase (SDR family) member 3 [Source:HGNC Symbol;Acc:HGNC:17693]	Vit B3 (NAD)	cofactor
Q9BTZ2	DHRS4	dehydrogenase/reductase (SDR family) member 4 [Source:HGNC Symbol;Acc:HGNC:16985]	Vit B3 (NAD)	cofactor
Q9BPW9	DHRS9	dehydrogenase/reductase (SDR family) member 9 [Source:HGNC Symbol;Acc:HGNC:16888]	Vit B3 (NAD)	Uniprot Binding
P09622	DLD	dihydrolipoamide dehydrogenase [Source:HGNC Symbol;Acc:HGNC:2898]	Vit B2 (FAD)	Uniprot Cofactor
P09622	DLD	dihydrolipoamide dehydrogenase [Source:HGNC Symbol;Acc:HGNC:2898]	Vit B2 (FAD)	Uniprot Binding
P09622	DLD	dihydrolipoamide dehydrogenase [Source:HGNC Symbol;Acc:HGNC:2898]	Vit B2 (FAD)	enzyme
P09622	DLD	dihydrolipoamide dehydrogenase [Source:HGNC Symbol;Acc:HGNC:2898]	Vit B3 (NAD)	Uniprot Binding
P09622	DLD	dihydrolipoamide dehydrogenase [Source:HGNC Symbol;Acc:HGNC:2898]	Vit B3 (NAD)	cofactor
Q9UI17	DMGDH	dimethylglycine dehydrogenase [Source:HGNC Symbol;Acc:HGNC:24475]	Vit B2 (FAD)	Uniprot Cofactor
Q12882	DPYD	dihydropyrimidine dehydrogenase [Source:HGNC Symbol;Acc:HGNC:3012]	Fe-S complex	Uniprot Cofactor
Q12882	DPYD	dihydropyrimidine dehydrogenase [Source:HGNC Symbol;Acc:HGNC:3012]	Fe-S complex	Uniprot Metal
Q12882	DPYD	dihydropyrimidine dehydrogenase [Source:HGNC Symbol;Acc:HGNC:3012]	Vit B2 (FAD)	Uniprot Cofactor
Q12882	DPYD	dihydropyrimidine dehydrogenase [Source:HGNC Symbol;Acc:HGNC:3012]	Vit B2 (FAD)	Uniprot Binding
Q12882	DPYD	dihydropyrimidine dehydrogenase [Source:HGNC Symbol;Acc:HGNC:3012]	Vit B2 (FMN)	Uniprot Cofactor
Q12882	DPYD	dihydropyrimidine dehydrogenase [Source:HGNC Symbol;Acc:HGNC:3012]	Vit B2 (FMN)	Uniprot Binding
Q12882	DPYD	dihydropyrimidine dehydrogenase [Source:HGNC Symbol;Acc:HGNC:3012]	Vit B3 (NAD)	Uniprot Binding
Q12882	DPYD	dihydropyrimidine dehydrogenase [Source:HGNC Symbol;Acc:HGNC:3012]	Vit B3 (NAD)	cofactor
Q6P1R4	DUS1L	dihydrouridine synthase 1-like (S. cerevisiae) [Source:HGNC Symbol;Acc:HGNC:30086]	Vit B2 (FAD)	Uniprot Cofactor
Q9NX74	DUS2	dihydrouridine synthase 2 [Source:HGNC Symbol;Acc:HGNC:26014]	Vit B2 (FAD)	Uniprot Cofactor
Q96G46	DUS3L	dihydrouridine synthase 3-like (S. cerevisiae) [Source:HGNC Symbol;Acc:HGNC:26920]	Vit B2 (FAD)	Uniprot Cofactor
O95620	DUS4L	dihydrouridine synthase 4-like (S. cerevisiae) [Source:HGNC Symbol;Acc:HGNC:21517]	Vit B2 (FAD)	Uniprot Cofactor
Q08426	EHHADH	enoyl-CoA, hydratase/3-hydroxyacyl CoA dehydrogenase [Source:HGNC Symbol;Acc:HGNC:3247]	Vit B3 (NAD)	cofactor
Q96HE7	ERO1L	ERO1-like (S. cerevisiae) [Source:HGNC Symbol;Acc:HGNC:13280]	Vit B2 (FAD)	Uniprot Cofactor
Q96HE7	ERO1L	ERO1-like (S. cerevisiae) [Source:HGNC Symbol;Acc:HGNC:13280]	Vit B2 (FAD)	Uniprot Binding
Q86YB8	ERO1LB	ERO1-like beta (S. cerevisiae) [Source:HGNC Symbol;Acc:HGNC:14355]	Vit B2 (FAD)	Uniprot Cofactor
Q86YB8	ERO1LB	ERO1-like beta (S. cerevisiae) [Source:HGNC Symbol;Acc:HGNC:14355]	Vit B2 (FAD)	Uniprot Binding
P13804	ETFA	electron-transfer-flavoprotein, alpha polypeptide [Source:HGNC Symbol;Acc:HGNC:3481]	Vit B2 (FAD)	Uniprot Cofactor
P38117	ETFB	electron-transfer-flavoprotein, beta polypeptide [Source:HGNC Symbol;Acc:HGNC:3482]	Vit B2 (FAD)	Uniprot Cofactor
P38117	ETFB	electron-transfer-flavoprotein, beta polypeptide [Source:HGNC Symbol;Acc:HGNC:3482]	Vit B2 (FAD)	Uniprot Binding
Q16134	ETFDH	electron-transferring-flavoprotein dehydrogenase [Source:HGNC Symbol;Acc:HGNC:3483]	Fe-S complex	Uniprot Cofactor
Q16134	ETFDH	electron-transferring-flavoprotein dehydrogenase [Source:HGNC Symbol;Acc:HGNC:3483]	Fe-S complex	Uniprot Metal
Q16134	ETFDH	electron-transferring-flavoprotein dehydrogenase [Source:HGNC Symbol;Acc:HGNC:3483]	Ubiquinone (CoQ)	Uniprot Binding
Q16134	ETFDH	electron-transferring-flavoprotein dehydrogenase [Source:HGNC Symbol;Acc:HGNC:3483]	Ubiquinone (CoQ)	cofactor
Q16134	ETFDH	electron-transferring-flavoprotein dehydrogenase [Source:HGNC Symbol;Acc:HGNC:3483]	Vit B2 (FAD)	Uniprot Cofactor
P37268	FDFT1	farnesyl-diphosphate farnesyltransferase 1 [Source:HGNC Symbol;Acc:HGNC:3629]	Mg	Uniprot Cofactor
P37268	FDFT1	farnesyl-diphosphate farnesyltransferase 1 [Source:HGNC Symbol;Acc:HGNC:3629]	Mg	macie
P37268	FDFT1	farnesyl-diphosphate farnesyltransferase 1 [Source:HGNC Symbol;Acc:HGNC:3629]	Mg	macie
P37268	FDFT1	farnesyl-diphosphate farnesyltransferase 1 [Source:HGNC Symbol;Acc:HGNC:3629]	Mg	macie
P37268	FDFT1	farnesyl-diphosphate farnesyltransferase 1 [Source:HGNC Symbol;Acc:HGNC:3629]	Vit B3 (NAD)	cofactor
P22570	FDXR	ferredoxin reductase [Source:HGNC Symbol;Acc:HGNC:3642]	Vit B2 (FAD)	Uniprot Cofactor
P22570	FDXR	ferredoxin reductase [Source:HGNC Symbol;Acc:HGNC:3642]	Vit B2 (FAD)	Uniprot Binding
P22570	FDXR	ferredoxin reductase [Source:HGNC Symbol;Acc:HGNC:3642]	Vit B3 (NAD)	Uniprot Binding
Q01740	FMO1	flavin containing monooxygenase 1 [Source:HGNC Symbol;Acc:HGNC:3769]	Vit B2 (FAD)	Uniprot Cofactor
Q01740	FMO1	flavin containing monooxygenase 1 [Source:HGNC Symbol;Acc:HGNC:3769]	Vit B2 (FAD)	enzyme
Q01740	FMO1	flavin containing monooxygenase 1 [Source:HGNC Symbol;Acc:HGNC:3769]	Vit B2 (FAD)	cofactor
Q01740	FMO1	flavin containing monooxygenase 1 [Source:HGNC Symbol;Acc:HGNC:3769]	Vit B3 (NAD)	cofactor
Q99518	FMO2	flavin containing monooxygenase 2 (non-functional) [Source:HGNC Symbol;Acc:HGNC:3770]	Mg	Uniprot Cofactor
Q99518	FMO2	flavin containing monooxygenase 2 (non-functional) [Source:HGNC Symbol;Acc:HGNC:3770]	Vit B2 (FAD)	Uniprot Cofactor
Q99518	FMO2	flavin containing monooxygenase 2 (non-functional) [Source:HGNC Symbol;Acc:HGNC:3770]	Vit B2 (FAD)	cofactor
Q99518	FMO2	flavin containing monooxygenase 2 (non-functional) [Source:HGNC Symbol;Acc:HGNC:3770]	Vit B3 (NAD)	cofactor
P31513	FMO3	flavin containing monooxygenase 3 [Source:HGNC Symbol;Acc:HGNC:3771]	Vit B2 (FAD)	Uniprot Cofactor
P31513	FMO3	flavin containing monooxygenase 3 [Source:HGNC Symbol;Acc:HGNC:3771]	Vit B2 (FAD)	cofactor
P31513	FMO3	flavin containing monooxygenase 3 [Source:HGNC Symbol;Acc:HGNC:3771]	Vit B3 (NAD)	cofactor
P31512	FMO4	flavin containing monooxygenase 4 [Source:HGNC Symbol;Acc:HGNC:3772]	Vit B2 (FAD)	Uniprot Cofactor
P31512	FMO4	flavin containing monooxygenase 4 [Source:HGNC Symbol;Acc:HGNC:3772]	Vit B2 (FAD)	cofactor
P31512	FMO4	flavin containing monooxygenase 4 [Source:HGNC Symbol;Acc:HGNC:3772]	Vit B3 (NAD)	cofactor
P49326	FMO5	flavin containing monooxygenase 5 [Source:HGNC Symbol;Acc:HGNC:3773]	Vit B2 (FAD)	Uniprot Cofactor
P49326	FMO5	flavin containing monooxygenase 5 [Source:HGNC Symbol;Acc:HGNC:3773]	Vit B2 (FAD)	cofactor
P49326	FMO5	flavin containing monooxygenase 5 [Source:HGNC Symbol;Acc:HGNC:3773]	Vit B3 (NAD)	cofactor
O60774	FMO6P	flavin containing monooxygenase 6 pseudogene [Source:HGNC Symbol;Acc:HGNC:24024]	Vit B2 (FAD)	Uniprot Cofactor
O60774	FMO6P	flavin containing monooxygenase 6 pseudogene [Source:HGNC Symbol;Acc:HGNC:24024]	Vit B2 (FAD)	cofactor
O60774	FMO6P	flavin containing monooxygenase 6 pseudogene [Source:HGNC Symbol;Acc:HGNC:24024]	Vit B3 (NAD)	cofactor
Q96CU9	FOXRED1	FAD-dependent oxidoreductase domain containing 1 [Source:HGNC Symbol;Acc:HGNC:26927]	Vit B2 (FAD)	Uniprot Cofactor
Q8IWF2	FOXRED2	FAD-dependent oxidoreductase domain containing 2 [Source:HGNC Symbol;Acc:HGNC:26264]	Vit B2 (FAD)	Uniprot Cofactor
P11413	G6PD	glucose-6-phosphate dehydrogenase [Source:HGNC Symbol;Acc:HGNC:4057]	Vit B3 (NAD)	Uniprot Binding
P11413	G6PD	glucose-6-phosphate dehydrogenase [Source:HGNC Symbol;Acc:HGNC:4057]	Vit B3 (NAD)	cofactor
Q14376	GALE	UDP-galactose-4-epimerase [Source:HGNC Symbol;Acc:HGNC:4116]	Vit B3 (NAD)	Uniprot Cofactor
Q14376	GALE	UDP-galactose-4-epimerase [Source:HGNC Symbol;Acc:HGNC:4116]	Vit B3 (NAD)	Uniprot Binding
Q14376	GALE	UDP-galactose-4-epimerase [Source:HGNC Symbol;Acc:HGNC:4116]	Vit B3 (NAD)	enzyme
Q14376	GALE	UDP-galactose-4-epimerase [Source:HGNC Symbol;Acc:HGNC:4116]	Vit B3 (NAD)	cofactor
P04406	GAPDH	glyceraldehyde-3-phosphate dehydrogenase [Source:HGNC Symbol;Acc:HGNC:4141]	Vit B3 (NAD)	Uniprot Binding
P04406	GAPDH	glyceraldehyde-3-phosphate dehydrogenase [Source:HGNC Symbol;Acc:HGNC:4141]	Vit B3 (NAD)	cofactor
O14556	GAPDHS	glyceraldehyde-3-phosphate dehydrogenase, spermatogenic [Source:HGNC Symbol;Acc:HGNC:24864]	Vit B3 (NAD)	Uniprot Binding
O14556	GAPDHS	glyceraldehyde-3-phosphate dehydrogenase, spermatogenic [Source:HGNC Symbol;Acc:HGNC:24864]	Vit B3 (NAD)	cofactor
Q92947	GCDH	glutaryl-CoA dehydrogenase [Source:HGNC Symbol;Acc:HGNC:4189]	Vit B2 (FAD)	Uniprot Cofactor
Q92947	GCDH	glutaryl-CoA dehydrogenase [Source:HGNC Symbol;Acc:HGNC:4189]	Vit B2 (FAD)	Uniprot Binding
P55789	GFER	growth factor, augmenter of liver regeneration [Source:HGNC Symbol;Acc:HGNC:4236]	Vit B2 (FAD)	Uniprot Cofactor
P55789	GFER	growth factor, augmenter of liver regeneration [Source:HGNC Symbol;Acc:HGNC:4236]	Vit B2 (FAD)	Uniprot Binding
P06280	GLA	galactosidase, alpha [Source:HGNC Symbol;Acc:HGNC:4296]	Mg	enzyme
P06280	GLA	galactosidase, alpha [Source:HGNC Symbol;Acc:HGNC:4296]	Vit B3 (NAD)	enzyme
P06280	GLA	galactosidase, alpha [Source:HGNC Symbol;Acc:HGNC:4296]	Vit B3 (NAD)	cofactor
P00367	GLUD1	glutamate dehydrogenase 1 [Source:HGNC Symbol;Acc:HGNC:4335]	Vit B3 (NAD)	Uniprot Binding
P00367	GLUD1	glutamate dehydrogenase 1 [Source:HGNC Symbol;Acc:HGNC:4335]	Vit B3 (NAD)	cofactor
P49448	GLUD2	glutamate dehydrogenase 2 [Source:HGNC Symbol;Acc:HGNC:4336]	Vit B3 (NAD)	cofactor
Q49A26	GLYR1	glyoxylate reductase 1 homolog (Arabidopsis) [Source:HGNC Symbol;Acc:HGNC:24434]	Vit B3 (NAD)	Uniprot Binding
O60547	GMDS	GDP-mannose 4,6-dehydratase [Source:HGNC Symbol;Acc:HGNC:4369]	Vit B3 (NAD)	Uniprot Binding
O60547	GMDS	GDP-mannose 4,6-dehydratase [Source:HGNC Symbol;Acc:HGNC:4369]	Vit B3 (NAD)	Uniprot Cofactor
O60547	GMDS	GDP-mannose 4,6-dehydratase [Source:HGNC Symbol;Acc:HGNC:4369]	Vit B3 (NAD)	enzyme
O60547	GMDS	GDP-mannose 4,6-dehydratase [Source:HGNC Symbol;Acc:HGNC:4369]	Vit B3 (NAD)	cofactor
P21695	GPD1	glycerol-3-phosphate dehydrogenase 1 (soluble) [Source:HGNC Symbol;Acc:HGNC:4455]	Vit B3 (NAD)	Uniprot Binding
P21695	GPD1	glycerol-3-phosphate dehydrogenase 1 (soluble) [Source:HGNC Symbol;Acc:HGNC:4455]	Vit B3 (NAD)	cofactor
Q8N335	GPD1L	glycerol-3-phosphate dehydrogenase 1-like [Source:HGNC Symbol;Acc:HGNC:28956]	Vit B3 (NAD)	Uniprot Binding
Q8N335	GPD1L	glycerol-3-phosphate dehydrogenase 1-like [Source:HGNC Symbol;Acc:HGNC:28956]	Vit B3 (NAD)	cofactor
P43304	GPD2	glycerol-3-phosphate dehydrogenase 2 (mitochondrial) [Source:HGNC Symbol;Acc:HGNC:4456]	Vit B2 (FAD)	Uniprot Cofactor
Q9UBQ7	GRHPR	glyoxylate reductase/hydroxypyruvate reductase [Source:HGNC Symbol;Acc:HGNC:4570]	Vit B3 (NAD)	Uniprot Binding
Q9UBQ7	GRHPR	glyoxylate reductase/hydroxypyruvate reductase [Source:HGNC Symbol;Acc:HGNC:4570]	Vit B3 (NAD)	cofactor
Q9UBQ7	GRHPR	glyoxylate reductase/hydroxypyruvate reductase [Source:HGNC Symbol;Acc:HGNC:4570]	Vit B3 (NAD)	cofactor
P00390	GSR	glutathione reductase [Source:HGNC Symbol;Acc:HGNC:4623]	GSH	cofactor
P00390	GSR	glutathione reductase [Source:HGNC Symbol;Acc:HGNC:4623]	Vit B2 (FAD)	Uniprot Cofactor
P00390	GSR	glutathione reductase [Source:HGNC Symbol;Acc:HGNC:4623]	Vit B2 (FAD)	enzyme
P00390	GSR	glutathione reductase [Source:HGNC Symbol;Acc:HGNC:4623]	Vit B3 (NAD)	cofactor
O95479	H6PD	hexose-6-phosphate dehydrogenase (glucose 1-dehydrogenase) [Source:HGNC Symbol;Acc:HGNC:4795]	Vit B3 (NAD)	Uniprot Binding
O95479	H6PD	hexose-6-phosphate dehydrogenase (glucose 1-dehydrogenase) [Source:HGNC Symbol;Acc:HGNC:4795]	Vit B3 (NAD)	cofactor
P40939	HADHA	hydroxyacyl-CoA dehydrogenase/3-ketoacyl-CoA thiolase/enoyl-CoA hydratase (trifunctional protein), alpha subunit [Source:HGNC Symbol;Acc:HGNC:4801]	Vit B3 (NAD)	cofactor
Q9UJM8	HAO1	hydroxyacid oxidase (glycolate oxidase) 1 [Source:HGNC Symbol;Acc:HGNC:4809]	Vit B2 (FAD)	cofactor
Q9UJM8	HAO1	hydroxyacid oxidase (glycolate oxidase) 1 [Source:HGNC Symbol;Acc:HGNC:4809]	Vit B2 (FMN)	Uniprot Cofactor
Q9UJM8	HAO1	hydroxyacid oxidase (glycolate oxidase) 1 [Source:HGNC Symbol;Acc:HGNC:4809]	Vit B2 (FMN)	Uniprot Binding
Q9UJM8	HAO1	hydroxyacid oxidase (glycolate oxidase) 1 [Source:HGNC Symbol;Acc:HGNC:4809]	Vit B2 (FMN)	cofactor
Q9NYQ3	HAO2	hydroxyacid oxidase 2 (long chain) [Source:HGNC Symbol;Acc:HGNC:4810]	Vit B2 (FAD)	cofactor
Q9NYQ3	HAO2	hydroxyacid oxidase 2 (long chain) [Source:HGNC Symbol;Acc:HGNC:4810]	Vit B2 (FMN)	Uniprot Cofactor
Q9NYQ3	HAO2	hydroxyacid oxidase 2 (long chain) [Source:HGNC Symbol;Acc:HGNC:4810]	Vit B2 (FMN)	Uniprot Binding
Q9NYQ3	HAO2	hydroxyacid oxidase 2 (long chain) [Source:HGNC Symbol;Acc:HGNC:4810]	Vit B2 (FMN)	enzyme
Q9NYQ3	HAO2	hydroxyacid oxidase 2 (long chain) [Source:HGNC Symbol;Acc:HGNC:4810]	Vit B2 (FMN)	cofactor
P31937	HIBADH	3-hydroxyisobutyrate dehydrogenase [Source:HGNC Symbol;Acc:HGNC:4907]	Vit B3 (NAD)	Uniprot Binding
P31937	HIBADH	3-hydroxyisobutyrate dehydrogenase [Source:HGNC Symbol;Acc:HGNC:4907]	Vit B3 (NAD)	cofactor
P30519	HMOX2	heme oxygenase (decycling) 2 [Source:HGNC Symbol;Acc:HGNC:5014]	Vit B3 (NAD)	cofactor
P15428	HPGD	hydroxyprostaglandin dehydrogenase 15-(NAD) [Source:HGNC Symbol;Acc:HGNC:5154]	Vit B3 (NAD)	Uniprot Binding
P15428	HPGD	hydroxyprostaglandin dehydrogenase 15-(NAD) [Source:HGNC Symbol;Acc:HGNC:5154]	Vit B3 (NAD)	cofactor
P28845	HSD11B1	hydroxysteroid (11-beta) dehydrogenase 1 [Source:HGNC Symbol;Acc:HGNC:5208]	Vit B3 (NAD)	cofactor
P14061	HSD17B1	hydroxysteroid (17-beta) dehydrogenase 1 [Source:HGNC Symbol;Acc:HGNC:5210]	Vit B3 (NAD)	Uniprot Binding
P14061	HSD17B1	hydroxysteroid (17-beta) dehydrogenase 1 [Source:HGNC Symbol;Acc:HGNC:5210]	Vit B3 (NAD)	cofactor
Q99714	HSD17B10	hydroxysteroid (17-beta) dehydrogenase 10 [Source:HGNC Symbol;Acc:HGNC:4800]	Vit B3 (NAD)	Uniprot Binding
Q99714	HSD17B10	hydroxysteroid (17-beta) dehydrogenase 10 [Source:HGNC Symbol;Acc:HGNC:4800]	Vit B3 (NAD)	cofactor
Q99714	HSD17B10	hydroxysteroid (17-beta) dehydrogenase 10 [Source:HGNC Symbol;Acc:HGNC:4800]	Vit B3 (NAD)	cofactor
Q99714	HSD17B10	hydroxysteroid (17-beta) dehydrogenase 10 [Source:HGNC Symbol;Acc:HGNC:4800]	Vit B3 (NAD)	cofactor
Q8NBQ5	HSD17B11	hydroxysteroid (17-beta) dehydrogenase 11 [Source:HGNC Symbol;Acc:HGNC:22960]	Vit B3 (NAD)	cofactor
Q53GQ0	HSD17B12	hydroxysteroid (17-beta) dehydrogenase 12 [Source:HGNC Symbol;Acc:HGNC:18646]	Vit B3 (NAD)	cofactor
Q7Z5P4	HSD17B13	hydroxysteroid (17-beta) dehydrogenase 13 [Source:HGNC Symbol;Acc:HGNC:18685]	Vit B3 (NAD)	Uniprot Binding
Q9BPX1	HSD17B14	hydroxysteroid (17-beta) dehydrogenase 14 [Source:HGNC Symbol;Acc:HGNC:23238]	Vit B3 (NAD)	Uniprot Binding
P37059	HSD17B2	hydroxysteroid (17-beta) dehydrogenase 2 [Source:HGNC Symbol;Acc:HGNC:5211]	Vit B3 (NAD)	cofactor
P37059	HSD17B2	hydroxysteroid (17-beta) dehydrogenase 2 [Source:HGNC Symbol;Acc:HGNC:5211]	Vit B3 (NAD)	cofactor
P37058	HSD17B3	hydroxysteroid (17-beta) dehydrogenase 3 [Source:HGNC Symbol;Acc:HGNC:5212]	Vit B3 (NAD)	cofactor
P51659	HSD17B4	hydroxysteroid (17-beta) dehydrogenase 4 [Source:HGNC Symbol;Acc:HGNC:5213]	Vit B3 (NAD)	Uniprot Binding
O14756	HSD17B6	hydroxysteroid (17-beta) dehydrogenase 6 [Source:HGNC Symbol;Acc:HGNC:23316]	Vit B3 (NAD)	cofactor
O14756	HSD17B6	hydroxysteroid (17-beta) dehydrogenase 6 [Source:HGNC Symbol;Acc:HGNC:23316]	Vit B3 (NAD)	cofactor
O14756	HSD17B6	hydroxysteroid (17-beta) dehydrogenase 6 [Source:HGNC Symbol;Acc:HGNC:23316]	Vit B3 (NAD)	cofactor
P56937	HSD17B7	hydroxysteroid (17-beta) dehydrogenase 7 [Source:HGNC Symbol;Acc:HGNC:5215]	Vit B3 (NAD)	cofactor
P56937	HSD17B7	hydroxysteroid (17-beta) dehydrogenase 7 [Source:HGNC Symbol;Acc:HGNC:5215]	Vit B3 (NAD)	cofactor
Q92506	HSD17B8	hydroxysteroid (17-beta) dehydrogenase 8 [Source:HGNC Symbol;Acc:HGNC:3554]	Vit B3 (NAD)	cofactor
Q92506	HSD17B8	hydroxysteroid (17-beta) dehydrogenase 8 [Source:HGNC Symbol;Acc:HGNC:3554]	Vit B3 (NAD)	cofactor
P14060	HSD3B1	hydroxy-delta-5-steroid dehydrogenase, 3 beta- and steroid delta-isomerase 1 [Source:HGNC Symbol;Acc:HGNC:5217]	Vit B3 (NAD)	Uniprot Binding
P14060	HSD3B1	hydroxy-delta-5-steroid dehydrogenase, 3 beta- and steroid delta-isomerase 1 [Source:HGNC Symbol;Acc:HGNC:5217]	Vit B3 (NAD)	cofactor
P26439	HSD3B2	hydroxy-delta-5-steroid dehydrogenase, 3 beta- and steroid delta-isomerase 2 [Source:HGNC Symbol;Acc:HGNC:5218]	Vit B3 (NAD)	Uniprot Binding
P26439	HSD3B2	hydroxy-delta-5-steroid dehydrogenase, 3 beta- and steroid delta-isomerase 2 [Source:HGNC Symbol;Acc:HGNC:5218]	Vit B3 (NAD)	cofactor
Q9H2F3	HSD3B7	hydroxy-delta-5-steroid dehydrogenase, 3 beta- and steroid delta-isomerase 7 [Source:HGNC Symbol;Acc:HGNC:18324]	Vit B3 (NAD)	Uniprot Binding
Q9H2F3	HSD3B7	hydroxy-delta-5-steroid dehydrogenase, 3 beta- and steroid delta-isomerase 7 [Source:HGNC Symbol;Acc:HGNC:18324]	Vit B3 (NAD)	cofactor
Q3SXM5	HSDL1	hydroxysteroid dehydrogenase like 1 [Source:HGNC Symbol;Acc:HGNC:16475]	Vit B3 (NAD)	Uniprot Binding
Q6YN16	HSDL2	hydroxysteroid dehydrogenase like 2 [Source:HGNC Symbol;Acc:HGNC:18572]	Vit B3 (NAD)	Uniprot Binding
Q13907	IDI1	isopentenyl-diphosphate delta isomerase 1 [Source:HGNC Symbol;Acc:HGNC:5387]	Mg	Uniprot Cofactor
Q13907	IDI1	isopentenyl-diphosphate delta isomerase 1 [Source:HGNC Symbol;Acc:HGNC:5387]	Mg	Uniprot Metal
Q13907	IDI1	isopentenyl-diphosphate delta isomerase 1 [Source:HGNC Symbol;Acc:HGNC:5387]	Vit B2 (FAD)	cofactor
Q9BXS1	IDI2	isopentenyl-diphosphate delta isomerase 2 [Source:HGNC Symbol;Acc:HGNC:23487]	Mg	Uniprot Cofactor
Q9BXS1	IDI2	isopentenyl-diphosphate delta isomerase 2 [Source:HGNC Symbol;Acc:HGNC:23487]	Mg	Uniprot Metal
Q9BXS1	IDI2	isopentenyl-diphosphate delta isomerase 2 [Source:HGNC Symbol;Acc:HGNC:23487]	Vit B2 (FAD)	cofactor
Q96RQ9	IL4I1	interleukin 4 induced 1 [Source:HGNC Symbol;Acc:HGNC:19094]	Vit B2 (FAD)	Uniprot Cofactor
Q96RQ9	IL4I1	interleukin 4 induced 1 [Source:HGNC Symbol;Acc:HGNC:19094]	Vit B2 (FAD)	Uniprot Binding
Q96RQ9	IL4I1	interleukin 4 induced 1 [Source:HGNC Symbol;Acc:HGNC:19094]	Vit B2 (FAD)	enzyme
Q96RQ9	IL4I1	interleukin 4 induced 1 [Source:HGNC Symbol;Acc:HGNC:19094]	Vit B2 (FAD)	cofactor
Q9NPH2	ISYNA1	inositol-3-phosphate synthase 1 [Source:HGNC Symbol;Acc:HGNC:29821]	Vit B3 (NAD)	Uniprot Cofactor
Q9NPH2	ISYNA1	inositol-3-phosphate synthase 1 [Source:HGNC Symbol;Acc:HGNC:29821]	Vit B3 (NAD)	enzyme
Q9NPH2	ISYNA1	inositol-3-phosphate synthase 1 [Source:HGNC Symbol;Acc:HGNC:29821]	Vit B3 (NAD)	cofactor
P26440	IVD	isovaleryl-CoA dehydrogenase [Source:HGNC Symbol;Acc:HGNC:6186]	Vit B2 (FAD)	Uniprot Cofactor
P26440	IVD	isovaleryl-CoA dehydrogenase [Source:HGNC Symbol;Acc:HGNC:6186]	Vit B2 (FAD)	Uniprot Binding
Q6PHW0	IYD	iodotyrosine deiodinase [Source:HGNC Symbol;Acc:HGNC:21071]	Vit B2 (FAD)	cofactor
Q6PHW0	IYD	iodotyrosine deiodinase [Source:HGNC Symbol;Acc:HGNC:21071]	Vit B2 (FMN)	Uniprot Cofactor
Q6PHW0	IYD	iodotyrosine deiodinase [Source:HGNC Symbol;Acc:HGNC:21071]	Vit B2 (FMN)	Uniprot Binding
Q6PHW0	IYD	iodotyrosine deiodinase [Source:HGNC Symbol;Acc:HGNC:21071]	Vit B2 (FMN)	cofactor
Q6PHW0	IYD	iodotyrosine deiodinase [Source:HGNC Symbol;Acc:HGNC:21071]	Vit B3 (NAD)	cofactor
Q14722	KCNAB1	potassium channel, voltage gated subfamily A regulatory beta subunit 1 [Source:HGNC Symbol;Acc:HGNC:6228]	Vit B3 (NAD)	Uniprot Binding
Q13303	KCNAB2	potassium channel, voltage gated subfamily A regulatory beta subunit 2 [Source:HGNC Symbol;Acc:HGNC:6229]	Vit B3 (NAD)	Uniprot Binding
O60341	KDM1A	lysine (K)-specific demethylase 1A [Source:HGNC Symbol;Acc:HGNC:29079]	Vit B2 (FAD)	Uniprot Cofactor
O60341	KDM1A	lysine (K)-specific demethylase 1A [Source:HGNC Symbol;Acc:HGNC:29079]	Vit B2 (FAD)	Uniprot Binding
Q8NB78	KDM1B	lysine (K)-specific demethylase 1B [Source:HGNC Symbol;Acc:HGNC:21577]	Vit B2 (FAD)	Uniprot Cofactor
Q06136	KDSR	3-ketodihydrosphingosine reductase [Source:HGNC Symbol;Acc:HGNC:4021]	Vit B3 (NAD)	cofactor
O15229	KMO	kynurenine 3-monooxygenase (kynurenine 3-hydroxylase) [Source:HGNC Symbol;Acc:HGNC:6381]	Vit B2 (FAD)	Uniprot Cofactor
O15229	KMO	kynurenine 3-monooxygenase (kynurenine 3-hydroxylase) [Source:HGNC Symbol;Acc:HGNC:6381]	Vit B2 (FAD)	enzyme
O15229	KMO	kynurenine 3-monooxygenase (kynurenine 3-hydroxylase) [Source:HGNC Symbol;Acc:HGNC:6381]	Vit B2 (FAD)	cofactor
O15229	KMO	kynurenine 3-monooxygenase (kynurenine 3-hydroxylase) [Source:HGNC Symbol;Acc:HGNC:6381]	Vit B3 (NAD)	cofactor
Q9H9P8	L2HGDH	L-2-hydroxyglutarate dehydrogenase [Source:HGNC Symbol;Acc:HGNC:20499]	Vit B2 (FAD)	Uniprot Cofactor
Q9H9P8	L2HGDH	L-2-hydroxyglutarate dehydrogenase [Source:HGNC Symbol;Acc:HGNC:20499]	Vit B2 (FAD)	enzyme
Q9H9P8	L2HGDH	L-2-hydroxyglutarate dehydrogenase [Source:HGNC Symbol;Acc:HGNC:20499]	Vit B2 (FAD)	cofactor
P00338	LDHA	lactate dehydrogenase A [Source:HGNC Symbol;Acc:HGNC:6535]	Vit B3 (NAD)	Uniprot Binding
P00338	LDHA	lactate dehydrogenase A [Source:HGNC Symbol;Acc:HGNC:6535]	Vit B3 (NAD)	cofactor
Q6ZMR3	LDHAL6A	lactate dehydrogenase A-like 6A [Source:HGNC Symbol;Acc:HGNC:28335]	Vit B3 (NAD)	Uniprot Binding
Q6ZMR3	LDHAL6A	lactate dehydrogenase A-like 6A [Source:HGNC Symbol;Acc:HGNC:28335]	Vit B3 (NAD)	cofactor
Q9BYZ2	LDHAL6B	lactate dehydrogenase A-like 6B [Source:HGNC Symbol;Acc:HGNC:21481]	Vit B3 (NAD)	Uniprot Binding
Q9BYZ2	LDHAL6B	lactate dehydrogenase A-like 6B [Source:HGNC Symbol;Acc:HGNC:21481]	Vit B3 (NAD)	cofactor
P07195	LDHB	lactate dehydrogenase B [Source:HGNC Symbol;Acc:HGNC:6541]	Vit B3 (NAD)	Uniprot Binding
P07195	LDHB	lactate dehydrogenase B [Source:HGNC Symbol;Acc:HGNC:6541]	Vit B3 (NAD)	cofactor
P07864	LDHC	lactate dehydrogenase C [Source:HGNC Symbol;Acc:HGNC:6544]	Vit B3 (NAD)	Uniprot Binding
P07864	LDHC	lactate dehydrogenase C [Source:HGNC Symbol;Acc:HGNC:6544]	Vit B3 (NAD)	cofactor
Q86WU2	LDHD	lactate dehydrogenase D [Source:HGNC Symbol;Acc:HGNC:19708]	Vit B2 (FAD)	Uniprot Cofactor
Q86WU2	LDHD	lactate dehydrogenase D [Source:HGNC Symbol;Acc:HGNC:19708]	Vit B2 (FAD)	enzyme
Q86WU2	LDHD	lactate dehydrogenase D [Source:HGNC Symbol;Acc:HGNC:19708]	Vit B2 (FAD)	cofactor
P21397	MAOA	monoamine oxidase A [Source:HGNC Symbol;Acc:HGNC:6833]	Vit B2 (FAD)	Uniprot Cofactor
P21397	MAOA	monoamine oxidase A [Source:HGNC Symbol;Acc:HGNC:6833]	Vit B2 (FAD)	enzyme
P21397	MAOA	monoamine oxidase A [Source:HGNC Symbol;Acc:HGNC:6833]	Vit B2 (FAD)	cofactor
P27338	MAOB	monoamine oxidase B [Source:HGNC Symbol;Acc:HGNC:6834]	Vit B2 (FAD)	Uniprot Cofactor
P27338	MAOB	monoamine oxidase B [Source:HGNC Symbol;Acc:HGNC:6834]	Vit B2 (FAD)	cofactor
P40925	MDH1	malate dehydrogenase 1, NAD (soluble) [Source:HGNC Symbol;Acc:HGNC:6970]	Vit B3 (NAD)	Uniprot Binding
P40925	MDH1	malate dehydrogenase 1, NAD (soluble) [Source:HGNC Symbol;Acc:HGNC:6970]	Vit B3 (NAD)	cofactor
P40925	MDH1	malate dehydrogenase 1, NAD (soluble) [Source:HGNC Symbol;Acc:HGNC:6970]	Vit B3 (NAD)	cofactor
P40926	MDH2	malate dehydrogenase 2, NAD (mitochondrial) [Source:HGNC Symbol;Acc:HGNC:6971]	Vit B3 (NAD)	Uniprot Binding
P40926	MDH2	malate dehydrogenase 2, NAD (mitochondrial) [Source:HGNC Symbol;Acc:HGNC:6971]	Vit B3 (NAD)	cofactor
Q9BV79	MECR	mitochondrial trans-2-enoyl-CoA reductase [Source:HGNC Symbol;Acc:HGNC:19691]	Vit B3 (NAD)	Uniprot Binding
Q9BV79	MECR	mitochondrial trans-2-enoyl-CoA reductase [Source:HGNC Symbol;Acc:HGNC:19691]	Vit B3 (NAD)	cofactor
Q8TDZ2	MICAL1	microtubule associated monooxygenase, calponin and LIM domain containing 1 [Source:HGNC Symbol;Acc:HGNC:20619]	Vit B2 (FAD)	Uniprot Cofactor
Q8TDZ2	MICAL1	microtubule associated monooxygenase, calponin and LIM domain containing 1 [Source:HGNC Symbol;Acc:HGNC:20619]	Vit B2 (FAD)	Uniprot Binding
O94851	MICAL2	microtubule associated monooxygenase, calponin and LIM domain containing 2 [Source:HGNC Symbol;Acc:HGNC:24693]	Vit B2 (FAD)	Uniprot Cofactor
O94851	MICAL2	microtubule associated monooxygenase, calponin and LIM domain containing 2 [Source:HGNC Symbol;Acc:HGNC:24693]	Vit B2 (FAD)	Uniprot Binding
Q7RTP6	MICAL3	microtubule associated monooxygenase, calponin and LIM domain containing 3 [Source:HGNC Symbol;Acc:HGNC:24694]	Vit B2 (FAD)	Uniprot Cofactor
Q7RTP6	MICAL3	microtubule associated monooxygenase, calponin and LIM domain containing 3 [Source:HGNC Symbol;Acc:HGNC:24694]	Vit B2 (FAD)	Uniprot Binding
P03886	MT-ND1	mitochondrially encoded NADH dehydrogenase 1 [Source:HGNC Symbol;Acc:HGNC:7455]	Fe-S complex	enzyme
P03886	MT-ND1	mitochondrially encoded NADH dehydrogenase 1 [Source:HGNC Symbol;Acc:HGNC:7455]	Ubiquinone (CoQ)	cofactor
P03886	MT-ND1	mitochondrially encoded NADH dehydrogenase 1 [Source:HGNC Symbol;Acc:HGNC:7455]	Vit B2 (FMN)	enzyme
P03886	MT-ND1	mitochondrially encoded NADH dehydrogenase 1 [Source:HGNC Symbol;Acc:HGNC:7455]	Vit B3 (NAD)	cofactor
P03891	MT-ND2	mitochondrially encoded NADH dehydrogenase 2 [Source:HGNC Symbol;Acc:HGNC:7456]	Ubiquinone (CoQ)	cofactor
P03891	MT-ND2	mitochondrially encoded NADH dehydrogenase 2 [Source:HGNC Symbol;Acc:HGNC:7456]	Vit B3 (NAD)	cofactor
P03897	MT-ND3	mitochondrially encoded NADH dehydrogenase 3 [Source:HGNC Symbol;Acc:HGNC:7458]	Ubiquinone (CoQ)	cofactor
P03897	MT-ND3	mitochondrially encoded NADH dehydrogenase 3 [Source:HGNC Symbol;Acc:HGNC:7458]	Vit B3 (NAD)	cofactor
P03905	MT-ND4	mitochondrially encoded NADH dehydrogenase 4 [Source:HGNC Symbol;Acc:HGNC:7459]	Ubiquinone (CoQ)	cofactor
P03905	MT-ND4	mitochondrially encoded NADH dehydrogenase 4 [Source:HGNC Symbol;Acc:HGNC:7459]	Vit B3 (NAD)	cofactor
P03901	MT-ND4L	mitochondrially encoded NADH dehydrogenase 4L [Source:HGNC Symbol;Acc:HGNC:7460]	Ubiquinone (CoQ)	cofactor
P03901	MT-ND4L	mitochondrially encoded NADH dehydrogenase 4L [Source:HGNC Symbol;Acc:HGNC:7460]	Vit B3 (NAD)	cofactor
P03915	MT-ND5	mitochondrially encoded NADH dehydrogenase 5 [Source:HGNC Symbol;Acc:HGNC:7461]	Ubiquinone (CoQ)	cofactor
P03915	MT-ND5	mitochondrially encoded NADH dehydrogenase 5 [Source:HGNC Symbol;Acc:HGNC:7461]	Vit B3 (NAD)	cofactor
P03923	MT-ND6	mitochondrially encoded NADH dehydrogenase 6 [Source:HGNC Symbol;Acc:HGNC:7462]	Ubiquinone (CoQ)	cofactor
P03923	MT-ND6	mitochondrially encoded NADH dehydrogenase 6 [Source:HGNC Symbol;Acc:HGNC:7462]	Vit B3 (NAD)	cofactor
P11586	MTHFD1	methylenetetrahydrofolate dehydrogenase (NADP+ dependent) 1, methenyltetrahydrofolate cyclohydrolase, formyltetrahydrofolate synthetase [Source:HGNC Symbol;Acc:HGNC:7432]	Vit B3 (NAD)	Uniprot Binding
P11586	MTHFD1	methylenetetrahydrofolate dehydrogenase (NADP+ dependent) 1, methenyltetrahydrofolate cyclohydrolase, formyltetrahydrofolate synthetase [Source:HGNC Symbol;Acc:HGNC:7432]	Vit B3 (NAD)	cofactor
P13995	MTHFD2	methylenetetrahydrofolate dehydrogenase (NADP+ dependent) 2, methenyltetrahydrofolate cyclohydrolase [Source:HGNC Symbol;Acc:HGNC:7434]	Mg	Uniprot Cofactor
P13995	MTHFD2	methylenetetrahydrofolate dehydrogenase (NADP+ dependent) 2, methenyltetrahydrofolate cyclohydrolase [Source:HGNC Symbol;Acc:HGNC:7434]	Vit B3 (NAD)	cofactor
Q9H903	MTHFD2L	methylenetetrahydrofolate dehydrogenase (NADP+ dependent) 2-like [Source:HGNC Symbol;Acc:HGNC:31865]	Mg	Uniprot Cofactor
Q9H903	MTHFD2L	methylenetetrahydrofolate dehydrogenase (NADP+ dependent) 2-like [Source:HGNC Symbol;Acc:HGNC:31865]	Vit B3 (NAD)	cofactor
P42898	MTHFR	methylenetetrahydrofolate reductase (NAD(P)H) [Source:HGNC Symbol;Acc:HGNC:7436]	Vit B2 (FAD)	Uniprot Cofactor
P42898	MTHFR	methylenetetrahydrofolate reductase (NAD(P)H) [Source:HGNC Symbol;Acc:HGNC:7436]	Vit B2 (FAD)	Uniprot Binding
P42898	MTHFR	methylenetetrahydrofolate reductase (NAD(P)H) [Source:HGNC Symbol;Acc:HGNC:7436]	Vit B2 (FAD)	enzyme
P42898	MTHFR	methylenetetrahydrofolate reductase (NAD(P)H) [Source:HGNC Symbol;Acc:HGNC:7436]	Vit B3 (NAD)	cofactor
Q9Y2Z2	MTO1	mitochondrial tRNA translation optimization 1 [Source:HGNC Symbol;Acc:HGNC:19261]	Vit B2 (FAD)	Uniprot Cofactor
Q9UBK8	MTRR	5-methyltetrahydrofolate-homocysteine methyltransferase reductase [Source:HGNC Symbol;Acc:HGNC:7473]	SAM	cofactor
Q9UBK8	MTRR	5-methyltetrahydrofolate-homocysteine methyltransferase reductase [Source:HGNC Symbol;Acc:HGNC:7473]	Vit B2 (FAD)	Uniprot Cofactor
Q9UBK8	MTRR	5-methyltetrahydrofolate-homocysteine methyltransferase reductase [Source:HGNC Symbol;Acc:HGNC:7473]	Vit B2 (FAD)	Uniprot Binding
Q9UBK8	MTRR	5-methyltetrahydrofolate-homocysteine methyltransferase reductase [Source:HGNC Symbol;Acc:HGNC:7473]	Vit B2 (FAD)	cofactor
Q9UBK8	MTRR	5-methyltetrahydrofolate-homocysteine methyltransferase reductase [Source:HGNC Symbol;Acc:HGNC:7473]	Vit B2 (FMN)	Uniprot Cofactor
Q9UBK8	MTRR	5-methyltetrahydrofolate-homocysteine methyltransferase reductase [Source:HGNC Symbol;Acc:HGNC:7473]	Vit B2 (FMN)	cofactor
Q9UBK8	MTRR	5-methyltetrahydrofolate-homocysteine methyltransferase reductase [Source:HGNC Symbol;Acc:HGNC:7473]	Vit B3 (NAD)	Uniprot Binding
Q9UBK8	MTRR	5-methyltetrahydrofolate-homocysteine methyltransferase reductase [Source:HGNC Symbol;Acc:HGNC:7473]	Vit B3 (NAD)	cofactor
Q9UHB4	NDOR1	NADPH dependent diflavin oxidoreductase 1 [Source:HGNC Symbol;Acc:HGNC:29838]	Vit B2 (FAD)	Uniprot Cofactor
Q9UHB4	NDOR1	NADPH dependent diflavin oxidoreductase 1 [Source:HGNC Symbol;Acc:HGNC:29838]	Vit B2 (FMN)	Uniprot Cofactor
Q9UHB4	NDOR1	NADPH dependent diflavin oxidoreductase 1 [Source:HGNC Symbol;Acc:HGNC:29838]	Vit B2 (FMN)	Uniprot Binding
O95299	NDUFA10	NADH dehydrogenase (ubiquinone) 1 alpha subcomplex, 10, 42kDa [Source:HGNC Symbol;Acc:HGNC:7684]	Vit B2 (FAD)	Uniprot Cofactor
Q16795	NDUFA9	NADH dehydrogenase (ubiquinone) 1 alpha subcomplex, 9, 39kDa [Source:HGNC Symbol;Acc:HGNC:7693]	Vit B2 (FAD)	Uniprot Cofactor
P28331	NDUFS1	NADH dehydrogenase (ubiquinone) Fe-S protein 1, 75kDa (NADH-coenzyme Q reductase) [Source:HGNC Symbol;Acc:HGNC:7707]	Fe-S complex	Uniprot Cofactor
P28331	NDUFS1	NADH dehydrogenase (ubiquinone) Fe-S protein 1, 75kDa (NADH-coenzyme Q reductase) [Source:HGNC Symbol;Acc:HGNC:7707]	Fe-S complex	Uniprot Metal
P28331	NDUFS1	NADH dehydrogenase (ubiquinone) Fe-S protein 1, 75kDa (NADH-coenzyme Q reductase) [Source:HGNC Symbol;Acc:HGNC:7707]	Ubiquinone (CoQ)	cofactor
P28331	NDUFS1	NADH dehydrogenase (ubiquinone) Fe-S protein 1, 75kDa (NADH-coenzyme Q reductase) [Source:HGNC Symbol;Acc:HGNC:7707]	Vit B3 (NAD)	cofactor
P28331	NDUFS1	NADH dehydrogenase (ubiquinone) Fe-S protein 1, 75kDa (NADH-coenzyme Q reductase) [Source:HGNC Symbol;Acc:HGNC:7707]	Vit B3 (NAD)	cofactor
O75306	NDUFS2	NADH dehydrogenase (ubiquinone) Fe-S protein 2, 49kDa (NADH-coenzyme Q reductase) [Source:HGNC Symbol;Acc:HGNC:7708]	Fe-S complex	Uniprot Cofactor
O75306	NDUFS2	NADH dehydrogenase (ubiquinone) Fe-S protein 2, 49kDa (NADH-coenzyme Q reductase) [Source:HGNC Symbol;Acc:HGNC:7708]	Fe-S complex	Uniprot Metal
O75306	NDUFS2	NADH dehydrogenase (ubiquinone) Fe-S protein 2, 49kDa (NADH-coenzyme Q reductase) [Source:HGNC Symbol;Acc:HGNC:7708]	Ubiquinone (CoQ)	cofactor
O75306	NDUFS2	NADH dehydrogenase (ubiquinone) Fe-S protein 2, 49kDa (NADH-coenzyme Q reductase) [Source:HGNC Symbol;Acc:HGNC:7708]	Vit B3 (NAD)	cofactor
O75306	NDUFS2	NADH dehydrogenase (ubiquinone) Fe-S protein 2, 49kDa (NADH-coenzyme Q reductase) [Source:HGNC Symbol;Acc:HGNC:7708]	Vit B3 (NAD)	cofactor
O75489	NDUFS3	NADH dehydrogenase (ubiquinone) Fe-S protein 3, 30kDa (NADH-coenzyme Q reductase) [Source:HGNC Symbol;Acc:HGNC:7710]	Ubiquinone (CoQ)	cofactor
O75489	NDUFS3	NADH dehydrogenase (ubiquinone) Fe-S protein 3, 30kDa (NADH-coenzyme Q reductase) [Source:HGNC Symbol;Acc:HGNC:7710]	Vit B3 (NAD)	cofactor
O75489	NDUFS3	NADH dehydrogenase (ubiquinone) Fe-S protein 3, 30kDa (NADH-coenzyme Q reductase) [Source:HGNC Symbol;Acc:HGNC:7710]	Vit B3 (NAD)	cofactor
O75251	NDUFS7	NADH dehydrogenase (ubiquinone) Fe-S protein 7, 20kDa (NADH-coenzyme Q reductase) [Source:HGNC Symbol;Acc:HGNC:7714]	Fe-S complex	Uniprot Cofactor
O75251	NDUFS7	NADH dehydrogenase (ubiquinone) Fe-S protein 7, 20kDa (NADH-coenzyme Q reductase) [Source:HGNC Symbol;Acc:HGNC:7714]	Fe-S complex	Uniprot Metal
O75251	NDUFS7	NADH dehydrogenase (ubiquinone) Fe-S protein 7, 20kDa (NADH-coenzyme Q reductase) [Source:HGNC Symbol;Acc:HGNC:7714]	Ubiquinone (CoQ)	cofactor
O75251	NDUFS7	NADH dehydrogenase (ubiquinone) Fe-S protein 7, 20kDa (NADH-coenzyme Q reductase) [Source:HGNC Symbol;Acc:HGNC:7714]	Vit B3 (NAD)	cofactor
O75251	NDUFS7	NADH dehydrogenase (ubiquinone) Fe-S protein 7, 20kDa (NADH-coenzyme Q reductase) [Source:HGNC Symbol;Acc:HGNC:7714]	Vit B3 (NAD)	cofactor
O00217	NDUFS8	NADH dehydrogenase (ubiquinone) Fe-S protein 8, 23kDa (NADH-coenzyme Q reductase) [Source:HGNC Symbol;Acc:HGNC:7715]	Fe-S complex	Uniprot Cofactor
O00217	NDUFS8	NADH dehydrogenase (ubiquinone) Fe-S protein 8, 23kDa (NADH-coenzyme Q reductase) [Source:HGNC Symbol;Acc:HGNC:7715]	Fe-S complex	Uniprot Metal
O00217	NDUFS8	NADH dehydrogenase (ubiquinone) Fe-S protein 8, 23kDa (NADH-coenzyme Q reductase) [Source:HGNC Symbol;Acc:HGNC:7715]	Ubiquinone (CoQ)	cofactor
O00217	NDUFS8	NADH dehydrogenase (ubiquinone) Fe-S protein 8, 23kDa (NADH-coenzyme Q reductase) [Source:HGNC Symbol;Acc:HGNC:7715]	Vit B3 (NAD)	cofactor
O00217	NDUFS8	NADH dehydrogenase (ubiquinone) Fe-S protein 8, 23kDa (NADH-coenzyme Q reductase) [Source:HGNC Symbol;Acc:HGNC:7715]	Vit B3 (NAD)	cofactor
P49821	NDUFV1	NADH dehydrogenase (ubiquinone) flavoprotein 1, 51kDa [Source:HGNC Symbol;Acc:HGNC:7716]	Fe-S complex	Uniprot Cofactor
P49821	NDUFV1	NADH dehydrogenase (ubiquinone) flavoprotein 1, 51kDa [Source:HGNC Symbol;Acc:HGNC:7716]	Fe-S complex	Uniprot Metal
P49821	NDUFV1	NADH dehydrogenase (ubiquinone) flavoprotein 1, 51kDa [Source:HGNC Symbol;Acc:HGNC:7716]	Ubiquinone (CoQ)	cofactor
P49821	NDUFV1	NADH dehydrogenase (ubiquinone) flavoprotein 1, 51kDa [Source:HGNC Symbol;Acc:HGNC:7716]	Vit B2 (FMN)	Uniprot Cofactor
P49821	NDUFV1	NADH dehydrogenase (ubiquinone) flavoprotein 1, 51kDa [Source:HGNC Symbol;Acc:HGNC:7716]	Vit B3 (NAD)	cofactor
P49821	NDUFV1	NADH dehydrogenase (ubiquinone) flavoprotein 1, 51kDa [Source:HGNC Symbol;Acc:HGNC:7716]	Vit B3 (NAD)	cofactor
P19404	NDUFV2	NADH dehydrogenase (ubiquinone) flavoprotein 2, 24kDa [Source:HGNC Symbol;Acc:HGNC:7717]	Fe-S complex	Uniprot Cofactor
P19404	NDUFV2	NADH dehydrogenase (ubiquinone) flavoprotein 2, 24kDa [Source:HGNC Symbol;Acc:HGNC:7717]	Fe-S complex	Uniprot Metal
P19404	NDUFV2	NADH dehydrogenase (ubiquinone) flavoprotein 2, 24kDa [Source:HGNC Symbol;Acc:HGNC:7717]	Ubiquinone (CoQ)	cofactor
P19404	NDUFV2	NADH dehydrogenase (ubiquinone) flavoprotein 2, 24kDa [Source:HGNC Symbol;Acc:HGNC:7717]	Vit B3 (NAD)	cofactor
P19404	NDUFV2	NADH dehydrogenase (ubiquinone) flavoprotein 2, 24kDa [Source:HGNC Symbol;Acc:HGNC:7717]	Vit B3 (NAD)	cofactor
Q9HBL8	NMRAL1	NmrA-like family domain containing 1 [Source:HGNC Symbol;Acc:HGNC:24987]	Vit B3 (NAD)	Uniprot Binding
Q13423	NNT	nicotinamide nucleotide transhydrogenase [Source:HGNC Symbol;Acc:HGNC:7863]	Vit B3 (NAD)	Uniprot Binding
Q13423	NNT	nicotinamide nucleotide transhydrogenase [Source:HGNC Symbol;Acc:HGNC:7863]	Vit B3 (NAD)	cofactor
P29475	NOS1	nitric oxide synthase 1 (neuronal) [Source:HGNC Symbol;Acc:HGNC:7872]	BH4	Uniprot Cofactor
P29475	NOS1	nitric oxide synthase 1 (neuronal) [Source:HGNC Symbol;Acc:HGNC:7872]	Heme	Uniprot Cofactor
P29475	NOS1	nitric oxide synthase 1 (neuronal) [Source:HGNC Symbol;Acc:HGNC:7872]	Heme	cofactor
P29475	NOS1	nitric oxide synthase 1 (neuronal) [Source:HGNC Symbol;Acc:HGNC:7872]	Vit B2 (FAD)	Uniprot Cofactor
P29475	NOS1	nitric oxide synthase 1 (neuronal) [Source:HGNC Symbol;Acc:HGNC:7872]	Vit B2 (FMN)	Uniprot Cofactor
P29475	NOS1	nitric oxide synthase 1 (neuronal) [Source:HGNC Symbol;Acc:HGNC:7872]	Vit B2 (FMN)	cofactor
P29475	NOS1	nitric oxide synthase 1 (neuronal) [Source:HGNC Symbol;Acc:HGNC:7872]	Vit B3 (NAD)	cofactor
P35228	NOS2	nitric oxide synthase 2, inducible [Source:HGNC Symbol;Acc:HGNC:7873]	BH4	Uniprot Cofactor
P35228	NOS2	nitric oxide synthase 2, inducible [Source:HGNC Symbol;Acc:HGNC:7873]	Heme	Uniprot Cofactor
P35228	NOS2	nitric oxide synthase 2, inducible [Source:HGNC Symbol;Acc:HGNC:7873]	Heme	cofactor
P35228	NOS2	nitric oxide synthase 2, inducible [Source:HGNC Symbol;Acc:HGNC:7873]	Vit B2 (FAD)	Uniprot Cofactor
P35228	NOS2	nitric oxide synthase 2, inducible [Source:HGNC Symbol;Acc:HGNC:7873]	Vit B2 (FMN)	Uniprot Cofactor
P35228	NOS2	nitric oxide synthase 2, inducible [Source:HGNC Symbol;Acc:HGNC:7873]	Vit B2 (FMN)	cofactor
P35228	NOS2	nitric oxide synthase 2, inducible [Source:HGNC Symbol;Acc:HGNC:7873]	Vit B3 (NAD)	cofactor
P35228	NOS2	nitric oxide synthase 2, inducible [Source:HGNC Symbol;Acc:HGNC:7873]	Zn	Uniprot Metal
P29474	NOS3	nitric oxide synthase 3 (endothelial cell) [Source:HGNC Symbol;Acc:HGNC:7876]	BH4	Uniprot Cofactor
P29474	NOS3	nitric oxide synthase 3 (endothelial cell) [Source:HGNC Symbol;Acc:HGNC:7876]	Heme	Uniprot Cofactor
P29474	NOS3	nitric oxide synthase 3 (endothelial cell) [Source:HGNC Symbol;Acc:HGNC:7876]	Heme	cofactor
P29474	NOS3	nitric oxide synthase 3 (endothelial cell) [Source:HGNC Symbol;Acc:HGNC:7876]	Vit B2 (FAD)	Uniprot Cofactor
P29474	NOS3	nitric oxide synthase 3 (endothelial cell) [Source:HGNC Symbol;Acc:HGNC:7876]	Vit B2 (FMN)	Uniprot Cofactor
P29474	NOS3	nitric oxide synthase 3 (endothelial cell) [Source:HGNC Symbol;Acc:HGNC:7876]	Vit B2 (FMN)	cofactor
P29474	NOS3	nitric oxide synthase 3 (endothelial cell) [Source:HGNC Symbol;Acc:HGNC:7876]	Vit B3 (NAD)	cofactor
P29474	NOS3	nitric oxide synthase 3 (endothelial cell) [Source:HGNC Symbol;Acc:HGNC:7876]	Zn	Uniprot Metal
Q9Y5S8	NOX1	NADPH oxidase 1 [Source:HGNC Symbol;Acc:HGNC:7889]	Vit B2 (FAD)	Uniprot Cofactor
Q9Y5S8	NOX1	NADPH oxidase 1 [Source:HGNC Symbol;Acc:HGNC:7889]	Vit B3 (NAD)	Uniprot Cofactor
Q96PH1	NOX5	NADPH oxidase, EF-hand calcium binding domain 5 [Source:HGNC Symbol;Acc:HGNC:14874]	Mg	Uniprot Cofactor
Q96PH1	NOX5	NADPH oxidase, EF-hand calcium binding domain 5 [Source:HGNC Symbol;Acc:HGNC:14874]	Vit B2 (FAD)	Uniprot Cofactor
P15559	NQO1	NAD(P)H dehydrogenase, quinone 1 [Source:HGNC Symbol;Acc:HGNC:2874]	Vit B2 (FAD)	Uniprot Cofactor
P15559	NQO1	NAD(P)H dehydrogenase, quinone 1 [Source:HGNC Symbol;Acc:HGNC:2874]	Vit B2 (FAD)	Uniprot Binding
P15559	NQO1	NAD(P)H dehydrogenase, quinone 1 [Source:HGNC Symbol;Acc:HGNC:2874]	Vit B3 (NAD)	cofactor
P16083	NQO2	NAD(P)H dehydrogenase, quinone 2 [Source:HGNC Symbol;Acc:HGNC:7856]	Vit B2 (FAD)	Uniprot Cofactor
P16083	NQO2	NAD(P)H dehydrogenase, quinone 2 [Source:HGNC Symbol;Acc:HGNC:7856]	Vit B2 (FAD)	Uniprot Binding
P16083	NQO2	NAD(P)H dehydrogenase, quinone 2 [Source:HGNC Symbol;Acc:HGNC:7856]	Vit B2 (FAD)	cofactor
P16083	NQO2	NAD(P)H dehydrogenase, quinone 2 [Source:HGNC Symbol;Acc:HGNC:7856]	Zn	Uniprot Cofactor
P16083	NQO2	NAD(P)H dehydrogenase, quinone 2 [Source:HGNC Symbol;Acc:HGNC:7856]	Zn	Uniprot Metal
Q15738	NSDHL	NAD(P) dependent steroid dehydrogenase-like [Source:HGNC Symbol;Acc:HGNC:13398]	Vit B3 (NAD)	Uniprot Binding
Q15738	NSDHL	NAD(P) dependent steroid dehydrogenase-like [Source:HGNC Symbol;Acc:HGNC:13398]	Vit B3 (NAD)	cofactor
Q6DKJ4	NXN	nucleoredoxin [Source:HGNC Symbol;Acc:HGNC:18008]	Vit B3 (NAD)	cofactor
Q6QHF9	PAOX	polyamine oxidase (exo-N4-amino) [Source:HGNC Symbol;Acc:HGNC:20837]	Vit B2 (FAD)	Uniprot Cofactor
Q6QHF9	PAOX	polyamine oxidase (exo-N4-amino) [Source:HGNC Symbol;Acc:HGNC:20837]	Vit B2 (FAD)	enzyme
Q8N5Y8	PARP16	poly (ADP-ribose) polymerase family, member 16 [Source:HGNC Symbol;Acc:HGNC:26040]	Vit B3 (NAD)	Uniprot Binding
Q9UHG3	PCYOX1	prenylcysteine oxidase 1 [Source:HGNC Symbol;Acc:HGNC:20588]	Vit B2 (FAD)	Uniprot Cofactor
Q8NBM8	PCYOX1L	prenylcysteine oxidase 1 like [Source:HGNC Symbol;Acc:HGNC:28477]	Vit B2 (FAD)	Uniprot Cofactor
Q9BY49	PECR	peroxisomal trans-2-enoyl-CoA reductase [Source:HGNC Symbol;Acc:HGNC:18281]	Vit B3 (NAD)	cofactor
P52209	PGD	phosphogluconate dehydrogenase [Source:HGNC Symbol;Acc:HGNC:8891]	Vit B3 (NAD)	Uniprot Binding
P52209	PGD	phosphogluconate dehydrogenase [Source:HGNC Symbol;Acc:HGNC:8891]	Vit B3 (NAD)	cofactor
O43175	PHGDH	phosphoglycerate dehydrogenase [Source:HGNC Symbol;Acc:HGNC:8923]	Vit B3 (NAD)	Uniprot Binding
O43175	PHGDH	phosphoglycerate dehydrogenase [Source:HGNC Symbol;Acc:HGNC:8923]	Vit B3 (NAD)	cofactor
Q9P0Z9	PIPOX	pipecolic acid oxidase [Source:HGNC Symbol;Acc:HGNC:17804]	Vit B2 (FAD)	Uniprot Cofactor
Q9P0Z9	PIPOX	pipecolic acid oxidase [Source:HGNC Symbol;Acc:HGNC:17804]	Vit B2 (FAD)	enzyme
Q9NVS9	PNPO	pyridoxamine 5'-phosphate oxidase [Source:HGNC Symbol;Acc:HGNC:30260]	Vit B2 (FMN)	Uniprot Cofactor
Q9NVS9	PNPO	pyridoxamine 5'-phosphate oxidase [Source:HGNC Symbol;Acc:HGNC:30260]	Vit B2 (FMN)	Uniprot Binding
Q9NVS9	PNPO	pyridoxamine 5'-phosphate oxidase [Source:HGNC Symbol;Acc:HGNC:30260]	Vit B2 (FMN)	enzyme
P16435	POR	P450 (cytochrome) oxidoreductase [Source:HGNC Symbol;Acc:HGNC:9208]	Vit B2 (FAD)	Uniprot Cofactor
P16435	POR	P450 (cytochrome) oxidoreductase [Source:HGNC Symbol;Acc:HGNC:9208]	Vit B2 (FMN)	Uniprot Cofactor
P16435	POR	P450 (cytochrome) oxidoreductase [Source:HGNC Symbol;Acc:HGNC:9208]	Vit B3 (NAD)	cofactor
Q96CD2	PPCDC	phosphopantothenoylcysteine decarboxylase [Source:HGNC Symbol;Acc:HGNC:28107]	Vit B2 (FAD)	cofactor
Q96CD2	PPCDC	phosphopantothenoylcysteine decarboxylase [Source:HGNC Symbol;Acc:HGNC:28107]	Vit B2 (FMN)	Uniprot Cofactor
Q96CD2	PPCDC	phosphopantothenoylcysteine decarboxylase [Source:HGNC Symbol;Acc:HGNC:28107]	Vit B2 (FMN)	Uniprot Binding
Q96CD2	PPCDC	phosphopantothenoylcysteine decarboxylase [Source:HGNC Symbol;Acc:HGNC:28107]	Vit B2 (FMN)	enzyme
Q96CD2	PPCDC	phosphopantothenoylcysteine decarboxylase [Source:HGNC Symbol;Acc:HGNC:28107]	Vit B2 (FMN)	cofactor
P50336	PPOX	protoporphyrinogen oxidase [Source:HGNC Symbol;Acc:HGNC:9280]	Vit B2 (FAD)	Uniprot Cofactor
P50336	PPOX	protoporphyrinogen oxidase [Source:HGNC Symbol;Acc:HGNC:9280]	Vit B2 (FAD)	Uniprot Binding
P50336	PPOX	protoporphyrinogen oxidase [Source:HGNC Symbol;Acc:HGNC:9280]	Vit B2 (FAD)	enzyme
P50336	PPOX	protoporphyrinogen oxidase [Source:HGNC Symbol;Acc:HGNC:9280]	Vit B2 (FAD)	cofactor
O43272	PRODH	proline dehydrogenase (oxidase) 1 [Source:HGNC Symbol;Acc:HGNC:9453]	Vit B2 (FAD)	Uniprot Cofactor
O43272	PRODH	proline dehydrogenase (oxidase) 1 [Source:HGNC Symbol;Acc:HGNC:9453]	Vit B2 (FAD)	enzyme
Q9UF12	PRODH2	proline dehydrogenase (oxidase) 2 [Source:HGNC Symbol;Acc:HGNC:17325]	Vit B2 (FAD)	Uniprot Cofactor
Q14914	PTGR1	prostaglandin reductase 1 [Source:HGNC Symbol;Acc:HGNC:18429]	Vit B3 (NAD)	Uniprot Binding
Q14914	PTGR1	prostaglandin reductase 1 [Source:HGNC Symbol;Acc:HGNC:18429]	Vit B3 (NAD)	cofactor
Q14914	PTGR1	prostaglandin reductase 1 [Source:HGNC Symbol;Acc:HGNC:18429]	Vit B3 (NAD)	cofactor
Q8N8N7	PTGR2	prostaglandin reductase 2 [Source:HGNC Symbol;Acc:HGNC:20149]	Vit B3 (NAD)	Uniprot Binding
Q8N8N7	PTGR2	prostaglandin reductase 2 [Source:HGNC Symbol;Acc:HGNC:20149]	Vit B3 (NAD)	cofactor
P32322	PYCR1	pyrroline-5-carboxylate reductase 1 [Source:HGNC Symbol;Acc:HGNC:9721]	Vit B3 (NAD)	Uniprot Binding
P32322	PYCR1	pyrroline-5-carboxylate reductase 1 [Source:HGNC Symbol;Acc:HGNC:9721]	Vit B3 (NAD)	cofactor
Q96C36	PYCR2	pyrroline-5-carboxylate reductase family, member 2 [Source:HGNC Symbol;Acc:HGNC:30262]	Vit B3 (NAD)	Uniprot Binding
Q96C36	PYCR2	pyrroline-5-carboxylate reductase family, member 2 [Source:HGNC Symbol;Acc:HGNC:30262]	Vit B3 (NAD)	cofactor
Q53H96	PYCRL	pyrroline-5-carboxylate reductase-like [Source:HGNC Symbol;Acc:HGNC:25846]	Vit B3 (NAD)	cofactor
Q8WU10	PYROXD1	pyridine nucleotide-disulphide oxidoreductase domain 1 [Source:HGNC Symbol;Acc:HGNC:26162]	Vit B2 (FAD)	Uniprot Cofactor
P09417	QDPR	quinoid dihydropteridine reductase [Source:HGNC Symbol;Acc:HGNC:9752]	Vit B3 (NAD)	cofactor
O00391	QSOX1	quiescin Q6 sulfhydryl oxidase 1 [Source:HGNC Symbol;Acc:HGNC:9756]	Vit B2 (FAD)	Uniprot Cofactor
O00391	QSOX1	quiescin Q6 sulfhydryl oxidase 1 [Source:HGNC Symbol;Acc:HGNC:9756]	Vit B2 (FAD)	Uniprot Binding
Q6ZRP7	QSOX2	quiescin Q6 sulfhydryl oxidase 2 [Source:HGNC Symbol;Acc:HGNC:30249]	Vit B2 (FAD)	Uniprot Cofactor
Q6ZRP7	QSOX2	quiescin Q6 sulfhydryl oxidase 2 [Source:HGNC Symbol;Acc:HGNC:30249]	Vit B2 (FAD)	Uniprot Binding
Q8IZV5	RDH10	retinol dehydrogenase 10 (all-trans) [Source:HGNC Symbol;Acc:HGNC:19975]	Vit B3 (NAD)	cofactor
Q8TC12	RDH11	retinol dehydrogenase 11 (all-trans/9-cis/11-cis) [Source:HGNC Symbol;Acc:HGNC:17964]	Vit B3 (NAD)	cofactor
Q9NYR8	RDH8	NA	Vit B3 (NAD)	cofactor
Q6NUM9	RETSAT	retinol saturase (all-trans-retinol 13,14-reductase) [Source:HGNC Symbol;Acc:HGNC:25991]	Vit B3 (NAD)	Uniprot Cofactor
Q969G6	RFK	riboflavin kinase [Source:HGNC Symbol;Acc:HGNC:30324]	Mg	Uniprot Metal
Q969G6	RFK	riboflavin kinase [Source:HGNC Symbol;Acc:HGNC:30324]	Vit B2 (FMN)	Uniprot Binding
Q969G6	RFK	riboflavin kinase [Source:HGNC Symbol;Acc:HGNC:30324]	Zn	Uniprot Cofactor
Q5VYX0	RNLS	renalase, FAD-dependent amine oxidase [Source:HGNC Symbol;Acc:HGNC:25641]	Vit B2 (FAD)	Uniprot Cofactor
Q5VYX0	RNLS	renalase, FAD-dependent amine oxidase [Source:HGNC Symbol;Acc:HGNC:25641]	Vit B2 (FAD)	Uniprot Binding
Q9UL12	SARDH	sarcosine dehydrogenase [Source:HGNC Symbol;Acc:HGNC:10536]	Vit B2 (FAD)	Uniprot Cofactor
O75845	SC5D	sterol-C5-desaturase [Source:HGNC Symbol;Acc:HGNC:10547]	Fe	Uniprot Cofactor
O75845	SC5D	sterol-C5-desaturase [Source:HGNC Symbol;Acc:HGNC:10547]	Vit B2 (FAD)	cofactor
O75845	SC5D	sterol-C5-desaturase [Source:HGNC Symbol;Acc:HGNC:10547]	Vit B3 (NAD)	cofactor
P31040	SDHA	succinate dehydrogenase complex, subunit A, flavoprotein (Fp) [Source:HGNC Symbol;Acc:HGNC:10680]	Fe	macie
P31040	SDHA	succinate dehydrogenase complex, subunit A, flavoprotein (Fp) [Source:HGNC Symbol;Acc:HGNC:10680]	Fe	macie
P31040	SDHA	succinate dehydrogenase complex, subunit A, flavoprotein (Fp) [Source:HGNC Symbol;Acc:HGNC:10680]	Fe	macie
P31040	SDHA	succinate dehydrogenase complex, subunit A, flavoprotein (Fp) [Source:HGNC Symbol;Acc:HGNC:10680]	Fe-S complex	enzyme
P31040	SDHA	succinate dehydrogenase complex, subunit A, flavoprotein (Fp) [Source:HGNC Symbol;Acc:HGNC:10680]	Ubiquinone (CoQ)	cofactor
P31040	SDHA	succinate dehydrogenase complex, subunit A, flavoprotein (Fp) [Source:HGNC Symbol;Acc:HGNC:10680]	Vit B2 (FAD)	Uniprot Cofactor
P31040	SDHA	succinate dehydrogenase complex, subunit A, flavoprotein (Fp) [Source:HGNC Symbol;Acc:HGNC:10680]	Vit B2 (FAD)	Uniprot Binding
P31040	SDHA	succinate dehydrogenase complex, subunit A, flavoprotein (Fp) [Source:HGNC Symbol;Acc:HGNC:10680]	Vit B2 (FAD)	enzyme
P31040	SDHA	succinate dehydrogenase complex, subunit A, flavoprotein (Fp) [Source:HGNC Symbol;Acc:HGNC:10680]	Vit B2 (FAD)	cofactor
P21912	SDHB	succinate dehydrogenase complex, subunit B, iron sulfur (Ip) [Source:HGNC Symbol;Acc:HGNC:10681]	Fe-S complex	Uniprot Cofactor
P21912	SDHB	succinate dehydrogenase complex, subunit B, iron sulfur (Ip) [Source:HGNC Symbol;Acc:HGNC:10681]	Fe-S complex	Uniprot Metal
P21912	SDHB	succinate dehydrogenase complex, subunit B, iron sulfur (Ip) [Source:HGNC Symbol;Acc:HGNC:10681]	Ubiquinone (CoQ)	Uniprot Binding
P21912	SDHB	succinate dehydrogenase complex, subunit B, iron sulfur (Ip) [Source:HGNC Symbol;Acc:HGNC:10681]	Ubiquinone (CoQ)	cofactor
P21912	SDHB	succinate dehydrogenase complex, subunit B, iron sulfur (Ip) [Source:HGNC Symbol;Acc:HGNC:10681]	Vit B2 (FAD)	cofactor
O14521	SDHD	succinate dehydrogenase complex, subunit D, integral membrane protein [Source:HGNC Symbol;Acc:HGNC:10683]	Ubiquinone (CoQ)	Uniprot Binding
Q8N3Y7	SDR16C5	short chain dehydrogenase/reductase family 16C, member 5 [Source:HGNC Symbol;Acc:HGNC:30311]	Vit B3 (NAD)	cofactor
Q9NRG7	SDR39U1	short chain dehydrogenase/reductase family 39U, member 1 [Source:HGNC Symbol;Acc:HGNC:20275]	Vit B3 (NAD)	Uniprot Binding
Q8WUS8	SDR42E1	short chain dehydrogenase/reductase family 42E, member 1 [Source:HGNC Symbol;Acc:HGNC:29834]	Vit B3 (NAD)	Uniprot Binding
A6NKP2	SDR42E2	short chain dehydrogenase/reductase family 42E, member 2 [Source:HGNC Symbol;Acc:HGNC:35414]	Vit B3 (NAD)	Uniprot Binding
Q96EB6	SIRT1	sirtuin 1 [Source:HGNC Symbol;Acc:HGNC:14929]	Vit B3 (NAD)	Uniprot Binding
Q96EB6	SIRT1	sirtuin 1 [Source:HGNC Symbol;Acc:HGNC:14929]	Zn	Uniprot Cofactor
Q96EB6	SIRT1	sirtuin 1 [Source:HGNC Symbol;Acc:HGNC:14929]	Zn	Uniprot Metal
Q8IXJ6	SIRT2	sirtuin 2 [Source:HGNC Symbol;Acc:HGNC:10886]	Vit B3 (NAD)	Uniprot Binding
Q8IXJ6	SIRT2	sirtuin 2 [Source:HGNC Symbol;Acc:HGNC:10886]	Zn	Uniprot Cofactor
Q8IXJ6	SIRT2	sirtuin 2 [Source:HGNC Symbol;Acc:HGNC:10886]	Zn	Uniprot Metal
Q9NTG7	SIRT3	sirtuin 3 [Source:HGNC Symbol;Acc:HGNC:14931]	Vit B3 (NAD)	Uniprot Binding
Q9NTG7	SIRT3	sirtuin 3 [Source:HGNC Symbol;Acc:HGNC:14931]	Zn	Uniprot Cofactor
Q9NTG7	SIRT3	sirtuin 3 [Source:HGNC Symbol;Acc:HGNC:14931]	Zn	Uniprot Metal
Q9Y6E7	SIRT4	sirtuin 4 [Source:HGNC Symbol;Acc:HGNC:14932]	Vit B3 (NAD)	Uniprot Binding
Q9Y6E7	SIRT4	sirtuin 4 [Source:HGNC Symbol;Acc:HGNC:14932]	Zn	Uniprot Cofactor
Q9Y6E7	SIRT4	sirtuin 4 [Source:HGNC Symbol;Acc:HGNC:14932]	Zn	Uniprot Metal
Q9NXA8	SIRT5	sirtuin 5 [Source:HGNC Symbol;Acc:HGNC:14933]	Vit B3 (NAD)	Uniprot Binding
Q9NXA8	SIRT5	sirtuin 5 [Source:HGNC Symbol;Acc:HGNC:14933]	Zn	Uniprot Cofactor
Q9NXA8	SIRT5	sirtuin 5 [Source:HGNC Symbol;Acc:HGNC:14933]	Zn	Uniprot Metal
Q8N6T7	SIRT6	sirtuin 6 [Source:HGNC Symbol;Acc:HGNC:14934]	Vit B3 (NAD)	Uniprot Binding
Q8N6T7	SIRT6	sirtuin 6 [Source:HGNC Symbol;Acc:HGNC:14934]	Zn	Uniprot Cofactor
Q8N6T7	SIRT6	sirtuin 6 [Source:HGNC Symbol;Acc:HGNC:14934]	Zn	Uniprot Metal
Q9NRC8	SIRT7	sirtuin 7 [Source:HGNC Symbol;Acc:HGNC:14935]	Vit B3 (NAD)	Uniprot Binding
Q9NRC8	SIRT7	sirtuin 7 [Source:HGNC Symbol;Acc:HGNC:14935]	Zn	Uniprot Cofactor
Q9NRC8	SIRT7	sirtuin 7 [Source:HGNC Symbol;Acc:HGNC:14935]	Zn	Uniprot Metal
Q9NWM0	SMOX	spermine oxidase [Source:HGNC Symbol;Acc:HGNC:15862]	Vit B2 (FAD)	Uniprot Cofactor
Q00796	SORD	sorbitol dehydrogenase [Source:HGNC Symbol;Acc:HGNC:11184]	Vit B3 (NAD)	cofactor
Q00796	SORD	sorbitol dehydrogenase [Source:HGNC Symbol;Acc:HGNC:11184]	Zn	Uniprot Cofactor
Q00796	SORD	sorbitol dehydrogenase [Source:HGNC Symbol;Acc:HGNC:11184]	Zn	Uniprot Metal
P35270	SPR	sepiapterin reductase (7,8-dihydrobiopterin:NADP+ oxidoreductase) [Source:HGNC Symbol;Acc:HGNC:11257]	Vit B3 (NAD)	Uniprot Binding
P35270	SPR	sepiapterin reductase (7,8-dihydrobiopterin:NADP+ oxidoreductase) [Source:HGNC Symbol;Acc:HGNC:11257]	Vit B3 (NAD)	cofactor
Q14534	SQLE	squalene epoxidase [Source:HGNC Symbol;Acc:HGNC:11279]	Vit B2 (FAD)	Uniprot Cofactor
Q9Y6N5	SQRDL	sulfide quinone reductase-like (yeast) [Source:HGNC Symbol;Acc:HGNC:20390]	Vit B2 (FAD)	Uniprot Cofactor
P18405	SRD5A1	steroid-5-alpha-reductase, alpha polypeptide 1 (3-oxo-5 alpha-steroid delta 4-dehydrogenase alpha 1) [Source:HGNC Symbol;Acc:HGNC:11284]	Vit B3 (NAD)	cofactor
P31213	SRD5A2	steroid-5-alpha-reductase, alpha polypeptide 2 (3-oxo-5 alpha-steroid delta 4-dehydrogenase alpha 2) [Source:HGNC Symbol;Acc:HGNC:11285]	Vit B3 (NAD)	cofactor
Q9H8P0	SRD5A3	steroid 5 alpha-reductase 3 [Source:HGNC Symbol;Acc:HGNC:25812]	Vit B3 (NAD)	cofactor
Q9UHE8	STEAP1	six transmembrane epithelial antigen of the prostate 1 [Source:HGNC Symbol;Acc:HGNC:11378]	Vit B2 (FAD)	Uniprot Cofactor
Q8NFT2	STEAP2	STEAP family member 2, metalloreductase [Source:HGNC Symbol;Acc:HGNC:17885]	Vit B2 (FAD)	Uniprot Cofactor
Q658P3	STEAP3	STEAP family member 3, metalloreductase [Source:HGNC Symbol;Acc:HGNC:24592]	Vit B2 (FAD)	Uniprot Cofactor
Q658P3	STEAP3	STEAP family member 3, metalloreductase [Source:HGNC Symbol;Acc:HGNC:24592]	Vit B3 (NAD)	Uniprot Binding
Q658P3	STEAP3	STEAP family member 3, metalloreductase [Source:HGNC Symbol;Acc:HGNC:24592]	Vit B3 (NAD)	Uniprot Cofactor
Q687X5	STEAP4	STEAP family member 4 [Source:HGNC Symbol;Acc:HGNC:21923]	Vit B2 (FAD)	Uniprot Cofactor
O95455	TGDS	TDP-glucose 4,6-dehydratase [Source:HGNC Symbol;Acc:HGNC:20324]	Vit B3 (NAD)	Uniprot Cofactor
O95455	TGDS	TDP-glucose 4,6-dehydratase [Source:HGNC Symbol;Acc:HGNC:20324]	Vit B3 (NAD)	enzyme
O95455	TGDS	TDP-glucose 4,6-dehydratase [Source:HGNC Symbol;Acc:HGNC:20324]	Vit B3 (NAD)	cofactor
O76062	TM7SF2	transmembrane 7 superfamily member 2 [Source:HGNC Symbol;Acc:HGNC:11863]	Vit B3 (NAD)	cofactor
Q53FA7	TP53I3	tumor protein p53 inducible protein 3 [Source:HGNC Symbol;Acc:HGNC:19373]	Vit B3 (NAD)	Uniprot Binding
Q13630	TSTA3	tissue specific transplantation antigen P35B [Source:HGNC Symbol;Acc:HGNC:12390]	Vit B3 (NAD)	Uniprot Binding
Q13630	TSTA3	tissue specific transplantation antigen P35B [Source:HGNC Symbol;Acc:HGNC:12390]	Vit B3 (NAD)	cofactor
Q16881	TXNRD1	thioredoxin reductase 1 [Source:HGNC Symbol;Acc:HGNC:12437]	Vit B2 (FAD)	Uniprot Cofactor
Q16881	TXNRD1	thioredoxin reductase 1 [Source:HGNC Symbol;Acc:HGNC:12437]	Vit B3 (NAD)	cofactor
Q9NNW7	TXNRD2	NA	Vit B2 (FAD)	Uniprot Cofactor
Q9NNW7	TXNRD2	NA	Vit B3 (NAD)	cofactor
Q86VQ6	TXNRD3	NA	Vit B2 (FAD)	Uniprot Cofactor
Q86VQ6	TXNRD3	NA	Vit B3 (NAD)	cofactor
O60701	UGDH	UDP-glucose 6-dehydrogenase [Source:HGNC Symbol;Acc:HGNC:12525]	Vit B3 (NAD)	Uniprot Binding
O60701	UGDH	UDP-glucose 6-dehydrogenase [Source:HGNC Symbol;Acc:HGNC:12525]	Vit B3 (NAD)	cofactor
Q96N76	UROC1	urocanate hydratase 1 [Source:HGNC Symbol;Acc:HGNC:26444]	Vit B3 (NAD)	Uniprot Cofactor
Q96N76	UROC1	urocanate hydratase 1 [Source:HGNC Symbol;Acc:HGNC:26444]	Vit B3 (NAD)	enzyme
Q96N76	UROC1	urocanate hydratase 1 [Source:HGNC Symbol;Acc:HGNC:26444]	Vit B3 (NAD)	cofactor
Q8NBZ7	UXS1	UDP-glucuronate decarboxylase 1 [Source:HGNC Symbol;Acc:HGNC:17729]	Vit B3 (NAD)	Uniprot Cofactor
Q8NBZ7	UXS1	UDP-glucuronate decarboxylase 1 [Source:HGNC Symbol;Acc:HGNC:17729]	Vit B3 (NAD)	Uniprot Binding
Q8NBZ7	UXS1	UDP-glucuronate decarboxylase 1 [Source:HGNC Symbol;Acc:HGNC:17729]	Vit B3 (NAD)	enzyme
Q8NBZ7	UXS1	UDP-glucuronate decarboxylase 1 [Source:HGNC Symbol;Acc:HGNC:17729]	Vit B3 (NAD)	cofactor
Q8N4Q0	ZADH2	zinc binding alcohol dehydrogenase domain containing 2 [Source:HGNC Symbol;Acc:HGNC:28697]	Vit B3 (NAD)	Uniprot Binding
P16112	ACAN	NA	Ca	Uniprot Metal
Q9UHI8	ADAMTS1	ADAM metallopeptidase with thrombospondin type 1 motif, 1 [Source:HGNC Symbol;Acc:HGNC:217]	Ca	Uniprot Metal
Q9UHI8	ADAMTS1	ADAM metallopeptidase with thrombospondin type 1 motif, 1 [Source:HGNC Symbol;Acc:HGNC:217]	Zn	Uniprot Cofactor
Q9UHI8	ADAMTS1	ADAM metallopeptidase with thrombospondin type 1 motif, 1 [Source:HGNC Symbol;Acc:HGNC:217]	Zn	Uniprot Metal
Q76LX8	ADAMTS13	ADAM metallopeptidase with thrombospondin type 1 motif, 13 [Source:HGNC Symbol;Acc:HGNC:1366]	Ca	Uniprot Cofactor
Q76LX8	ADAMTS13	ADAM metallopeptidase with thrombospondin type 1 motif, 13 [Source:HGNC Symbol;Acc:HGNC:1366]	Ca	Uniprot Metal
Q76LX8	ADAMTS13	ADAM metallopeptidase with thrombospondin type 1 motif, 13 [Source:HGNC Symbol;Acc:HGNC:1366]	Zn	Uniprot Cofactor
Q76LX8	ADAMTS13	ADAM metallopeptidase with thrombospondin type 1 motif, 13 [Source:HGNC Symbol;Acc:HGNC:1366]	Zn	Uniprot Metal
O15123	ANGPT2	angiopoietin 2 [Source:HGNC Symbol;Acc:HGNC:485]	Ca	Uniprot Metal
P13928	ANXA8	annexin A8 [Source:HGNC Symbol;Acc:HGNC:546]	Ca	Uniprot Metal
Q5T2P8	ANXA8L1	NA	Ca	Uniprot Metal
Q5VT79	ANXA8L2	NA	Ca	Uniprot Metal
P02743	APCS	amyloid P component, serum [Source:HGNC Symbol;Acc:HGNC:584]	Ca	Uniprot Cofactor
P02743	APCS	amyloid P component, serum [Source:HGNC Symbol;Acc:HGNC:584]	Ca	Uniprot Metal
P15289	ARSA	arylsulfatase A [Source:HGNC Symbol;Acc:HGNC:713]	Ca	Uniprot Cofactor
P15289	ARSA	arylsulfatase A [Source:HGNC Symbol;Acc:HGNC:713]	Ca	Uniprot Metal
P15289	ARSA	arylsulfatase A [Source:HGNC Symbol;Acc:HGNC:713]	Mg	macie
P15848	ARSB	arylsulfatase B [Source:HGNC Symbol;Acc:HGNC:714]	Ca	Uniprot Cofactor
P15848	ARSB	arylsulfatase B [Source:HGNC Symbol;Acc:HGNC:714]	Ca	Uniprot Metal
P51689	ARSD	arylsulfatase D [Source:HGNC Symbol;Acc:HGNC:717]	Ca	Uniprot Cofactor
P51689	ARSD	arylsulfatase D [Source:HGNC Symbol;Acc:HGNC:717]	Ca	Uniprot Metal
P51690	ARSE	arylsulfatase E (chondrodysplasia punctata 1) [Source:HGNC Symbol;Acc:HGNC:719]	Ca	Uniprot Cofactor
P51690	ARSE	arylsulfatase E (chondrodysplasia punctata 1) [Source:HGNC Symbol;Acc:HGNC:719]	Ca	Uniprot Metal
P54793	ARSF	arylsulfatase F [Source:HGNC Symbol;Acc:HGNC:721]	Ca	Uniprot Cofactor
P54793	ARSF	arylsulfatase F [Source:HGNC Symbol;Acc:HGNC:721]	Ca	Uniprot Metal
Q96EG1	ARSG	arylsulfatase G [Source:HGNC Symbol;Acc:HGNC:24102]	Ca	Uniprot Cofactor
Q96EG1	ARSG	arylsulfatase G [Source:HGNC Symbol;Acc:HGNC:24102]	Ca	Uniprot Metal
Q5FYA8	ARSH	arylsulfatase family, member H [Source:HGNC Symbol;Acc:HGNC:32488]	Ca	Uniprot Cofactor
Q5FYA8	ARSH	arylsulfatase family, member H [Source:HGNC Symbol;Acc:HGNC:32488]	Ca	Uniprot Metal
Q5FYB1	ARSI	arylsulfatase family, member I [Source:HGNC Symbol;Acc:HGNC:32521]	Ca	Uniprot Cofactor
Q5FYB1	ARSI	arylsulfatase family, member I [Source:HGNC Symbol;Acc:HGNC:32521]	Ca	Uniprot Metal
Q5FYB0	ARSJ	arylsulfatase family, member J [Source:HGNC Symbol;Acc:HGNC:26286]	Ca	Uniprot Cofactor
Q5FYB0	ARSJ	arylsulfatase family, member J [Source:HGNC Symbol;Acc:HGNC:26286]	Ca	Uniprot Metal
Q6UWY0	ARSK	arylsulfatase family, member K [Source:HGNC Symbol;Acc:HGNC:25239]	Ca	Uniprot Cofactor
Q6UWY0	ARSK	arylsulfatase family, member K [Source:HGNC Symbol;Acc:HGNC:25239]	Ca	Uniprot Metal
P07306	ASGR1	asialoglycoprotein receptor 1 [Source:HGNC Symbol;Acc:HGNC:742]	Ca	Uniprot Metal
O14983	ATP2A1	ATPase, Ca++ transporting, cardiac muscle, fast twitch 1 [Source:HGNC Symbol;Acc:HGNC:811]	Ca	Uniprot Metal
[truncated: 2,406 more rows]

## Sheet: Variant metal binding
Uniprot names	HGNC symbol	HGNC Description	Position variant	Position binding site	Variant	cofactor	OMIN disease
P16112	ACAN	Aggrecan core protein	2266	2266	D -> N (in SEMD-ACAN)	Ca	Osteochondritis::Osteochondritis Dissecans::Osteochondrosis::Spondyloepiphyseal Dysplasia, Kimberley Type::Spondyloepimetaphyseal Dysplasia, Aggrecan Type
P00813	ADA	adenosine deaminase [Source:HGNC Symbol;Acc:HGNC:186]	15	15	H -> D (in ADASCID; loss of activity)	Zn	Severe Combined Immunodeficiency::Adenosine deaminase deficiency::Severe Combined Immunodeficiency Due To Adenosine Deaminase Deficiency::Partial Adenosine Deaminase Deficiency
Q76LX8	ADAMTS13	ADAM metallopeptidase with thrombospondin type 1 motif, 13 [Source:HGNC Symbol;Acc:HGNC:1366]	234	234	H -> Q (in TTP; dbSNP:rs281875304)	Zn	Purpura, Thrombotic Thrombocytopenic::Familial Thrombotic Thrombocytopenic Purpura
P55265	ADAR	adenosine deaminase, RNA-specific [Source:HGNC Symbol;Acc:HGNC:225]	966	966	C -> F (in DSH)	Zn	Symmetrical Dyschromatosis Of Extremities::AICARDI GOUTIERES SYNDROME 6
P28332	ADH6	alcohol dehydrogenase 6 (class V) [Source:HGNC Symbol;Acc:HGNC:255]	102	102	C -> G (in dbSNP:rs28720152)	Zn
P02768	ALB	albumin [Source:HGNC Symbol;Acc:HGNC:399]	27	27	H -> Q (in Nagasaki-3)	Cu
P02768	ALB	albumin [Source:HGNC Symbol;Acc:HGNC:399]	27	27	H -> Y (in Larino)	Cu
O75342	ALOX12B	arachidonate 12-lipoxygenase, 12R type [Source:HGNC Symbol;Acc:HGNC:430]	578	578	H -> Q (in ARCI2)	Fe	Congenital Nonbullous Ichthyosiform Erythroderma::Self Healing Collodion Baby
O15296	ALOX15B	arachidonate 15-lipoxygenase, type B [Source:HGNC Symbol;Acc:HGNC:434]	676	676	I -> V (in dbSNP:rs7225107).	Fe
P05186	ALPL	alkaline phosphatase, liver/bone/kidney [Source:HGNC Symbol;Acc:HGNC:438]	378	378	D -> V (in HOPS; loss of activity)	Zn	Hypophosphatasia::Phosphorus Metabolism Disorders::Tooth Demineralization::Childhood Hypophosphatasia (disorder)::Infantile hypophosphatasia::Adult Hypophosphatasia (disorder)::Odontohypophosphatasia (disorder)
P02743	APCS	amyloid P component, serum [Source:HGNC Symbol;Acc:HGNC:584]	155	155	E -> G	Ca
P02743	APCS	amyloid P component, serum [Source:HGNC Symbol;Acc:HGNC:584]	155	155	E -> G	Ca
Q9H0F7	ARL6	ADP-ribosylation factor-like 6 [Source:HGNC Symbol;Acc:HGNC:13210]	31	31	T -> M (in BBS3)	Mg	Bardet Biedl Syndrome::Bardet Biedl syndrome 3
Q9H0F7	ARL6	ADP-ribosylation factor-like 6 [Source:HGNC Symbol;Acc:HGNC:13210]	31	31	T -> R (in BBS3)	Mg	Bardet Biedl Syndrome::Bardet Biedl syndrome 3
P15289	ARSA	arylsulfatase A [Source:HGNC Symbol;Acc:HGNC:713]	29	29	D -> N (in MLD; infantile-onset)	Ca	Leukodystrophy, Metachromatic::Hereditary Central Nervous System Demyelinating Diseases::Sulfatidosis
P15289	ARSA	arylsulfatase A [Source:HGNC Symbol;Acc:HGNC:713]	30	30	D -> H (in MLD; enzyme activity reduced)	Ca	Leukodystrophy, Metachromatic::Hereditary Central Nervous System Demyelinating Diseases::Sulfatidosis
P15289	ARSA	arylsulfatase A [Source:HGNC Symbol;Acc:HGNC:713]	281	281	D -> Y (in MLD; dbSNP:rs199476386)	Ca	Leukodystrophy, Metachromatic::Hereditary Central Nervous System Demyelinating Diseases::Sulfatidosis
P15289	ARSA	arylsulfatase A [Source:HGNC Symbol;Acc:HGNC:713]	282	282	N -> S (in MLD; enzyme activity reduced)	Ca	Leukodystrophy, Metachromatic::Hereditary Central Nervous System Demyelinating Diseases::Sulfatidosis
P45381	ASPA	aspartoacylase [Source:HGNC Symbol;Acc:HGNC:756]	21	21	H -> P (in CAND)	Zn	Canavan Disease::Hereditary Central Nervous System Demyelinating Diseases
P45381	ASPA	aspartoacylase [Source:HGNC Symbol;Acc:HGNC:756]	24	24	E -> G (in CAND)	Zn	Canavan Disease::Hereditary Central Nervous System Demyelinating Diseases
P16615	ATP2A2	ATPase, Ca++ transporting, cardiac muscle, slow twitch 2 [Source:HGNC Symbol;Acc:HGNC:812]	767	767	N -> S (in DD; haemorrhagic lesions)	Ca	Keratosis Follicularis::Psorospermiasis::Acrokeratosis Verruciformis Of Hopf::Tyloma
P16615	ATP2A2	ATPase, Ca++ transporting, cardiac muscle, slow twitch 2 [Source:HGNC Symbol;Acc:HGNC:812]	702	702	D -> N (in DD; moderate form)	Mg	Keratosis Follicularis::Psorospermiasis::Acrokeratosis Verruciformis Of Hopf::Tyloma
P98194	ATP2C1	ATPase, Ca++ transporting, type 2C, member 1 [Source:HGNC Symbol;Acc:HGNC:13211]	304	304	A -> T (in HHD)	Ca	Skin Diseases, Vesiculobullous::Familial benign pemphigus
P98194	ATP2C1	ATPase, Ca++ transporting, type 2C, member 1 [Source:HGNC Symbol;Acc:HGNC:13211]	742	742	D -> Y (in HHD; unable to bind calcium)	Ca	Skin Diseases, Vesiculobullous::Familial benign pemphigus
Q04656	ATP7A	ATPase, Cu++ transporting, alpha polypeptide [Source:HGNC Symbol;Acc:HGNC:869]	1305	1305	D -> A (in MNKD)	Mg	Cutis Laxa::Ehlers Danlos Syndrome::Hair Diseases::Menkes Kinky Hair Syndrome::Metal Metabolism, Inborn Errors::Spinal Muscular Atrophy::Cutis laxa, x linked::Distal Spinal Muscular Atrophy
P35670	ATP7B	ATPase, Cu++ transporting, beta polypeptide [Source:HGNC Symbol;Acc:HGNC:870]	1267	1267	D -> A (in WD)	Mg	Basal Ganglia Diseases::Hepatolenticular Degeneration::Metal Metabolism, Inborn Errors
P35670	ATP7B	ATPase, Cu++ transporting, beta polypeptide [Source:HGNC Symbol;Acc:HGNC:870]	1267	1267	D -> V (in WD)	Mg	Basal Ganglia Diseases::Hepatolenticular Degeneration::Metal Metabolism, Inborn Errors
P35670	ATP7B	ATPase, Cu++ transporting, beta polypeptide [Source:HGNC Symbol;Acc:HGNC:870]	1271	1271	D -> N (in WD)	Mg	Basal Ganglia Diseases::Hepatolenticular Degeneration::Metal Metabolism, Inborn Errors
P12694	BCKDHA	branched chain keto acid dehydrogenase E1, alpha polypeptide [Source:HGNC Symbol;Acc:HGNC:986]	211	211	T -> M (in MSUD1A)	K	Maple Syrup Urine Disease::Maple Syrup Urine Disease, Type Ia
Q06187	BTK	Bruton agammaglobulinemia tyrosine kinase [Source:HGNC Symbol;Acc:HGNC:1133]	154	154	C -> S (in XLA)	Zn	Agammaglobulinemia::Blood Protein Disorders::Lymphoproliferative Disorders::Hypogammaglobulinemia::X linked agammaglobulinemia
Q06187	BTK	Bruton agammaglobulinemia tyrosine kinase [Source:HGNC Symbol;Acc:HGNC:1133]	155	155	C -> G (in XLA)	Zn	Agammaglobulinemia::Blood Protein Disorders::Lymphoproliferative Disorders::Hypogammaglobulinemia::X linked agammaglobulinemia
Q06187	BTK	Bruton agammaglobulinemia tyrosine kinase [Source:HGNC Symbol;Acc:HGNC:1133]	155	155	C -> R (in XLA)	Zn	Agammaglobulinemia::Blood Protein Disorders::Lymphoproliferative Disorders::Hypogammaglobulinemia::X linked agammaglobulinemia
P00915	CA1	carbonic anhydrase I [Source:HGNC Symbol;Acc:HGNC:1368]	68	68	H -> R (in variant Michigan-1)	Zn
P00918	CA2	carbonic anhydrase II [Source:HGNC Symbol;Acc:HGNC:1373]	94	94	H -> Y (in OPTB3)	Zn	Renal tubular acidosis::Albers Schonberg disease::Urea Cycle Disorders, Inborn::Osteopetrosis, Autosomal Recessive 3
Q9NZK5	CECR1	cat eye syndrome chromosome region, candidate 1 [Source:HGNC Symbol;Acc:HGNC:1839]	112	112	H -> Q (in PAN).	Zn
P02452	COL1A1	collagen, type I, alpha 1 [Source:HGNC Symbol;Acc:HGNC:2197]	1277	1277	D -> H (in OI2; impaired pro-alpha chain)	Ca
P08123	COL1A2	collagen, type I, alpha 2 [Source:HGNC Symbol;Acc:HGNC:2198]	1189	1189	D -> E (in dbSNP:rs422361)	Ca	Collagen Diseases::Ehlers Danlos Syndrome::Osteogenesis Imperfecta::Osteoporosis::Osteoporosis, Postmenopausal::Osteogenesis Imperfecta, Dominant Perinatal Lethal::Osteogenesis Imperfecta Type Iii (disorder)::Osteogenesis Imperfecta Type Iv (disorder)::Vascular Hemostatic Disorders::Ehlers Danlos Syndrome, Cardiac Valvular Form
Q9UPY3	DICER1	dicer 1, ribonuclease type III [Source:HGNC Symbol;Acc:HGNC:17098]	1705	1705	E -> K (in non-epithelial ovarian tumor)	metal	Rhabdomyosarcoma::Pulmonary Blastoma::Rhabdomyosarcoma, Embryonal::Pleuropulmonary blastoma
Q9UPY3	DICER1	dicer 1, ribonuclease type III [Source:HGNC Symbol;Acc:HGNC:17098]	1810	1810	D -> H (in non-epithelial ovarian tumor)	metal	Rhabdomyosarcoma::Pulmonary Blastoma::Rhabdomyosarcoma, Embryonal::Pleuropulmonary blastoma
Q9UPY3	DICER1	dicer 1, ribonuclease type III [Source:HGNC Symbol;Acc:HGNC:17098]	1810	1810	D -> N (in non-epithelial ovarian tumor)	metal	Rhabdomyosarcoma::Pulmonary Blastoma::Rhabdomyosarcoma, Embryonal::Pleuropulmonary blastoma
Q9UPY3	DICER1	dicer 1, ribonuclease type III [Source:HGNC Symbol;Acc:HGNC:17098]	1810	1810	D -> Y (in non-epithelial ovarian tumor)	metal	Rhabdomyosarcoma::Pulmonary Blastoma::Rhabdomyosarcoma, Embryonal::Pleuropulmonary blastoma
Q9UPY3	DICER1	dicer 1, ribonuclease type III [Source:HGNC Symbol;Acc:HGNC:17098]	1813	1813	E -> G (in non-epithelial ovarian tumor)	metal	Rhabdomyosarcoma::Pulmonary Blastoma::Rhabdomyosarcoma, Embryonal::Pleuropulmonary blastoma
Q9UPY3	DICER1	dicer 1, ribonuclease type III [Source:HGNC Symbol;Acc:HGNC:17098]	1813	1813	E -> K (in non-epithelial ovarian tumor)	metal	Rhabdomyosarcoma::Pulmonary Blastoma::Rhabdomyosarcoma, Embryonal::Pleuropulmonary blastoma
Q9UPY3	DICER1	dicer 1, ribonuclease type III [Source:HGNC Symbol;Acc:HGNC:17098]	1813	1813	E -> Q (in non-epithelial ovarian tumor)	metal	Rhabdomyosarcoma::Pulmonary Blastoma::Rhabdomyosarcoma, Embryonal::Pleuropulmonary blastoma
Q9H9B1	EHMT1	euchromatic histone-lysine N-methyltransferase 1 [Source:HGNC Symbol;Acc:HGNC:24650]	1075	1075	C -> Y (in KLESTS)	Zn	Chromosome Deletion::Kleefstra Syndrome
P16930	FAH	fumarylacetoacetate hydrolase (fumarylacetoacetase) [Source:HGNC Symbol;Acc:HGNC:3579]	233	233	D -> V (in TYRSN1; loss of activity)	Ca	Tyrosinemias::Tyrosinemia, Type I
P16930	FAH	fumarylacetoacetate hydrolase (fumarylacetoacetase) [Source:HGNC Symbol;Acc:HGNC:3579]	233	233	D -> V (in TYRSN1; loss of activity)	Mg	Tyrosinemias::Tyrosinemia, Type I
Q9Y2M0	FAN1	FANCD2/FANCI-associated nuclease 1 [Source:HGNC Symbol;Acc:HGNC:29170]	960	960	D -> N (in KMIN)	metal
Q9Y2M0	FAN1	FANCD2/FANCI-associated nuclease 1 [Source:HGNC Symbol;Acc:HGNC:29170]	960	960	D -> N (in KMIN)	metal
P22830	FECH	ferrochelatase [Source:HGNC Symbol;Acc:HGNC:3647]	406	406	C -> S (in EPP; enzyme almost inactive)	Fe-S	Porphyrias, Hepatic::Erythropoietic Protoporphyria
P22830	FECH	ferrochelatase [Source:HGNC Symbol;Acc:HGNC:3647]	406	406	C -> Y (in EPP; enzyme almost inactive)	Fe-S	Porphyrias, Hepatic::Erythropoietic Protoporphyria
P22830	FECH	ferrochelatase [Source:HGNC Symbol;Acc:HGNC:3647]	408	411	NPVC -> KSVG (in EPP)	Fe-S	Porphyrias, Hepatic::Erythropoietic Protoporphyria
P34059	GALNS	galactosamine (N-acetyl)-6-sulfatase [Source:HGNC Symbol;Acc:HGNC:4122]	79	79	C -> Y (in MPS4A)	Ca	Mucopolysaccharidoses::Mucinoses::Isovaleryl Coa Dehydrogenase Deficiency
P34059	GALNS	galactosamine (N-acetyl)-6-sulfatase [Source:HGNC Symbol;Acc:HGNC:4122]	40	40	D -> N (in MPS4A)	Ca	Mucopolysaccharidoses::Mucinoses::Isovaleryl Coa Dehydrogenase Deficiency
P07902	GALT	galactose-1-phosphate uridylyltransferase [Source:HGNC Symbol;Acc:HGNC:4135]	319	319	H -> Q (in GALCT)	Fe	Galactosemias::Classical galactosemia
P07902	GALT	galactose-1-phosphate uridylyltransferase [Source:HGNC Symbol;Acc:HGNC:4135]	184	184	H -> Q (in GALCT)	Zn	Galactosemias::Classical galactosemia
P30793	GCH1	GTP cyclohydrolase 1 [Source:HGNC Symbol;Acc:HGNC:4193]	141	141	C -> R (in DYT5)	Zn
P30793	GCH1	GTP cyclohydrolase 1 [Source:HGNC Symbol;Acc:HGNC:4193]	141	141	C -> W (in DYT5)	Zn
P30793	GCH1	GTP cyclohydrolase 1 [Source:HGNC Symbol;Acc:HGNC:4193]	144	144	H -> P (in DYT5)	Zn
Q9BY41	HDAC8	histone deacetylase 8 [Source:HGNC Symbol;Acc:HGNC:13315]	180	180	H -> R (in CDLS5)	metal cation	Gonadal Dysgenesis::Hypogonadism::Sex Chromosome Aberrations::Turner Syndrome::Sex Chromosome Disorders Of Sex Development
Q93099	HGD	homogentisate 1,2-dioxygenase [Source:HGNC Symbol;Acc:HGNC:4892]	371	371	H -> R (in AKU)	Fe	Alkaptonuria
P35914	HMGCL	3-hydroxymethyl-3-methylglutaryl-CoA lyase [Source:HGNC Symbol;Acc:HGNC:5005]	42	42	D -> E (in HMGCLD; reduced activity)	metal cation	HMG CoA lyase deficiency
P35914	HMGCL	3-hydroxymethyl-3-methylglutaryl-CoA lyase [Source:HGNC Symbol;Acc:HGNC:5005]	42	42	D -> G (in HMGCLD; loss of activity)	metal cation	HMG CoA lyase deficiency
P35914	HMGCL	3-hydroxymethyl-3-methylglutaryl-CoA lyase [Source:HGNC Symbol;Acc:HGNC:5005]	42	42	D -> H (in HMGCLD; loss of activity)	metal cation	HMG CoA lyase deficiency
P35914	HMGCL	3-hydroxymethyl-3-methylglutaryl-CoA lyase [Source:HGNC Symbol;Acc:HGNC:5005]	233	233	H -> R (in HMGCLD; loss of activity)	metal cation	HMG CoA lyase deficiency
P00492	HPRT1	hypoxanthine phosphoribosyltransferase 1 [Source:HGNC Symbol;Acc:HGNC:5157]	194	194	D -> E (in GOUT-HPRT; Moose-Jaw)	Mg	Gout::Lesch Nyhan Syndrome::Purine Pyrimidine Metabolism, Inborn Errors::Gout, HPRT Related
P00492	HPRT1	hypoxanthine phosphoribosyltransferase 1 [Source:HGNC Symbol;Acc:HGNC:5157]	194	194	D -> N (in LNS; Kinston/RJK 2188)	Mg	Gout::Lesch Nyhan Syndrome::Purine Pyrimidine Metabolism, Inborn Errors::Gout, HPRT Related
P22304	IDS	iduronate 2-sulfatase [Source:HGNC Symbol;Acc:HGNC:5389]	45	45	D -> N (in MPS2)	Ca	Mucopolysaccharidoses::Mucopolysaccharidosis II
P22304	IDS	iduronate 2-sulfatase [Source:HGNC Symbol;Acc:HGNC:5389]	334	334	D -> G (in MPS2; severe form)	Ca	Mucopolysaccharidoses::Mucopolysaccharidosis II
P22304	IDS	iduronate 2-sulfatase [Source:HGNC Symbol;Acc:HGNC:5389]	334	334	D -> N (in MPS2; mild form)	Ca	Mucopolysaccharidoses::Mucopolysaccharidosis II
P22304	IDS	iduronate 2-sulfatase [Source:HGNC Symbol;Acc:HGNC:5389]	335	335	H -> R (in MPS2; intermediate form)	Ca	Mucopolysaccharidoses::Mucopolysaccharidosis II
Q14623	IHH	indian hedgehog [Source:HGNC Symbol;Acc:HGNC:5956]	95	95	E -> K (in BDA1; decreases the stability)	Ca	Growth Disorders::Brachydactyly::Acrocapitofemoral Dysplasia::Brachydactyly, Type A1 (disorder)
Q14623	IHH	indian hedgehog [Source:HGNC Symbol;Acc:HGNC:5956]	100	100	D -> E (in BDA1; decreases the stability)	Ca	Growth Disorders::Brachydactyly::Acrocapitofemoral Dysplasia::Brachydactyly, Type A1 (disorder)
Q14623	IHH	indian hedgehog [Source:HGNC Symbol;Acc:HGNC:5956]	100	100	D -> N (in BDA1; decreases the stability)	Ca	Growth Disorders::Brachydactyly::Acrocapitofemoral Dysplasia::Brachydactyly, Type A1 (disorder)
Q14623	IHH	indian hedgehog [Source:HGNC Symbol;Acc:HGNC:5956]	131	131	E -> K (in BDA1)	Ca	Growth Disorders::Brachydactyly::Acrocapitofemoral Dysplasia::Brachydactyly, Type A1 (disorder)
Q14623	IHH	indian hedgehog [Source:HGNC Symbol;Acc:HGNC:5956]	95	95	E -> K (in BDA1; decreases the stability)	Ca	Growth Disorders::Brachydactyly::Acrocapitofemoral Dysplasia::Brachydactyly, Type A1 (disorder)
Q14623	IHH	indian hedgehog [Source:HGNC Symbol;Acc:HGNC:5956]	131	131	E -> K (in BDA1)	Ca	Growth Disorders::Brachydactyly::Acrocapitofemoral Dysplasia::Brachydactyly, Type A1 (disorder)
Q9NX62	IMPAD1	inositol monophosphatase domain containing 1 [Source:HGNC Symbol;Acc:HGNC:26019]	177	177	D -> N (in CDP-GPAPP)	Mg	Dislocations::Wounds and Injuries
P05107	ITGB2	integrin, beta 2 (complement component 3 receptor 3 and 4 subunit) [Source:HGNC Symbol;Acc:HGNC:6155]	138	138	S -> P (in LAD1; dbSNP:rs137852617)	Ca	Acidosis, Lactic::Maple Syrup Urine Disease::Methemoglobinemia::Nadh Cytochrome B5 Reductase Deficiency::Methemoglobin Reductase Deficiency::Lactic Acidosis, Congenital Infantile, Due To Lad Deficiency
O00754	MAN2B1	mannosidase, alpha, class 2B, member 1 [Source:HGNC Symbol;Acc:HGNC:6826]	72	72	H -> L (in MANSA; type II)	Zn	alpha Mannosidosis::Mannosidase Deficiency Diseases::alpha Mannosidosis, Type II
O00754	MAN2B1	mannosidase, alpha, class 2B, member 1 [Source:HGNC Symbol;Acc:HGNC:6826]	74	74	D -> E (in MANSA;)	Zn	alpha Mannosidosis::Mannosidase Deficiency Diseases::alpha Mannosidosis, Type II
O00187	MASP2	mannan-binding lectin serine peptidase 2 [Source:HGNC Symbol;Acc:HGNC:6902]	120	120	D -> G (in MASPD)	Ca	MASP2 Deficiency
A4D2B0	MBLAC1	metallo-beta-lactamase domain containing 1 [Source:HGNC Symbol;Acc:HGNC:22180]	114	114	H -> N (in dbSNP:rs17852946)	Zn
P24347	MMP11	matrix metallopeptidase 11 (stromelysin 3) [Source:HGNC Symbol;Acc:HGNC:7157]	166	166	D -> N (in a colorectal cancer sample)	Zn
P45452	MMP13	matrix metallopeptidase 13 (collagenase 3) [Source:HGNC Symbol;Acc:HGNC:7159]	232	232	H -> N (in MANDP1)	Zn	Spondyloepimetaphyseal Dysplasia, Missouri Type::Metaphyseal Anadysplasia 1
P22894	MMP8	matrix metallopeptidase 8 (neutrophil collagenase) [Source:HGNC Symbol;Acc:HGNC:7175]	193	193	D -> V (in dbSNP:rs34428739)	Ca
Q9NZB8	MOCS1	molybdenum cofactor synthesis 1 [Source:HGNC Symbol;Acc:HGNC:7190]	80	80	C -> G (in MOCODA)	Fe-S	Metal Metabolism, Inborn Errors::Combined Molybdoflavoprotein Enzyme Deficiency
Q9NZB8	MOCS1	molybdenum cofactor synthesis 1 [Source:HGNC Symbol;Acc:HGNC:7190]	84	84	C -> F (in MOCODA)	Fe-S	Metal Metabolism, Inborn Errors::Combined Molybdoflavoprotein Enzyme Deficiency
Q8IXL7	MSRB3	methionine sulfoxide reductase B3 [Source:HGNC Symbol;Acc:HGNC:27375]	89	89	C -> G (in DFNB74; abolishes zinc-binding)	Zn
P47944	MT4	metallothionein 4 [Source:HGNC Symbol;Acc:HGNC:18705]	30	30	Y -> C (in dbSNP:rs666636)	metal cation
P22033	MUT	methylmalonyl CoA mutase [Source:HGNC Symbol;Acc:HGNC:7526]	627	627	H -> R (in MMAM; mut0)	Co	Methylmalonic Aciduria Due To Methylmalonyl Coa Mutase Deficiency
P00439	PAH	phenylalanine hydroxylase [Source:HGNC Symbol;Acc:HGNC:8582]	290	290	H -> Y (in PKU)	Fe
P00439	PAH	phenylalanine hydroxylase [Source:HGNC Symbol;Acc:HGNC:8582]	330	330	E -> D (in PKU)	Fe
P12955	PEPD	peptidase D [Source:HGNC Symbol;Acc:HGNC:8840]	276	276	D -> N (in PD)	Mn	Deficiency of prolidase
P12955	PEPD	peptidase D [Source:HGNC Symbol;Acc:HGNC:8840]	452	452	Missing (in PD)	Mn	Deficiency of prolidase
P12955	PEPD	peptidase D [Source:HGNC Symbol;Acc:HGNC:8840]	452	452	Missing (in PD)	Mn	Deficiency of prolidase
O14832	PHYH	phytanoyl-CoA 2-hydroxylase [Source:HGNC Symbol;Acc:HGNC:8940]	175	175	H -> R (in RD)	Fe	Lipoidosis::Refsum Disease::Peroxisomal Disorders
O14832	PHYH	phytanoyl-CoA 2-hydroxylase [Source:HGNC Symbol;Acc:HGNC:8940]	177	177	D -> G (in RD; total loss of activity)	Fe	Lipoidosis::Refsum Disease::Peroxisomal Disorders
P30613	PKLR	pyruvate kinase, liver and RBC [Source:HGNC Symbol;Acc:HGNC:9020]	315	315	E -> K (in PKRD)	Mg	Anemia, Hemolytic, Congenital::ANEMIA HEMOLYTIC, ENZYME SPEC.::Deficiency of pyruvate kinase::Adenosine Triphosphate, Elevated, Of Erythrocytes
P30613	PKLR	pyruvate kinase, liver and RBC [Source:HGNC Symbol;Acc:HGNC:9020]	339	339	D -> H (in PKRD)	Mg	Anemia, Hemolytic, Congenital::ANEMIA HEMOLYTIC, ENZYME SPEC.::Deficiency of pyruvate kinase::Adenosine Triphosphate, Elevated, Of Erythrocytes
P30613	PKLR	pyruvate kinase, liver and RBC [Source:HGNC Symbol;Acc:HGNC:9020]	120	120	S -> F (in PKRD; Beaujon)	K	Anemia, Hemolytic, Congenital::ANEMIA HEMOLYTIC, ENZYME SPEC.::Deficiency of pyruvate kinase::Adenosine Triphosphate, Elevated, Of Erythrocytes
P39877	PLA2G5	phospholipase A2, group V [Source:HGNC Symbol;Acc:HGNC:9038]	49	49	G -> S (in FRFB)	Ca	Fleck Retina, Familial Benign
P49643	PRIM2	primase, DNA, polypeptide 2 (58kDa) [Source:HGNC Symbol;Acc:HGNC:9370]	287	287	C -> Y (in dbSNP:rs9476080)	Fe-S
P16471	PRLR	prolactin receptor [Source:HGNC Symbol;Acc:HGNC:9446]	212	212	H -> R (in HPRL; loss of function)	Zn
P04156	PRNP	prion protein [Source:HGNC Symbol;Acc:HGNC:9449]	56	63	Missing. {ECO:0000269|PubMed:1363802	Copper or zinc 1	Amyloidosis::Central Nervous System Infection::Cerebral Arterial Diseases::Gerstmann Straussler Scheinker Disease::Huntington Disease::Sleep Initiation And Maintenance Disorders::Creutzfeldt Jakob disease::Kuru::Organic brain syndrome::Slow Virus Diseases::Cerebral Amyloid Angiopathy::Prion Diseases::Fatal Familial Insomnia::Dementia::Latent virus infection phase::HUNTINGTON DISEASE LIKE 1::Prion…
P04156	PRNP	prion protein [Source:HGNC Symbol;Acc:HGNC:9449]	56	63	Missing. {ECO:0000269|PubMed:1363802	Copper or zinc 1	Amyloidosis::Central Nervous System Infection::Cerebral Arterial Diseases::Gerstmann Straussler Scheinker Disease::Huntington Disease::Sleep Initiation And Maintenance Disorders::Creutzfeldt Jakob disease::Kuru::Organic brain syndrome::Slow Virus Diseases::Cerebral Amyloid Angiopathy::Prion Diseases::Fatal Familial Insomnia::Dementia::Latent virus infection phase::HUNTINGTON DISEASE LIKE 1::Prion…
P04156	PRNP	prion protein [Source:HGNC Symbol;Acc:HGNC:9449]	56	63	Missing. {ECO:0000269|PubMed:1363802	Copper or zinc 1.	Amyloidosis::Central Nervous System Infection::Cerebral Arterial Diseases::Gerstmann Straussler Scheinker Disease::Huntington Disease::Sleep Initiation And Maintenance Disorders::Creutzfeldt Jakob disease::Kuru::Organic brain syndrome::Slow Virus Diseases::Cerebral Amyloid Angiopathy::Prion Diseases::Fatal Familial Insomnia::Dementia::Latent virus infection phase::HUNTINGTON DISEASE LIKE 1::Prion…
P15918	RAG1	recombination activating gene 1 [Source:HGNC Symbol;Acc:HGNC:9831]	328	328	C -> Y (in OS; dbSNP:rs121918571)	Zn	Autoimmunity::Cytomegalovirus Infections::Hepatitis D Infection::Chronic granulomatous disease::Hepatitis A::Hepatitis, Viral, Human::Herpesviridae Infections::Leukopenia::Lymphopenia::RNA Virus Infections::Viral hepatitis::Severe Combined Immunodeficiency::Histiocytic Medullary Reticulosis (disorder)::Combined Cellular And Humoral Immune Defects With Granulomas
P55895	RAG2	recombination activating gene 2 [Source:HGNC Symbol;Acc:HGNC:9832]	478	478	C -> Y (in T(-)B(-)NK(+) SCID)	Zn	Chronic granulomatous disease::Severe Combined Immunodeficiency::Histiocytic Medullary Reticulosis (disorder)::Combined Cellular And Humoral Immune Defects With Granulomas
Q16518	RPE65	retinal pigment epithelium-specific protein 65kDa [Source:HGNC Symbol;Acc:HGNC:10294]	313	313	H -> R (in LCA2)	Fe	Leber Congenital Amaurosis::Leber Congenital Amaurosis, Type Ii (disorder)::Retinitis Pigmentosa 20
Q7LG56	RRM2B	ribonucleotide reductase M2 B (TP53 inducible) [Source:HGNC Symbol;Acc:HGNC:17296]	194	194	E -> G (in MTDPS8A)	Fe	Chronic Progressive External Ophthalmoplegia::Progressive External Ophthalmoplegia With Mitochondrial Dna Deletions, Autosomal Dominant, 3::Mitochondrial Dna Depletion Syndrome 8a (encephalomyopathic Type With Renal Tubulopathy)
Q7LG56	RRM2B	ribonucleotide reductase M2 B (TP53 inducible) [Source:HGNC Symbol;Acc:HGNC:17296]	194	194	E -> K (in MTDPS8A)	Fe	Chronic Progressive External Ophthalmoplegia::Progressive External Ophthalmoplegia With Mitochondrial Dna Deletions, Autosomal Dominant, 3::Mitochondrial Dna Depletion Syndrome 8a (encephalomyopathic Type With Renal Tubulopathy)
P06702	S100A9	S100 calcium binding protein A9 [Source:HGNC Symbol;Acc:HGNC:10499]	20	20	H -> R. {ECO:0000269|Ref.4}.	Zn
Q9Y3Z3	SAMHD1	SAM domain and HD domain 1 [Source:HGNC Symbol;Acc:HGNC:15925]	167	167	H -> Y (in AGS5)	Zn	Autoimmune Diseases Of The Nervous System::Aicardi Goutieres Syndrome 5 (disorder)::CHILBLAIN LUPUS 2
Q9Y6B6	SAR1B	secretion associated, Ras related GTPase 1B [Source:HGNC Symbol;Acc:HGNC:10535]	75	75	D -> G (in CMRD)	Mg	Hypobetalipoproteinemias::Malabsorption Syndrome::Chylomicron retention disease
O43819	SCO2	SCO2 cytochrome c oxidase assembly protein [Source:HGNC Symbol;Acc:HGNC:10604]	133	133	C -> Y (in CEMCOX1)	Cu	Hypertrophic Cardiomyopathy::Myopia::Mitochondrial Encephalomyopathies::Cytochrome C Oxidase Deficiency::MYOPIA 6 (disorder)::Cardioencephalomyopathy, Fatal Infantile, Due To Cytochrome C Oxidase Deficiency
P21912	SDHB	succinate dehydrogenase complex, subunit B, iron sulfur (Ip) [Source:HGNC Symbol;Acc:HGNC:10681]	101	101	C -> Y (in PCC)	Fe-S	Adrenal Gland Neoplasms::Deficiency Diseases::Gastrointestinal Neoplasms::Leigh Disease::Neoplasms, Connective Tissue::Nutrition Disorders::Paraganglioma::Pheochromocytoma::Pyruvate Metabolism, Inborn Errors::Malnutrition::Gastrointestinal Stromal Tumors::Disease of adrenal medulla::Mitochondrial Diseases::Stromal sarcoma::Paraganglioma And Gastric Stromal Sarcoma::PARAGANGLIOMAS 4::CARDIOMYOPATH…
P21912	SDHB	succinate dehydrogenase complex, subunit B, iron sulfur (Ip) [Source:HGNC Symbol;Acc:HGNC:10681]	192	192	C -> R (in PCC).	Fe-S	Adrenal Gland Neoplasms::Deficiency Diseases::Gastrointestinal Neoplasms::Leigh Disease::Neoplasms, Connective Tissue::Nutrition Disorders::Paraganglioma::Pheochromocytoma::Pyruvate Metabolism, Inborn Errors::Malnutrition::Gastrointestinal Stromal Tumors::Disease of adrenal medulla::Mitochondrial Diseases::Stromal sarcoma::Paraganglioma And Gastric Stromal Sarcoma::PARAGANGLIOMAS 4::CARDIOMYOPATH…
P21912	SDHB	succinate dehydrogenase complex, subunit B, iron sulfur (Ip) [Source:HGNC Symbol;Acc:HGNC:10681]	196	196	C -> Y (in PCC).	Fe-S	Adrenal Gland Neoplasms::Deficiency Diseases::Gastrointestinal Neoplasms::Leigh Disease::Neoplasms, Connective Tissue::Nutrition Disorders::Paraganglioma::Pheochromocytoma::Pyruvate Metabolism, Inborn Errors::Malnutrition::Gastrointestinal Stromal Tumors::Disease of adrenal medulla::Mitochondrial Diseases::Stromal sarcoma::Paraganglioma And Gastric Stromal Sarcoma::PARAGANGLIOMAS 4::CARDIOMYOPATH…
P51688	SGSH	N-sulfoglucosamine sulfohydrolase [Source:HGNC Symbol;Acc:HGNC:10818]	32	32	D -> E (in MPS3A).	Ca
P51688	SGSH	N-sulfoglucosamine sulfohydrolase [Source:HGNC Symbol;Acc:HGNC:10818]	32	32	D -> G (in MPS3A).	Ca
P51688	SGSH	N-sulfoglucosamine sulfohydrolase [Source:HGNC Symbol;Acc:HGNC:10818]	273	273	D -> N (in MPS3A).	Ca
Q15465	SHH	sonic hedgehog [Source:HGNC Symbol;Acc:HGNC:10848]	140	140	H -> P (in HPE3).		Congenital Ocular Coloboma (disorder)::Microphthalmos::Holoprosencephaly::Agenesis of corpus callosum::Schizencephaly::Developmental absence of tooth::Solitary Median Maxillary Central Incisor
Q15465	SHH	sonic hedgehog [Source:HGNC Symbol;Acc:HGNC:10848]	140	140	H -> Q (in HPE3).		Congenital Ocular Coloboma (disorder)::Microphthalmos::Holoprosencephaly::Agenesis of corpus callosum::Schizencephaly::Developmental absence of tooth::Solitary Median Maxillary Central Incisor
Q15465	SHH	sonic hedgehog [Source:HGNC Symbol;Acc:HGNC:10848]	147	147	D -> N (in HPE3).		Congenital Ocular Coloboma (disorder)::Microphthalmos::Holoprosencephaly::Agenesis of corpus callosum::Schizencephaly::Developmental absence of tooth::Solitary Median Maxillary Central Incisor
P37840	SNCA	synuclein, alpha (non A4 component of amyloid precursor) [Source:HGNC Symbol;Acc:HGNC:11138]	50	50	H -> Q (in PARK1)	Cu	Presenile dementia::Parkinson Disease::Parkinsonian Disorders::Dementia::Lewy Body Disease
P00441	SOD1	superoxide dismutase 1, soluble [Source:HGNC Symbol;Acc:HGNC:11179]	47	47	H -> R (in ALS1; "benign" form)	Cu	Amyotrophic Lateral Sclerosis::Amyotrophic Lateral Sclerosis 1
P00441	SOD1	superoxide dismutase 1, soluble [Source:HGNC Symbol;Acc:HGNC:11179]	49	49	H -> Q (in ALS1).	Cu	Amyotrophic Lateral Sclerosis::Amyotrophic Lateral Sclerosis 1
P00441	SOD1	superoxide dismutase 1, soluble [Source:HGNC Symbol;Acc:HGNC:11179]	49	49	H -> R (in ALS1).	Cu	Amyotrophic Lateral Sclerosis::Amyotrophic Lateral Sclerosis 1
P00441	SOD1	superoxide dismutase 1, soluble [Source:HGNC Symbol;Acc:HGNC:11179]	81	81	H -> A (in ALS1; sporadic form)	Zn	Amyotrophic Lateral Sclerosis::Amyotrophic Lateral Sclerosis 1
Q9UQ90	SPG7	spastic paraplegia 7 (pure and complicated autosomal recessive) [Source:HGNC Symbol;Acc:HGNC:11237]	650	650	D -> H	Zn	Spastic Paraplegia, Hereditary::Spastic Paraplegia 7, Autosomal Recessive
Q9BUD6	SPON2	spondin 2, extracellular matrix protein [Source:HGNC Symbol;Acc:HGNC:11253]	122	122	E -> A (in dbSNP:rs11247975).	metal cation
Q8NBK3	SUMF1	sulfatase modifying factor 1 [Source:HGNC Symbol;Acc:HGNC:20376]	259	259	N -> I (in MSD; loss of activity).	Ca	Multiple Sulfatase Deficiency Disease::Sulfatidosis
Q6N021	TET2	tet methylcytosine dioxygenase 2 [Source:HGNC Symbol;Acc:HGNC:25941]	1881	1881	H -> Q (in a myelodysplastic syndrome)	Fe	Bone Marrow Diseases::Dysmyelopoietic Syndromes::Precancerous Conditions::Preleukemia::MYELODYSPLASTIC SYNDROME
Q6N021	TET2	tet methylcytosine dioxygenase 2 [Source:HGNC Symbol;Acc:HGNC:25941]	1881	1881	H -> R (in a myeloproliferative disorder)	Fe	Bone Marrow Diseases::Dysmyelopoietic Syndromes::Precancerous Conditions::Preleukemia::MYELODYSPLASTIC SYNDROME
Q6N021	TET2	tet methylcytosine dioxygenase 2 [Source:HGNC Symbol;Acc:HGNC:25941]	1135	1135	C -> Y (in a myeloproliferative disorder)	Zn	Bone Marrow Diseases::Dysmyelopoietic Syndromes::Precancerous Conditions::Preleukemia::MYELODYSPLASTIC SYNDROME
Q6N021	TET2	tet methylcytosine dioxygenase 2 [Source:HGNC Symbol;Acc:HGNC:25941]	1911	1916	Missing (in a myelodysplastic syndrome)	Zn	Bone Marrow Diseases::Dysmyelopoietic Syndromes::Precancerous Conditions::Preleukemia::MYELODYSPLASTIC SYNDROME
O95932	TGM6	transglutaminase 6 [Source:HGNC Symbol;Acc:HGNC:16255]	327	327	D -> G (in SCA35)	Ca
P04637	TP53	tumor protein p53 [Source:HGNC Symbol;Acc:HGNC:11998]	176	177	CP -> FS (in a sporadic cancer; somatic)	Zn	Adenocarcinoma::Tumors of Adrenal Cortex::Adrenal Gland Neoplasms::Malignant neoplasm of breast::Malignant neoplasm of skin::Basal cell carcinoma::Colorectal Carcinoma::Colorectal Neoplasms::Gastrointestinal Neoplasms::Liver neoplasms::Nasopharyngeal Neoplasms::Osteosarcoma::Pancreatic Neoplasm::Skin Neoplasms::Choroid Plexus Neoplasms::Li Fraumeni Syndrome::Choroid Plexus Papilloma::Neoplasms, B…
P04637	TP53	tumor protein p53 [Source:HGNC Symbol;Acc:HGNC:11998]	176	176	C -> F (in sporadic cancers; somatic)	Zn	Adenocarcinoma::Tumors of Adrenal Cortex::Adrenal Gland Neoplasms::Malignant neoplasm of breast::Malignant neoplasm of skin::Basal cell carcinoma::Colorectal Carcinoma::Colorectal Neoplasms::Gastrointestinal Neoplasms::Liver neoplasms::Nasopharyngeal Neoplasms::Osteosarcoma::Pancreatic Neoplasm::Skin Neoplasms::Choroid Plexus Neoplasms::Li Fraumeni Syndrome::Choroid Plexus Papilloma::Neoplasms, B…
P04637	TP53	tumor protein p53 [Source:HGNC Symbol;Acc:HGNC:11998]	176	176	C -> G (in sporadic cancers )	Zn	Adenocarcinoma::Tumors of Adrenal Cortex::Adrenal Gland Neoplasms::Malignant neoplasm of breast::Malignant neoplasm of skin::Basal cell carcinoma::Colorectal Carcinoma::Colorectal Neoplasms::Gastrointestinal Neoplasms::Liver neoplasms::Nasopharyngeal Neoplasms::Osteosarcoma::Pancreatic Neoplasm::Skin Neoplasms::Choroid Plexus Neoplasms::Li Fraumeni Syndrome::Choroid Plexus Papilloma::Neoplasms, B…
P04637	TP53	tumor protein p53 [Source:HGNC Symbol;Acc:HGNC:11998]	176	176	C -> R (in sporadic cancers; somatic)	Zn	Adenocarcinoma::Tumors of Adrenal Cortex::Adrenal Gland Neoplasms::Malignant neoplasm of breast::Malignant neoplasm of skin::Basal cell carcinoma::Colorectal Carcinoma::Colorectal Neoplasms::Gastrointestinal Neoplasms::Liver neoplasms::Nasopharyngeal Neoplasms::Osteosarcoma::Pancreatic Neoplasm::Skin Neoplasms::Choroid Plexus Neoplasms::Li Fraumeni Syndrome::Choroid Plexus Papilloma::Neoplasms, B…
P04637	TP53	tumor protein p53 [Source:HGNC Symbol;Acc:HGNC:11998]	176	176	C -> S (in sporadic cancers; somatic)	Zn	Adenocarcinoma::Tumors of Adrenal Cortex::Adrenal Gland Neoplasms::Malignant neoplasm of breast::Malignant neoplasm of skin::Basal cell carcinoma::Colorectal Carcinoma::Colorectal Neoplasms::Gastrointestinal Neoplasms::Liver neoplasms::Nasopharyngeal Neoplasms::Osteosarcoma::Pancreatic Neoplasm::Skin Neoplasms::Choroid Plexus Neoplasms::Li Fraumeni Syndrome::Choroid Plexus Papilloma::Neoplasms, B…
P04637	TP53	tumor protein p53 [Source:HGNC Symbol;Acc:HGNC:11998]	176	176	C -> W (in sporadic cancers; somatic)	Zn	Adenocarcinoma::Tumors of Adrenal Cortex::Adrenal Gland Neoplasms::Malignant neoplasm of breast::Malignant neoplasm of skin::Basal cell carcinoma::Colorectal Carcinoma::Colorectal Neoplasms::Gastrointestinal Neoplasms::Liver neoplasms::Nasopharyngeal Neoplasms::Osteosarcoma::Pancreatic Neoplasm::Skin Neoplasms::Choroid Plexus Neoplasms::Li Fraumeni Syndrome::Choroid Plexus Papilloma::Neoplasms, B…
P04637	TP53	tumor protein p53 [Source:HGNC Symbol;Acc:HGNC:11998]	176	176	C -> Y (in sporadic cancers; somatic)	Zn	Adenocarcinoma::Tumors of Adrenal Cortex::Adrenal Gland Neoplasms::Malignant neoplasm of breast::Malignant neoplasm of skin::Basal cell carcinoma::Colorectal Carcinoma::Colorectal Neoplasms::Gastrointestinal Neoplasms::Liver neoplasms::Nasopharyngeal Neoplasms::Osteosarcoma::Pancreatic Neoplasm::Skin Neoplasms::Choroid Plexus Neoplasms::Li Fraumeni Syndrome::Choroid Plexus Papilloma::Neoplasms, B…
P04637	TP53	tumor protein p53 [Source:HGNC Symbol;Acc:HGNC:11998]	178	179	HH -> QS (in a sporadic cancer; somatic)	Zn	Adenocarcinoma::Tumors of Adrenal Cortex::Adrenal Gland Neoplasms::Malignant neoplasm of breast::Malignant neoplasm of skin::Basal cell carcinoma::Colorectal Carcinoma::Colorectal Neoplasms::Gastrointestinal Neoplasms::Liver neoplasms::Nasopharyngeal Neoplasms::Osteosarcoma::Pancreatic Neoplasm::Skin Neoplasms::Choroid Plexus Neoplasms::Li Fraumeni Syndrome::Choroid Plexus Papilloma::Neoplasms, B…
P04637	TP53	tumor protein p53 [Source:HGNC Symbol;Acc:HGNC:11998]	179	179	H -> D (in sporadic cancers; somatic)	Zn	Adenocarcinoma::Tumors of Adrenal Cortex::Adrenal Gland Neoplasms::Malignant neoplasm of breast::Malignant neoplasm of skin::Basal cell carcinoma::Colorectal Carcinoma::Colorectal Neoplasms::Gastrointestinal Neoplasms::Liver neoplasms::Nasopharyngeal Neoplasms::Osteosarcoma::Pancreatic Neoplasm::Skin Neoplasms::Choroid Plexus Neoplasms::Li Fraumeni Syndrome::Choroid Plexus Papilloma::Neoplasms, B…
P04637	TP53	tumor protein p53 [Source:HGNC Symbol;Acc:HGNC:11998]	179	179	H -> L (in sporadic cancers; somatic)	Zn	Adenocarcinoma::Tumors of Adrenal Cortex::Adrenal Gland Neoplasms::Malignant neoplasm of breast::Malignant neoplasm of skin::Basal cell carcinoma::Colorectal Carcinoma::Colorectal Neoplasms::Gastrointestinal Neoplasms::Liver neoplasms::Nasopharyngeal Neoplasms::Osteosarcoma::Pancreatic Neoplasm::Skin Neoplasms::Choroid Plexus Neoplasms::Li Fraumeni Syndrome::Choroid Plexus Papilloma::Neoplasms, B…
P04637	TP53	tumor protein p53 [Source:HGNC Symbol;Acc:HGNC:11998]	179	179	H -> N (in sporadic cancers; somatic)	Zn	Adenocarcinoma::Tumors of Adrenal Cortex::Adrenal Gland Neoplasms::Malignant neoplasm of breast::Malignant neoplasm of skin::Basal cell carcinoma::Colorectal Carcinoma::Colorectal Neoplasms::Gastrointestinal Neoplasms::Liver neoplasms::Nasopharyngeal Neoplasms::Osteosarcoma::Pancreatic Neoplasm::Skin Neoplasms::Choroid Plexus Neoplasms::Li Fraumeni Syndrome::Choroid Plexus Papilloma::Neoplasms, B…
P04637	TP53	tumor protein p53 [Source:HGNC Symbol;Acc:HGNC:11998]	179	179	H -> P (in sporadic cancers; somatic)	Zn	Adenocarcinoma::Tumors of Adrenal Cortex::Adrenal Gland Neoplasms::Malignant neoplasm of breast::Malignant neoplasm of skin::Basal cell carcinoma::Colorectal Carcinoma::Colorectal Neoplasms::Gastrointestinal Neoplasms::Liver neoplasms::Nasopharyngeal Neoplasms::Osteosarcoma::Pancreatic Neoplasm::Skin Neoplasms::Choroid Plexus Neoplasms::Li Fraumeni Syndrome::Choroid Plexus Papilloma::Neoplasms, B…
P04637	TP53	tumor protein p53 [Source:HGNC Symbol;Acc:HGNC:11998]	179	179	H -> Q (in sporadic cancers; somatic)	Zn	Adenocarcinoma::Tumors of Adrenal Cortex::Adrenal Gland Neoplasms::Malignant neoplasm of breast::Malignant neoplasm of skin::Basal cell carcinoma::Colorectal Carcinoma::Colorectal Neoplasms::Gastrointestinal Neoplasms::Liver neoplasms::Nasopharyngeal Neoplasms::Osteosarcoma::Pancreatic Neoplasm::Skin Neoplasms::Choroid Plexus Neoplasms::Li Fraumeni Syndrome::Choroid Plexus Papilloma::Neoplasms, B…
P04637	TP53	tumor protein p53 [Source:HGNC Symbol;Acc:HGNC:11998]	179	179	H -> R (in sporadic cancers; somatic)	Zn	Adenocarcinoma::Tumors of Adrenal Cortex::Adrenal Gland Neoplasms::Malignant neoplasm of breast::Malignant neoplasm of skin::Basal cell carcinoma::Colorectal Carcinoma::Colorectal Neoplasms::Gastrointestinal Neoplasms::Liver neoplasms::Nasopharyngeal Neoplasms::Osteosarcoma::Pancreatic Neoplasm::Skin Neoplasms::Choroid Plexus Neoplasms::Li Fraumeni Syndrome::Choroid Plexus Papilloma::Neoplasms, B…
P04637	TP53	tumor protein p53 [Source:HGNC Symbol;Acc:HGNC:11998]	179	179	H -> Y	Zn	Adenocarcinoma::Tumors of Adrenal Cortex::Adrenal Gland Neoplasms::Malignant neoplasm of breast::Malignant neoplasm of skin::Basal cell carcinoma::Colorectal Carcinoma::Colorectal Neoplasms::Gastrointestinal Neoplasms::Liver neoplasms::Nasopharyngeal Neoplasms::Osteosarcoma::Pancreatic Neoplasm::Skin Neoplasms::Choroid Plexus Neoplasms::Li Fraumeni Syndrome::Choroid Plexus Papilloma::Neoplasms, B…
P04637	TP53	tumor protein p53 [Source:HGNC Symbol;Acc:HGNC:11998]	238	238	C -> F (in sporadic cancers; somatic)	Zn	Adenocarcinoma::Tumors of Adrenal Cortex::Adrenal Gland Neoplasms::Malignant neoplasm of breast::Malignant neoplasm of skin::Basal cell carcinoma::Colorectal Carcinoma::Colorectal Neoplasms::Gastrointestinal Neoplasms::Liver neoplasms::Nasopharyngeal Neoplasms::Osteosarcoma::Pancreatic Neoplasm::Skin Neoplasms::Choroid Plexus Neoplasms::Li Fraumeni Syndrome::Choroid Plexus Papilloma::Neoplasms, B…
P04637	TP53	tumor protein p53 [Source:HGNC Symbol;Acc:HGNC:11998]	238	238	C -> G	Zn	Adenocarcinoma::Tumors of Adrenal Cortex::Adrenal Gland Neoplasms::Malignant neoplasm of breast::Malignant neoplasm of skin::Basal cell carcinoma::Colorectal Carcinoma::Colorectal Neoplasms::Gastrointestinal Neoplasms::Liver neoplasms::Nasopharyngeal Neoplasms::Osteosarcoma::Pancreatic Neoplasm::Skin Neoplasms::Choroid Plexus Neoplasms::Li Fraumeni Syndrome::Choroid Plexus Papilloma::Neoplasms, B…
P04637	TP53	tumor protein p53 [Source:HGNC Symbol;Acc:HGNC:11998]	238	238	C -> H (in a sporadic cancer; somatic)	Zn	Adenocarcinoma::Tumors of Adrenal Cortex::Adrenal Gland Neoplasms::Malignant neoplasm of breast::Malignant neoplasm of skin::Basal cell carcinoma::Colorectal Carcinoma::Colorectal Neoplasms::Gastrointestinal Neoplasms::Liver neoplasms::Nasopharyngeal Neoplasms::Osteosarcoma::Pancreatic Neoplasm::Skin Neoplasms::Choroid Plexus Neoplasms::Li Fraumeni Syndrome::Choroid Plexus Papilloma::Neoplasms, B…
P04637	TP53	tumor protein p53 [Source:HGNC Symbol;Acc:HGNC:11998]	238	238	C -> R (in sporadic cancers; somatic)	Zn	Adenocarcinoma::Tumors of Adrenal Cortex::Adrenal Gland Neoplasms::Malignant neoplasm of breast::Malignant neoplasm of skin::Basal cell carcinoma::Colorectal Carcinoma::Colorectal Neoplasms::Gastrointestinal Neoplasms::Liver neoplasms::Nasopharyngeal Neoplasms::Osteosarcoma::Pancreatic Neoplasm::Skin Neoplasms::Choroid Plexus Neoplasms::Li Fraumeni Syndrome::Choroid Plexus Papilloma::Neoplasms, B…
P04637	TP53	tumor protein p53 [Source:HGNC Symbol;Acc:HGNC:11998]	238	238	C -> S	Zn	Adenocarcinoma::Tumors of Adrenal Cortex::Adrenal Gland Neoplasms::Malignant neoplasm of breast::Malignant neoplasm of skin::Basal cell carcinoma::Colorectal Carcinoma::Colorectal Neoplasms::Gastrointestinal Neoplasms::Liver neoplasms::Nasopharyngeal Neoplasms::Osteosarcoma::Pancreatic Neoplasm::Skin Neoplasms::Choroid Plexus Neoplasms::Li Fraumeni Syndrome::Choroid Plexus Papilloma::Neoplasms, B…
P04637	TP53	tumor protein p53 [Source:HGNC Symbol;Acc:HGNC:11998]	238	238	C -> W (in sporadic cancers; somatic)	Zn	Adenocarcinoma::Tumors of Adrenal Cortex::Adrenal Gland Neoplasms::Malignant neoplasm of breast::Malignant neoplasm of skin::Basal cell carcinoma::Colorectal Carcinoma::Colorectal Neoplasms::Gastrointestinal Neoplasms::Liver neoplasms::Nasopharyngeal Neoplasms::Osteosarcoma::Pancreatic Neoplasm::Skin Neoplasms::Choroid Plexus Neoplasms::Li Fraumeni Syndrome::Choroid Plexus Papilloma::Neoplasms, B…
P04637	TP53	tumor protein p53 [Source:HGNC Symbol;Acc:HGNC:11998]	238	238	C -> Y	Zn	Adenocarcinoma::Tumors of Adrenal Cortex::Adrenal Gland Neoplasms::Malignant neoplasm of breast::Malignant neoplasm of skin::Basal cell carcinoma::Colorectal Carcinoma::Colorectal Neoplasms::Gastrointestinal Neoplasms::Liver neoplasms::Nasopharyngeal Neoplasms::Osteosarcoma::Pancreatic Neoplasm::Skin Neoplasms::Choroid Plexus Neoplasms::Li Fraumeni Syndrome::Choroid Plexus Papilloma::Neoplasms, B…
P04637	TP53	tumor protein p53 [Source:HGNC Symbol;Acc:HGNC:11998]	242	242	C -> F (in sporadic cancers; somatic)	Zn	Adenocarcinoma::Tumors of Adrenal Cortex::Adrenal Gland Neoplasms::Malignant neoplasm of breast::Malignant neoplasm of skin::Basal cell carcinoma::Colorectal Carcinoma::Colorectal Neoplasms::Gastrointestinal Neoplasms::Liver neoplasms::Nasopharyngeal Neoplasms::Osteosarcoma::Pancreatic Neoplasm::Skin Neoplasms::Choroid Plexus Neoplasms::Li Fraumeni Syndrome::Choroid Plexus Papilloma::Neoplasms, B…
P04637	TP53	tumor protein p53 [Source:HGNC Symbol;Acc:HGNC:11998]	242	242	C -> G (in sporadic cancers; somatic)	Zn	Adenocarcinoma::Tumors of Adrenal Cortex::Adrenal Gland Neoplasms::Malignant neoplasm of breast::Malignant neoplasm of skin::Basal cell carcinoma::Colorectal Carcinoma::Colorectal Neoplasms::Gastrointestinal Neoplasms::Liver neoplasms::Nasopharyngeal Neoplasms::Osteosarcoma::Pancreatic Neoplasm::Skin Neoplasms::Choroid Plexus Neoplasms::Li Fraumeni Syndrome::Choroid Plexus Papilloma::Neoplasms, B…
P04637	TP53	tumor protein p53 [Source:HGNC Symbol;Acc:HGNC:11998]	242	242	C -> R (in sporadic cancers; somatic)	Zn	Adenocarcinoma::Tumors of Adrenal Cortex::Adrenal Gland Neoplasms::Malignant neoplasm of breast::Malignant neoplasm of skin::Basal cell carcinoma::Colorectal Carcinoma::Colorectal Neoplasms::Gastrointestinal Neoplasms::Liver neoplasms::Nasopharyngeal Neoplasms::Osteosarcoma::Pancreatic Neoplasm::Skin Neoplasms::Choroid Plexus Neoplasms::Li Fraumeni Syndrome::Choroid Plexus Papilloma::Neoplasms, B…
P04637	TP53	tumor protein p53 [Source:HGNC Symbol;Acc:HGNC:11998]	242	242	C -> S (in sporadic cancers; somatic)	Zn	Adenocarcinoma::Tumors of Adrenal Cortex::Adrenal Gland Neoplasms::Malignant neoplasm of breast::Malignant neoplasm of skin::Basal cell carcinoma::Colorectal Carcinoma::Colorectal Neoplasms::Gastrointestinal Neoplasms::Liver neoplasms::Nasopharyngeal Neoplasms::Osteosarcoma::Pancreatic Neoplasm::Skin Neoplasms::Choroid Plexus Neoplasms::Li Fraumeni Syndrome::Choroid Plexus Papilloma::Neoplasms, B…
P04637	TP53	tumor protein p53 [Source:HGNC Symbol;Acc:HGNC:11998]	242	242	C -> W (in sporadic cancers; somatic)	Zn	Adenocarcinoma::Tumors of Adrenal Cortex::Adrenal Gland Neoplasms::Malignant neoplasm of breast::Malignant neoplasm of skin::Basal cell carcinoma::Colorectal Carcinoma::Colorectal Neoplasms::Gastrointestinal Neoplasms::Liver neoplasms::Nasopharyngeal Neoplasms::Osteosarcoma::Pancreatic Neoplasm::Skin Neoplasms::Choroid Plexus Neoplasms::Li Fraumeni Syndrome::Choroid Plexus Papilloma::Neoplasms, B…
P04637	TP53	tumor protein p53 [Source:HGNC Symbol;Acc:HGNC:11998]	242	242	C -> Y	Zn	Adenocarcinoma::Tumors of Adrenal Cortex::Adrenal Gland Neoplasms::Malignant neoplasm of breast::Malignant neoplasm of skin::Basal cell carcinoma::Colorectal Carcinoma::Colorectal Neoplasms::Gastrointestinal Neoplasms::Liver neoplasms::Nasopharyngeal Neoplasms::Osteosarcoma::Pancreatic Neoplasm::Skin Neoplasms::Choroid Plexus Neoplasms::Li Fraumeni Syndrome::Choroid Plexus Papilloma::Neoplasms, B…
Q9H3D4	TP63	tumor protein p63 [Source:HGNC Symbol;Acc:HGNC:15979]	308	308	C -> Y (in EEC3).	Zn	Cleft Lip::Cleft Palate::Hand deformities::Congenital Hand Deformities::Lacrimal Duct Obstruction::Nails, Malformed::Cleft palate with cleft lip::Ectrodactyly::Congenital absence::Developmental absence of tooth::Hay Wells syndrome::RAPP HODGKIN SYNDROME::OROFACIAL CLEFT 8::SPLIT HAND/FOOT MALFORMATION 4::ADULT SYNDROME::LIMB MAMMARY SYNDROME::Split Hand/Foot Malformation::Split hand foot deformit…
P07202	TPO	thyroid peroxidase [Source:HGNC Symbol;Acc:HGNC:12015]	240	240	D -> N (in TDH2A; loss of activity).	Ca	Congenital Hypothyroidism::Deficiency Of Iodide Peroxidase (disorder)
Q9NSU2	TREX1	three prime repair exonuclease 1 [Source:HGNC Symbol;Acc:HGNC:12269]	73	73	D -> N (in CHBL1 and AGS1)	Mg	Chilblains::Lupus Erythematosus, Cutaneous::Lupus Erythematosus, Discoid::Chilblain lupus::Sarcoidosis::Autoimmune Diseases Of The Nervous System::Hereditary Central Nervous System Demyelinating Diseases::AICARDI GOUTIERES SYNDROME 1::Vasculopathy, Retinal, With Cerebral Leukodystrophy
Q9NSU2	TREX1	three prime repair exonuclease 1 [Source:HGNC Symbol;Acc:HGNC:12269]	255	255	D -> DD (in AGS1)	Mg	Chilblains::Lupus Erythematosus, Cutaneous::Lupus Erythematosus, Discoid::Chilblain lupus::Sarcoidosis::Autoimmune Diseases Of The Nervous System::Hereditary Central Nervous System Demyelinating Diseases::AICARDI GOUTIERES SYNDROME 1::Vasculopathy, Retinal, With Cerebral Leukodystrophy
Q9NSU2	TREX1	three prime repair exonuclease 1 [Source:HGNC Symbol;Acc:HGNC:12269]	255	255	D -> H (in AGS1 and SLE).	Mg	Chilblains::Lupus Erythematosus, Cutaneous::Lupus Erythematosus, Discoid::Chilblain lupus::Sarcoidosis::Autoimmune Diseases Of The Nervous System::Hereditary Central Nervous System Demyelinating Diseases::AICARDI GOUTIERES SYNDROME 1::Vasculopathy, Retinal, With Cerebral Leukodystrophy
Q9NSU2	TREX1	three prime repair exonuclease 1 [Source:HGNC Symbol;Acc:HGNC:12269]	255	255	D -> N (in AGS1)	Mg	Chilblains::Lupus Erythematosus, Cutaneous::Lupus Erythematosus, Discoid::Chilblain lupus::Sarcoidosis::Autoimmune Diseases Of The Nervous System::Hereditary Central Nervous System Demyelinating Diseases::AICARDI GOUTIERES SYNDROME 1::Vasculopathy, Retinal, With Cerebral Leukodystrophy
Q9NSU2	TREX1	three prime repair exonuclease 1 [Source:HGNC Symbol;Acc:HGNC:12269]	73	73	D -> N (in CHBL1 and AGS1)	Mg	Chilblains::Lupus Erythematosus, Cutaneous::Lupus Erythematosus, Discoid::Chilblain lupus::Sarcoidosis::Autoimmune Diseases Of The Nervous System::Hereditary Central Nervous System Demyelinating Diseases::AICARDI GOUTIERES SYNDROME 1::Vasculopathy, Retinal, With Cerebral Leukodystrophy
P14679	TYR	tyrosinase [Source:HGNC Symbol;Acc:HGNC:12442]	180	180	H -> N (in OCA1A).	Cu	Albinism::Albinism, Ocular::Albinism, Oculocutaneous::Tietz syndrome::Complete Hearing Loss::WAARDENBURG SYNDROME, TYPE IIA::Waardenburg Syndrome
P14679	TYR	tyrosinase [Source:HGNC Symbol;Acc:HGNC:12442]	367	367	H -> Y (in OCA1A).	Cu	Albinism::Albinism, Ocular::Albinism, Oculocutaneous::Tietz syndrome::Complete Hearing Loss::WAARDENBURG SYNDROME, TYPE IIA::Waardenburg Syndrome
P14679	TYR	tyrosinase [Source:HGNC Symbol;Acc:HGNC:12442]	390	390	H -> D (in OCA1B).	Cu	Albinism::Albinism, Ocular::Albinism, Oculocutaneous::Tietz syndrome::Complete Hearing Loss::WAARDENBURG SYNDROME, TYPE IIA::Waardenburg Syndrome

## Sheet: Variant vitamin binding
Uniprot names	Gene	HGNC Description	Position variant	Position binding site	Variant	cofactor	OMIN disease
Q9UKU7	ACAD8	acyl-CoA dehydrogenase family, member 8 [Source:HGNC Symbol;Acc:HGNC:87]	302	302	R -> Q (in IBDD)	FAD	Isobutyryl Coa Dehydrogenase Deficiency
P49748	ACADVL	acyl-CoA dehydrogenase, very long chain [Source:HGNC Symbol;Acc:HGNC:92]	366	366	R -> C (in ACADVLD)	FAD	Pearson's Marrow Pancreas Syndrome::Mitochondrial Diseases
P49748	ACADVL	acyl-CoA dehydrogenase, very long chain [Source:HGNC Symbol;Acc:HGNC:92]	366	366	R -> H (in ACADVLD; dbSNP:rs112406105)	FAD	Pearson's Marrow Pancreas Syndrome::Mitochondrial Diseases
Q15067	ACOX1	acyl-CoA oxidase 1, palmitoyl [Source:HGNC Symbol;Acc:HGNC:119]	178	178	G -> C (in pseudo-NALD)	FAD	Adrenoleukodystrophy::Peroxisomal Acyl Coa Oxidase Deficiency
P00325	ADH1B	alcohol dehydrogenase 1B (class I), beta polypeptide [Source:HGNC Symbol;Acc:HGNC:250]	370	370	R -> C (in beta-3/Indianapolis)	NAD	Alcoholic Intoxication, Chronic::Chronic disease::Squamous Cell Neoplasms::Alcohol Related Disorders::Malignant Squamous Cell Neoplasm
P22557	ALAS2	5'-aminolevulinate synthase 2 [Source:HGNC Symbol;Acc:HGNC:397]	388	388	T -> S (in XLSA)	PP	Sideroblastic anemia::Erythropoietic Protoporphyria::Hereditary Sideroblastic Anemia::Protoporphyria, Erythropoietic, X Linked Dominant
P46597	ASMT	acetylserotonin O-methyltransferase [Source:HGNC Symbol;Acc:HGNC:750]	210	210	D -> G (functional polymorphism)	SAM
P35520	CBS	cystathionine-beta-synthase [Source:HGNC Symbol;Acc:HGNC:1550]	349	349	S -> N (in CBSD; severe form)	PP	Homocystinuria::Malabsorption Syndrome::Thrombosis::Vitamin B Deficiency::Embolism and Thrombosis::Hyperhomocysteinemia::Homocysteinemia
P53634	CTSC	cathepsin C [Source:HGNC Symbol;Acc:HGNC:2528]	304	304	Y -> N (in PLS)	Cl	Palmoplantar Keratosis::Papillon Lefevre Disease::Periodontal Diseases::Periodontitis::Periodontitis, Juvenile::Acro Osteolysis::HAIM MUNK SYNDROME
P53634	CTSC	cathepsin C [Source:HGNC Symbol;Acc:HGNC:2528]	347	347	Y -> C (in PLS and AP1).	Cl	Palmoplantar Keratosis::Papillon Lefevre Disease::Periodontal Diseases::Periodontitis::Periodontitis, Juvenile::Acro Osteolysis::HAIM MUNK SYNDROME
Q12882	DPYD	dihydropyrimidine dehydrogenase [Source:HGNC Symbol;Acc:HGNC:3012]	235	235	R -> W (in DPYDD; allele DPYD*8)	FAD	Purine Pyrimidine Metabolism, Inborn Errors::Toxic effect::Dihydropyrimidine Dehydrogenase Deficiency
Q9H9B1	EHMT1	euchromatic histone-lysine N-methyltransferase 1 [Source:HGNC Symbol;Acc:HGNC:24650]	1173	1173	Y -> F (in a breast cancer sample)	SAM	Chromosome Deletion::Kleefstra Syndrome
P11413	G6PD	glucose-6-phosphate dehydrogenase [Source:HGNC Symbol;Acc:HGNC:4057]	393	393	R -> H (in Nashville/Anaheim; class I)		Anemia, Hemolytic::Anemia, Hemolytic, Congenital::Favism::Malaria::Plant Poisoning::Poisoning::Protozoan Infections::Foodborne Disease::Deficiency Of Glucose 6 Phosphate Dehydrogenase
Q14353	GAMT	guanidinoacetate N-methyltransferase [Source:HGNC Symbol;Acc:HGNC:4136]	135	135	D -> N (in CCDS2)	SAM	Deficiency Diseases::Nutrition Disorders::Malnutrition
Q14353	GAMT	guanidinoacetate N-methyltransferase [Source:HGNC Symbol;Acc:HGNC:4136]	20	20	W -> S (in CCDS2)	SAM	Deficiency Diseases::Nutrition Disorders::Malnutrition
Q14353	GAMT	guanidinoacetate N-methyltransferase [Source:HGNC Symbol;Acc:HGNC:4136]	50	50	M -> L (in CCDS2)	SAM	Deficiency Diseases::Nutrition Disorders::Malnutrition
Q16836	HADH	hydroxyacyl-CoA dehydrogenase [Source:HGNC Symbol;Acc:HGNC:4799]	57	57	D -> E (in HADH deficiency)
Q9NZB8	MOCS1	molybdenum cofactor synthesis 1 [Source:HGNC Symbol;Acc:HGNC:7190]	127	127	G -> D (in MOCODA)	SAM	Metal Metabolism, Inborn Errors::Combined Molybdoflavoprotein Enzyme Deficiency
P18440	NAT1	N-acetyltransferase 1 (arylamine N-acetyltransferase) [Source:HGNC Symbol;Acc:HGNC:7645]	214	214	S -> A (in allele NAT1*11)	CoA
P11245	NAT2	N-acetyltransferase 2 (arylamine N-acetyltransferase) [Source:HGNC Symbol;Acc:HGNC:7646]	208	208	Y -> H (in dbSNP:rs56387565)	CoA
Q01196	RUNX1	runt-related transcription factor 1 [Source:HGNC Symbol;Acc:HGNC:10471]	139	139	R -> Q (in FPDMM)	Cl	Acute Disease::Blood Platelet Disorders::Leukemia, Myelocytic, Acute::Myeloid Leukemia::Acute leukemia::Blood Coagulation Disorders, Inherited::Platelet Disorder, Familial, With Associated Myeloid Malignancy
O14521	SDHD	succinate dehydrogenase complex, subunit D, integral membrane protein [Source:HGNC Symbol;Acc:HGNC:10683]	114	114	Y -> C (in PGL1)	CoQ	Adrenal Gland Neoplasms::Carcinoid Tumor::Hamartoma::Hamartoma Syndrome, Multiple::Intestinal Neoplasms::Neoplasms, Multiple Primary::Paraganglioma::Pheochromocytoma::Gastrointestinal Stromal Tumors::Carcinoid tumor of intestine::Complete Hearing Loss::Disease of adrenal medulla::Stromal sarcoma::Paraganglioma And Gastric Stromal Sarcoma::PARAGANGLIOMAS 3
P51687	SUOX	sulfite oxidase [Source:HGNC Symbol;Acc:HGNC:11460]	366	366	R -> H (in ISOD)	Molybdopterin (MPT)	Sulfite oxidase deficiency::Sulfocysteinuria
P11473	VDR	vitamin D (1,25- dihydroxyvitamin D3) receptor [Source:HGNC Symbol;Acc:HGNC:12679]	305	305	H -> Q (in VDDR2A)	Vit D
