# Supplementary material for: A network analysis of cofactor-protein interactions for analyzing associations between human nutrition and diseases
Source: Sci Rep. 2016 Jan 18;6:19633. doi: 10.1038/srep19633 (PMC4726080; doi:10.1038/srep19633)
Supplement: Supplementary Table 2a [file srep19633-s3.xlsx]

## Sheet: Read me
				Description of information on each tab						Module to Cofactor
			Header	Explanation				Module	Number of Proteins	Number of cofactor-protein (%)	Cofactor
			Category	Database source
			Term	Gene ontology name				1	10	1 (10.0%)	Mg
			Count	Number of genes (proteins) from cofactor-protein network annotated to ontology term				2	19	2 (10.5%)	Mg, Vit B6 (PP)
			%	Percentage of annotated genes / total number of genes in query
			PValue	Modified Fisher exact significance				3	83	19 (22.9%)	Ca, Mg, Zn, SAM, B5 (CoA)
			Genes	List of genes from cofactor-protein network annotated to ontology
			List Total	Number of genes in your query list mapped to any gene set in this ontology
			Pop Hits	Number of genes annotated to this gene set on the background list				4	31	2 (6.5%)	Mn, Zn
			Pop Total	Number of genes on the background list mapped to any gene set in this ontology
			Fold Enrichment					5	109	26 (23.9%)	Ca, Cu, Mg, Mn, SAM, Vit B5 (CoA), Zn, metal
			Bonferroni	Bonferroni corrected Pvalue
			Benjamini	Benjamini corrected Pvalue				6	110	26 (23.6%)	Ca, Mg, SAM, Vit A, Vit B2 (FAD), Vit B9 (THF), Zn
			FDR	False Discovery Rate Corrected Pvalue				7	110	15 (13.6%)	Ca, Fe, Mg, Mn, SAM, Zn, metal, metal cation
								8	46	10 (21.7%)	Fe-S complex, Mg, Zn, GSH, Vit B2 (FAD)
								9	12	5 (41.7%)	Mg, Mn
								10	85	15 (17.6%)	Ca, Mg, Mn, Zn, SAM, metal
								11	12	4 (33.3%)	Ca, Mg, Zn, metal
								12	25	9 (36.0%)	Mg, Zn, metal, Vit B3 (NAD)

## Sheet: module 1
Annotation Cluster 1	Enrichment Score: 14.287096903123427
Category	Term	Count	%	PValue	Genes	List Total	Pop Hits	Pop Total	Fold Enrichment	Bonferroni	Benjamini	FDR
GOTERM_BP_FAT	GO:0006364~rRNA processing	9	90	3e-17	DIS3, EXOSC10, EXOSC8, EXOSC9, EXOSC6, EXOSC7, EXOSC4, EXOSC5, EXOSC2	10	92	13528	132.339	5.7e-16	5.7e-16	2.25e-14
GOTERM_BP_FAT	GO:0016072~rRNA metabolic process	9	90	4.27e-17	DIS3, EXOSC10, EXOSC8, EXOSC9, EXOSC6, EXOSC7, EXOSC4, EXOSC5, EXOSC2	10	96	13528	126.825	8.11e-16	4.06e-16	3.2e-14
GOTERM_BP_FAT	GO:0042254~ribosome biogenesis	9	90	3.1e-16	DIS3, EXOSC10, EXOSC8, EXOSC9, EXOSC6, EXOSC7, EXOSC4, EXOSC5, EXOSC2	10	122	13528	99.7967	6.33e-15	2.11e-15	2.44e-13
GOTERM_BP_FAT	GO:0022613~ribonucleoprotein complex biogenesis	9	90	7.47e-15	DIS3, EXOSC10, EXOSC8, EXOSC9, EXOSC6, EXOSC7, EXOSC4, EXOSC5, EXOSC2	10	180	13528	67.64	1.41e-13	3.53e-14	5.57e-12
GOTERM_BP_FAT	GO:0034470~ncRNA processing	9	90	1.02e-14	DIS3, EXOSC10, EXOSC8, EXOSC9, EXOSC6, EXOSC7, EXOSC4, EXOSC5, EXOSC2	10	187	13528	65.108	1.94e-13	3.89e-14	7.65e-12
GOTERM_BP_FAT	GO:0034660~ncRNA metabolic process	9	90	5.49e-14	DIS3, EXOSC10, EXOSC8, EXOSC9, EXOSC6, EXOSC7, EXOSC4, EXOSC5, EXOSC2	10	230	13528	52.9357	1.04e-12	1.74e-13	4.11e-11
GOTERM_BP_FAT	GO:0006396~RNA processing	9	90	5.9e-11	DIS3, EXOSC10, EXOSC8, EXOSC9, EXOSC6, EXOSC7, EXOSC4, EXOSC5, EXOSC2	10	547	13528	22.2581	1.12e-09	1.6e-10	4.42e-08

## Sheet: module 2
Annotation Cluster 1	Enrichment Score: 11.212957300824705
Category	Term	Count	%	PValue	Genes	List Total	Pop Hits	Pop Total	Fold Enrichment	Bonferroni	Benjamini	FDR
GOTERM_BP_FAT	GO:0006367~transcription initiation from RNA polymerase II promoter	10	4.06504	2.77379e-17	TAF11, TAF2, TAF10, TAF1, TAF4, TAF12, TAF6, TAF5, TAF7, TAF9	18	68	13528	110.523	6.01911e-15	6.01911e-15	3.52306e-14
GOTERM_BP_FAT	GO:0006352~transcription initiation	10	4.06504	1.83366e-16	TAF11, TAF2, TAF10, TAF1, TAF4, TAF12, TAF6, TAF5, TAF7, TAF9	18	83	13528	90.5489	4.81837e-14	2.40918e-14	2.77556e-13
GOTERM_BP_FAT	GO:0006368~RNA elongation from RNA polymerase II promoter	8	3.25203	8.48999e-14	TAF11, TAF10, TAF1, TAF4, TAF12, TAF6, TAF5, TAF9	18	48	13528	125.259	1.84303e-11	6.14342e-12	1.07869e-10
GOTERM_BP_FAT	GO:0006354~RNA elongation	8	3.25203	1.33233e-13	TAF11, TAF10, TAF1, TAF4, TAF12, TAF6, TAF5, TAF9	18	51	13528	117.891	2.89102e-11	7.22755e-12	1.6922e-10
GOTERM_BP_FAT	GO:0006366~transcription from RNA polymerase II promoter	10	4.06504	2.56287e-12	TAF11, TAF2, TAF10, TAF1, TAF4, TAF12, TAF6, TAF5, TAF7, TAF9	18	234	13528	32.1178	5.56136e-10	1.11227e-10	3.25513e-09
GOTERM_BP_FAT	GO:0006351~transcription, DNA-dependent	10	4.06504	1.88002e-11	TAF11, TAF2, TAF10, TAF1, TAF4, TAF12, TAF6, TAF5, TAF7, TAF9	18	292	13528	25.7382	4.07964e-09	6.7994e-10	2.38786e-08
GOTERM_BP_FAT	GO:0032774~RNA biosynthetic process	10	4.06504	2.12391e-11	TAF11, TAF2, TAF10, TAF1, TAF4, TAF12, TAF6, TAF5, TAF7, TAF9	18	296	13528	25.3904	4.60889e-09	6.58413e-10	2.69764e-08
GOTERM_BP_FAT	GO:0070271~protein complex biogenesis	10	4.06504	2.44221e-09	TAF11, TAF2, TAF10, TAF1, TAF4, TAF12, TAF6, TAF5, TAF7, TAF9	18	505	13528	14.8823	5.29959e-07	5.29959e-08	3.10191e-06
GOTERM_BP_FAT	GO:0006461~protein complex assembly	10	4.06504	2.44221e-09	TAF11, TAF2, TAF10, TAF1, TAF4, TAF12, TAF6, TAF5, TAF7, TAF9	18	505	13528	14.8823	5.29959e-07	5.29959e-08	3.10191e-06
GOTERM_BP_FAT	GO:0065003~macromolecular complex assembly	10	4.06504	2.70832e-08	TAF11, TAF2, TAF10, TAF1, TAF4, TAF12, TAF6, TAF5, TAF7, TAF9	18	665	13528	11.3016	5.87704e-06	5.34278e-07	3.43991e-05
GOTERM_BP_FAT	GO:0043933~macromolecular complex subunit organization	10	4.06504	4.77824e-08	TAF11, TAF2, TAF10, TAF1, TAF4, TAF12, TAF6, TAF5, TAF7, TAF9	18	710	13528	10.5853	1.03687e-05	8.64066e-07	6.06897e-05
Annotation Cluster 2	Enrichment Score: 3.399252037067713
Category	Term	Count	%	PValue	Genes	List Total	Pop Hits	Pop Total	Fold Enrichment	Bonferroni	Benjamini	FDR
GOTERM_BP_FAT	GO:0045941~positive regulation of transcription	7	2.84553	4.26911e-05	TAF11, TAF2, TAF1, TAF8, TAF7, TAF9, ING1	18	564	13528	9.32782	0.00922139	0.000617421	0.0542096
GOTERM_BP_FAT	GO:0010628~positive regulation of gene expression	7	2.84553	5.04386e-05	TAF11, TAF2, TAF1, TAF8, TAF7, TAF9, ING1	18	581	13528	9.05489	0.0108858	0.000683857	0.0640445
GOTERM_BP_FAT	GO:0045935~positive regulation of nucleobase, nucleoside, nucleotide and nucleic acid metabolic process	7	2.84553	7.51921e-05	TAF11, TAF2, TAF1, TAF8, TAF7, TAF9, ING1	18	624	13528	8.43091	0.0161849	0.000959381	0.0954615
GOTERM_BP_FAT	GO:0051173~positive regulation of nitrogen compound metabolic process	7	2.84553	8.96304e-05	TAF11, TAF2, TAF1, TAF8, TAF7, TAF9, ING1	18	644	13528	8.16908	0.0192627	0.0010232	0.113782
GOTERM_BP_FAT	GO:0010557~positive regulation of macromolecule biosynthetic process	7	2.84553	9.76415e-05	TAF11, TAF2, TAF1, TAF8, TAF7, TAF9, ING1	18	654	13528	8.04417	0.0209663	0.0010589	0.123946
GOTERM_BP_FAT	GO:0031328~positive regulation of cellular biosynthetic process	7	2.84553	0.0001262	TAF11, TAF2, TAF1, TAF8, TAF7, TAF9, ING1	18	685	13528	7.68013	0.0270155	0.0013033	0.160171
GOTERM_BP_FAT	GO:0009891~positive regulation of biosynthetic process	7	2.84553	0.000136719	TAF11, TAF2, TAF1, TAF8, TAF7, TAF9, ING1	18	695	13528	7.56962	0.0292341	0.00134773	0.173511
GOTERM_BP_FAT	GO:0010551~regulation of specific transcription from RNA polymerase II promoter	4	1.62602	0.000205873	TAF2, TAF1, TAF7, TAF9	18	94	13528	31.9811	0.0436957	0.00194068	0.26117
GOTERM_BP_FAT	GO:0010604~positive regulation of macromolecule metabolic process	7	2.84553	0.000429138	TAF11, TAF2, TAF1, TAF8, TAF7, TAF9, ING1	18	857	13528	6.13873	0.0889368	0.00371879	0.543693
GOTERM_BP_FAT	GO:0032583~regulation of gene-specific transcription	4	1.62602	0.000583755	TAF2, TAF1, TAF7, TAF9	18	134	13528	22.4345	0.119013	0.00468204	0.738916
GOTERM_BP_FAT	GO:0010552~positive regulation of specific transcription from RNA polymerase II promoter	3	1.21951	0.00227782	TAF2, TAF1, TAF9	18	57	13528	39.5556	0.390338	0.0153451	2.85487
GOTERM_BP_FAT	GO:0045893~positive regulation of transcription, DNA-dependent	5	2.03252	0.0025197	TAF2, TAF1, TAF8, TAF7, TAF9	18	477	13528	7.87794	0.421585	0.016453	3.15358
GOTERM_BP_FAT	GO:0051254~positive regulation of RNA metabolic process	5	2.03252	0.00259745	TAF2, TAF1, TAF8, TAF7, TAF9	18	481	13528	7.81243	0.431287	0.0159958	3.24941
GOTERM_BP_FAT	GO:0043193~positive regulation of gene-specific transcription	3	1.21951	0.00522231	TAF2, TAF1, TAF9	18	87	13528	25.9157	0.678967	0.0302417	6.43406
Annotation Cluster 3	Enrichment Score: 3.0990329019778797
Category	Term	Count	%	PValue	Genes	List Total	Pop Hits	Pop Total	Fold Enrichment	Bonferroni	Benjamini	FDR
GOTERM_BP_FAT	GO:0016568~chromatin modification	6	2.43902	1.66575e-05	LOC642954, TAF10, RBBP4, TAF12, TAF5, TAF9, RBBP7	18	274	13528	16.4574	0.00360818	0.00025816	0.0211551
GOTERM_BP_FAT	GO:0006325~chromatin organization	6	2.43902	7.77781e-05	LOC642954, TAF10, RBBP4, TAF12, TAF5, TAF9, RBBP7	18	378	13528	11.9295	0.0167369	0.000937256	0.0987431
GOTERM_BP_FAT	GO:0051276~chromosome organization	6	2.43902	0.000250999	LOC642954, TAF10, RBBP4, TAF12, TAF5, TAF9, RBBP7	18	485	13528	9.29759	0.0530166	0.00226716	0.318333
GOTERM_BP_FAT	GO:0043966~histone H3 acetylation	3	1.21951	0.000474582	TAF10, TAF12, TAF9	18	26	13528	86.7179	0.097881	0.00395404	0.601109
GOTERM_BP_FAT	GO:0016573~histone acetylation	3	1.21951	0.00162062	TAF10, TAF12, TAF9	18	48	13528	46.9722	0.296691	0.0116634	2.03898
GOTERM_BP_FAT	GO:0006473~protein amino acid acetylation	3	1.21951	0.00189947	TAF10, TAF12, TAF9	18	52	13528	43.359	0.338058	0.0132208	2.38593
GOTERM_BP_FAT	GO:0043543~protein amino acid acylation	3	1.21951	0.00252056	TAF10, TAF12, TAF9	18	60	13528	37.5778	0.421694	0.0159784	3.15464
Annotation Cluster 4	Enrichment Score: 3.0314705646239446
Category	Term	Count	%	PValue	Genes	List Total	Pop Hits	Pop Total	Fold Enrichment	Bonferroni	Benjamini	FDR
GOTERM_BP_FAT	GO:0006357~regulation of transcription from RNA polymerase II promoter	8	3.25203	1.52246e-05	TAF2, SAP30, TAF1, TAF4, SIN3A, TAF7, TAF9, RBBP7	18	727	13528	8.27021	0.00329831	0.000254104	0.0193355
GOTERM_BP_FAT	GO:0006355~regulation of transcription, DNA-dependent	9	3.65854	0.000693269	TAF2, SAP30, TAF1, TAF4, SIN3A, TAF8, TAF7, TAF9, RBBP7	18	1773	13528	3.815	0.139715	0.00536028	0.876977
GOTERM_BP_FAT	GO:0051252~regulation of RNA metabolic process	9	3.65854	0.000807431	TAF2, SAP30, TAF1, TAF4, SIN3A, TAF8, TAF7, TAF9, RBBP7	18	1813	13528	3.73083	0.160781	0.00602602	1.02071
GOTERM_BP_FAT	GO:0045893~positive regulation of transcription, DNA-dependent	5	2.03252	0.0025197	TAF2, TAF1, TAF8, TAF7, TAF9	18	477	13528	7.87794	0.421585	0.016453	3.15358
GOTERM_BP_FAT	GO:0051254~positive regulation of RNA metabolic process	5	2.03252	0.00259745	TAF2, TAF1, TAF8, TAF7, TAF9	18	481	13528	7.81243	0.431287	0.0159958	3.24941
Annotation Cluster 5	Enrichment Score: 2.0208203741867465
Category	Term	Count	%	PValue	Genes	List Total	Pop Hits	Pop Total	Fold Enrichment	Bonferroni	Benjamini	FDR
GOTERM_BP_FAT	GO:0006357~regulation of transcription from RNA polymerase II promoter	8	3.25203	1.52246e-05	TAF2, SAP30, TAF1, TAF4, SIN3A, TAF7, TAF9, RBBP7	18	727	13528	8.27021	0.00329831	0.000254104	0.0193355
GOTERM_BP_FAT	GO:0000122~negative regulation of transcription from RNA polymerase II promoter	4	1.62602	0.00416736	SAP30, SIN3A, TAF7, RBBP7	18	266	13528	11.3016	0.595946	0.0248582	5.16591
GOTERM_BP_FAT	GO:0045892~negative regulation of transcription, DNA-dependent	4	1.62602	0.00934139	SAP30, SIN3A, TAF7, RBBP7	18	356	13528	8.44444	0.86953	0.0521841	11.2374
GOTERM_BP_FAT	GO:0051253~negative regulation of RNA metabolic process	4	1.62602	0.00977736	SAP30, SIN3A, TAF7, RBBP7	18	362	13528	8.30448	0.881415	0.0532024	11.7323

## Sheet: module 3
Annotation Cluster 1	Enrichment Score: 11.165902182279899
Category	Term	Count	%	PValue	Genes	List Total	Pop Hits	Pop Total	Fold Enrichment	Bonferroni	Benjamini	FDR
GOTERM_BP_FAT	GO:0009725~response to hormone stimulus	23	2.41343	1.97e-16	PRKCA, LOC646079, AR, IRS2, KAT2B, LYN, GRB2, STAT5A, BCAR1, TGFBR2, SOCS1, FHL2, PRKDC, ESR2, STAT1, IRS1, SRC, TGFB2, CASP6, CDKN1A, GAB1, LOC731751, RARA, PTPN1, PARP1	83	367	13528	10.2145	3.3e-13	3.3e-13	3.66e-13
GOTERM_BP_FAT	GO:0009719~response to endogenous stimulus	23	2.41343	1.65e-15	PRKCA, LOC646079, AR, IRS2, KAT2B, LYN, GRB2, STAT5A, BCAR1, TGFBR2, SOCS1, FHL2, PRKDC, ESR2, STAT1, IRS1, SRC, TGFB2, CASP6, CDKN1A, GAB1, LOC731751, RARA, PTPN1, PARP1	83	405	13528	9.25611	2.47e-12	8.24e-13	2.76e-12
GOTERM_BP_FAT	GO:0043434~response to peptide hormone stimulus	15	1.57398	3.81e-13	PRKCA, LOC646079, IRS2, AR, KAT2B, LYN, GRB2, STAT5A, BCAR1, SOCS1, PRKDC, STAT1, IRS1, GAB1, LOC731751, PTPN1, PARP1	83	154	13528	15.8754	5.66e-10	1.13e-10	6.33e-10
GOTERM_BP_FAT	GO:0010033~response to organic substance	26	2.72823	4.12e-13	LOC646079, GRB2, BCAR1, STAT5A, PML, FHL2, PRKDC, SRC, TGFB2, CASP6, TNFRSF1A, CASP3, LOC652346, GAB1, RARA, PRKCA, IRS2, AR, KAT2B, LYN, TGFBR2, SOCS1, ESR2, STAT1, IRS1, CDKN1A, LOC731751, PTPN1, PARP1	83	721	13528	5.87751	6.12e-10	1.02e-10	6.84e-10
GOTERM_BP_FAT	GO:0032868~response to insulin stimulus	12	1.25918	1.86e-11	LOC646079, AR, IRS2, KAT2B, LYN, GRB2, BCAR1, PRKDC, STAT1, IRS1, GAB1, LOC731751, PTPN1, PARP1	83	100	13528	19.5586	2.76e-08	3.46e-09	3.09e-08
GOTERM_BP_FAT	GO:0032869~cellular response to insulin stimulus	10	1.04932	2.6e-10	LOC646079, IRS2, KAT2B, GRB2, BCAR1, GAB1, PRKDC, LOC731751, PTPN1, PARP1, STAT1, IRS1	83	68	13528	23.9688	3.86e-07	3.21e-08	4.31e-07
GOTERM_BP_FAT	GO:0032870~cellular response to hormone stimulus	11	1.15425	7.04e-09	LOC646079, IRS2, KAT2B, GRB2, STAT5A, BCAR1, GAB1, PRKDC, LOC731751, PTPN1, PARP1, STAT1, IRS1	83	133	13528	13.4802	1.05e-05	5.81e-07	1.17e-05
GOTERM_BP_FAT	GO:0008286~insulin receptor signaling pathway	6	0.629591	2.71e-06	LOC646079, IRS2, GRB2, BCAR1, GAB1, PTPN1, IRS1	83	37	13528	26.4305	0.00401308	6.93e-05	0.00449362
Annotation Cluster 2	Enrichment Score: 10.789648882758398
Category	Term	Count	%	PValue	Genes	List Total	Pop Hits	Pop Total	Fold Enrichment	Bonferroni	Benjamini	FDR
GOTERM_BP_FAT	GO:0007167~enzyme linked receptor protein signaling pathway	22	2.3085	6.57e-16	LOC646079, GRB2, BCAR1, STAT5A, PML, LOC220077, KIT, SRC, PXN, TGFB2, PTK2, LOC652346, SOS1, LOC652799, GAB1, FRS2, IRS2, TGFBR2, IRS1, EPHA2, RPS6KA5, DOK1, JAK1, LOC653882, PTPN1, GRB7, ENG	83	342	13528	10.4846	9.89e-13	4.95e-13	1.11e-12
GOTERM_BP_FAT	GO:0007169~transmembrane receptor protein tyrosine kinase signaling pathway	17	1.78384	2.96e-13	LOC646079, IRS2, GRB2, STAT5A, BCAR1, LOC220077, KIT, IRS1, EPHA2, SRC, PXN, RPS6KA5, DOK1, PTK2, LOC652799, SOS1, GAB1, LOC653882, PTPN1, GRB7, FRS2	83	224	13528	12.3696	4.4e-10	1.1e-10	4.92e-10
GOTERM_BP_FAT	GO:0007166~cell surface receptor linked signal transduction	27	2.83316	2.2e-05	LOC646079, GRB2, STAT5A, BCAR1, PML, NEDD9, KIT, LOC220077, SRC, PXN, TGFB2, PTK2, LOC652346, SOS1, LOC652799, GAB1, FRS2, CEACAM1, IRS2, LYN, TGFBR2, STAT1, IRS1, EPHA2, RPS6KA5, DOK1, CCR5, JAK1, LOC653882, PTPN1, GRB7, ENG	83	1856	13528	2.37105	0.0320715	0.000339	0.0364212
Annotation Cluster 3	Enrichment Score: 7.434188812245009
Category	Term	Count	%	PValue	Genes	List Total	Pop Hits	Pop Total	Fold Enrichment	Bonferroni	Benjamini	FDR
GOTERM_BP_FAT	GO:0007243~protein kinase cascade	17	1.78384	5.73e-10	PRKCA, GRB2, STAT5A, SOCS1, LOC220077, KIT, STAT1, IRS1, SRC, RPS6KA5, DOK1, MAP4K5, LOC652799, GADD45G, GAB1, JAK1, LOC653882, GADD45B, TNIP2, FRS2	83	370	13528	7.48864	8.5e-07	6.07e-08	9.5e-07
GOTERM_BP_FAT	GO:0006468~protein amino acid phosphorylation	20	2.09864	1.2e-08	PRKCA, LYN, STAT5A, TGFBR2, PML, PRKDC, KIT, STAT1, EPHA2, SRC, TGFB2, RPS6KA5, PTK2, MAP4K5, LOC652346, LOC652799, MAP3K8, GADD45G, GAB1, LOC731751, JAK1, LOC653882, GADD45B, FRS2	83	667	13528	4.88719	1.78e-05	8.91e-07	1.99e-05
GOTERM_BP_FAT	GO:0006796~phosphate metabolic process	22	2.3085	2.14e-07	PRKCA, LYN, INPPL1, STAT5A, TGFBR2, PML, PRKDC, KIT, STAT1, EPHA2, SRC, TGFB2, RPS6KA5, PTK2, MAP4K5, LOC652346, LOC652799, MAP3K8, GADD45G, GAB1, LOC731751, JAK1, LOC653882, PTPN1, GADD45B, FRS2	83	973	13528	3.68524	0.000318	9.63e-06	0.000355
GOTERM_BP_FAT	GO:0006793~phosphorus metabolic process	22	2.3085	2.14e-07	PRKCA, LYN, INPPL1, STAT5A, TGFBR2, PML, PRKDC, KIT, STAT1, EPHA2, SRC, TGFB2, RPS6KA5, PTK2, MAP4K5, LOC652346, LOC652799, MAP3K8, GADD45G, GAB1, LOC731751, JAK1, LOC653882, PTPN1, GADD45B, FRS2	83	973	13528	3.68524	0.000318	9.63e-06	0.000355
GOTERM_BP_FAT	GO:0016310~phosphorylation	20	2.09864	2.14e-07	PRKCA, LYN, STAT5A, TGFBR2, PML, PRKDC, KIT, STAT1, EPHA2, SRC, TGFB2, RPS6KA5, PTK2, MAP4K5, LOC652346, LOC652799, MAP3K8, GADD45G, GAB1, LOC731751, JAK1, LOC653882, GADD45B, FRS2	83	800	13528	4.0747	0.000318	9.36e-06	0.000356
Annotation Cluster 4	Enrichment Score: 7.288187769224356
Category	Term	Count	%	PValue	Genes	List Total	Pop Hits	Pop Total	Fold Enrichment	Bonferroni	Benjamini	FDR
GOTERM_BP_FAT	GO:0006355~regulation of transcription, DNA-dependent	33	3.46275	3.4e-09	POLR2L, STAT5A, EZH2, XRCC6, FHL2, PRKDC, NFKB2, POLR2A, NR1H2, TNFRSF1A, REL, RARA, SKIL, DNMT3B, CEBPA, DNMT3A, AR, KAT2B, CEBPD, CREBBP, TP53, UBE2I, ESR2, STAT1, GTF2B, TP73, RPS6KA5, HDAC3, CDKN1B, LOC389901, LOC731751, MDM2, DNMT1, CRK, ENG	83	1773	13528	3.03362	5.04e-06	3.15e-07	5.63e-06
GOTERM_BP_FAT	GO:0051252~regulation of RNA metabolic process	33	3.46275	5.93e-09	POLR2L, STAT5A, EZH2, XRCC6, FHL2, PRKDC, NFKB2, POLR2A, NR1H2, TNFRSF1A, REL, RARA, SKIL, DNMT3B, CEBPA, DNMT3A, AR, KAT2B, CEBPD, CREBBP, TP53, UBE2I, ESR2, STAT1, GTF2B, TP73, RPS6KA5, HDAC3, CDKN1B, LOC389901, LOC731751, MDM2, DNMT1, CRK, ENG	83	1813	13528	2.96669	8.8e-06	5.18e-07	9.83e-06
GOTERM_BP_FAT	GO:0045449~regulation of transcription	37	3.88248	2.68e-07	POLR2L, STAT5A, XRCC6, EZH2, PML, FHL2, PRKDC, NFKB2, POLR2A, NR1H2, TNFRSF1A, REL, LOC652346, EED, RARA, SKIL, DNMT3B, CEBPA, DNMT3A, AR, TRIP4, KAT2B, CEBPD, CREBBP, TP53, UBE2I, ESR2, STAT1, GTF2B, TP73, RPS6KA5, HDAC3, CDKN1B, YWHAH, LOC389901, LOC731751, MDM2, DNMT1, CRK, ENG	83	2601	13528	2.31855	0.000398	1.11e-05	0.000445
GOTERM_BP_FAT	GO:0006357~regulation of transcription from RNA polymerase II promoter	18	1.88877	1.3e-06	CEBPA, DNMT3A, AR, STAT5A, CREBBP, XRCC6, TP53, FHL2, PRKDC, ESR2, NR1H2, TNFRSF1A, HDAC3, LOC389901, DNMT1, LOC731751, MDM2, SKIL, CRK, ENG	83	727	13528	4.03547	0.00193568	3.88e-05	0.00216524
Annotation Cluster 5	Enrichment Score: 6.312999379141368
Category	Term	Count	%	PValue	Genes	List Total	Pop Hits	Pop Total	Fold Enrichment	Bonferroni	Benjamini	FDR
GOTERM_BP_FAT	GO:0006461~protein complex assembly	20	2.09864	1.17e-10	POLR2H, POLR2G, POLR2E, POLR2L, GRB2, CREBBP, TP53, PML, POLR2D, IRS1, POLR2C, CD2AP, GTF2B, PXN, SRC, POLR2A, TNFRSF1A, PTK2, LOC652346, MDM2, SKIL	83	505	13528	6.45497	1.74e-07	1.94e-08	1.95e-07
GOTERM_BP_FAT	GO:0070271~protein complex biogenesis	20	2.09864	1.17e-10	POLR2H, POLR2G, POLR2E, POLR2L, GRB2, CREBBP, TP53, PML, POLR2D, IRS1, POLR2C, CD2AP, GTF2B, PXN, SRC, POLR2A, TNFRSF1A, PTK2, LOC652346, MDM2, SKIL	83	505	13528	6.45497	1.74e-07	1.94e-08	1.95e-07
GOTERM_BP_FAT	GO:0006351~transcription, DNA-dependent	16	1.67891	1.95e-10	POLR2H, CEBPA, POLR2G, AR, TRIP4, POLR2E, POLR2L, CEBPD, TP53, POLR2D, STAT1, POLR2C, GTF2B, POLR2A, SKIL, PARP1	83	292	13528	8.93085	2.9e-07	2.9e-08	3.24e-07
GOTERM_BP_FAT	GO:0032774~RNA biosynthetic process	16	1.67891	2.36e-10	POLR2H, CEBPA, POLR2G, AR, TRIP4, POLR2E, POLR2L, CEBPD, TP53, POLR2D, STAT1, POLR2C, GTF2B, POLR2A, SKIL, PARP1	83	296	13528	8.81016	3.51e-07	3.19e-08	3.92e-07
GOTERM_BP_FAT	GO:0006366~transcription from RNA polymerase II promoter	14	1.46905	1.38e-09	POLR2H, CEBPA, POLR2G, TRIP4, POLR2E, POLR2L, CEBPD, POLR2D, STAT1, POLR2C, GTF2B, POLR2A, SKIL, PARP1	83	234	13528	9.75142	2.05e-06	1.37e-07	2.29e-06
GOTERM_BP_FAT	GO:0065003~macromolecular complex assembly	20	2.09864	1.14e-08	POLR2H, POLR2G, POLR2E, POLR2L, GRB2, CREBBP, TP53, PML, POLR2D, IRS1, POLR2C, CD2AP, GTF2B, PXN, SRC, POLR2A, TNFRSF1A, PTK2, LOC652346, MDM2, SKIL	83	665	13528	4.90189	1.7e-05	8.93e-07	1.9e-05
GOTERM_BP_FAT	GO:0006368~RNA elongation from RNA polymerase II promoter	8	0.839454	1.4e-08	POLR2H, POLR2G, POLR2E, POLR2L, POLR2D, GTF2B, POLR2C, POLR2A	83	48	13528	27.1647	2.07e-05	9.87e-07	2.32e-05
GOTERM_BP_FAT	GO:0006354~RNA elongation	8	0.839454	2.16e-08	POLR2H, POLR2G, POLR2E, POLR2L, POLR2D, GTF2B, POLR2C, POLR2A	83	51	13528	25.5667	3.21e-05	1.34e-06	3.59e-05
GOTERM_BP_FAT	GO:0043933~macromolecular complex subunit organization	20	2.09864	3.28e-08	POLR2H, POLR2G, POLR2E, POLR2L, GRB2, CREBBP, TP53, PML, POLR2D, IRS1, POLR2C, CD2AP, GTF2B, PXN, SRC, POLR2A, TNFRSF1A, PTK2, LOC652346, MDM2, SKIL	83	710	13528	4.59121	4.86e-05	1.87e-06	5.44e-05
GOTERM_BP_FAT	GO:0006367~transcription initiation from RNA polymerase II promoter	8	0.839454	1.67e-07	POLR2H, POLR2G, POLR2E, POLR2L, POLR2D, GTF2B, POLR2C, POLR2A	83	68	13528	19.1751	0.000248	8.26e-06	0.000277
GOTERM_BP_FAT	GO:0006352~transcription initiation	8	0.839454	6.64e-07	POLR2H, POLR2G, POLR2E, POLR2L, POLR2D, GTF2B, POLR2C, POLR2A	83	83	13528	15.7097	0.000986	2.35e-05	0.00110199
GOTERM_BP_FAT	GO:0006350~transcription	31	3.25289	2.46e-06	POLR2H, POLR2G, POLR2E, POLR2L, STAT5A, EZH2, PML, FHL2, NFKB2, POLR2D, POLR2C, POLR2A, NR1H2, REL, LOC652346, EED, RARA, SKIL, CEBPA, AR, TRIP4, KAT2B, CEBPD, CREBBP, TP53, ESR2, STAT1, GTF2B, TP73, HDAC3, DNMT1, PARP1	83	2101	13528	2.40487	0.00364864	6.53e-05	0.00408479
GOTERM_BP_FAT	GO:0000375~RNA splicing, via transesterification reactions	7	0.734523	0.000327	POLR2H, POLR2G, POLR2E, POLR2L, POLR2D, POLR2C, POLR2A	83	153	13528	7.45697	0.385062	0.00351724	0.541903
GOTERM_BP_FAT	GO:0000377~RNA splicing, via transesterification reactions with bulged adenosine as nucleophile	7	0.734523	0.000327	POLR2H, POLR2G, POLR2E, POLR2L, POLR2D, POLR2C, POLR2A	83	153	13528	7.45697	0.385062	0.00351724	0.541903
GOTERM_BP_FAT	GO:0000398~nuclear mRNA splicing, via spliceosome	7	0.734523	0.000327	POLR2H, POLR2G, POLR2E, POLR2L, POLR2D, POLR2C, POLR2A	83	153	13528	7.45697	0.385062	0.00351724	0.541903
GOTERM_BP_FAT	GO:0008380~RNA splicing	7	0.734523	0.00749895	POLR2H, POLR2G, POLR2E, POLR2L, POLR2D, POLR2C, POLR2A	83	284	13528	4.01731	0.999986	0.0530665	11.7428
Annotation Cluster 6	Enrichment Score: 5.881683628964937
Category	Term	Count	%	PValue	Genes	List Total	Pop Hits	Pop Total	Fold Enrichment	Bonferroni	Benjamini	FDR
GOTERM_BP_FAT	GO:0009628~response to abiotic stimulus	14	1.46905	2.96e-07	PRKCA, LYN, TGFBR2, XRCC6, PML, TP53, PRKDC, LOC652522, WRN, KIT, STAT1, CASP6, CDKN1A, CASP3, LOC652346, LOC389901, LOC652799, LOC731751, LOC653882, DNMT3B	83	368	13528	6.20063	0.000439	1.19e-05	0.00049
GOTERM_BP_FAT	GO:0006974~response to DNA damage stimulus	13	1.36411	2.36e-06	XRCC5, LYN, XRCC6, TP53, PML, PRKDC, LOC652522, WRN, TP73, CDKN1A, CASP3, LOC389901, LOC652346, GADD45G, TDG, LOC732360, LOC731751, PARP1	83	373	13528	5.68055	0.00349158	6.36e-05	0.00390866
GOTERM_BP_FAT	GO:0009314~response to radiation	10	1.04932	3.25e-06	XRCC6, TP53, PML, PRKDC, LOC652522, WRN, KIT, CASP6, CDKN1A, CASP3, LOC389901, LOC652346, LOC652799, LOC731751, LOC653882, DNMT3B	83	200	13528	8.1494	0.00481907	8.05e-05	0.00539828
Annotation Cluster 7	Enrichment Score: 5.693370291914015
Category	Term	Count	%	PValue	Genes	List Total	Pop Hits	Pop Total	Fold Enrichment	Bonferroni	Benjamini	FDR
GOTERM_BP_FAT	GO:0010604~positive regulation of macromolecule metabolic process	26	2.72823	1.85e-11	STAT5A, XRCC6, PML, FHL2, PRKDC, KIT, TGFB2, NR1H2, TNFRSF1A, REL, LOC652346, LOC652799, DNMT3B, CEBPA, PRKCA, AR, IRS2, LYN, CREBBP, TP53, ESR2, IRS1, TP73, CCNB1, YWHAH, LOC389901, LOC731751, MDM2, DNMT1, LOC653882, ENG	83	857	13528	4.94479	2.75e-08	3.93e-09	3.08e-08
GOTERM_BP_FAT	GO:0010628~positive regulation of gene expression	18	1.88877	5.48e-08	CEBPA, AR, STAT5A, CREBBP, XRCC6, TP53, FHL2, PRKDC, KIT, ESR2, TP73, NR1H2, TNFRSF1A, YWHAH, REL, LOC389901, LOC652799, DNMT1, LOC731751, LOC653882, DNMT3B, ENG	83	581	13528	5.04954	8.13e-05	2.9e-06	9.09e-05
GOTERM_BP_FAT	GO:0010557~positive regulation of macromolecule biosynthetic process	18	1.88877	2.98e-07	CEBPA, AR, IRS2, STAT5A, CREBBP, XRCC6, TP53, FHL2, PRKDC, ESR2, IRS1, TP73, TGFB2, NR1H2, TNFRSF1A, YWHAH, REL, LOC389901, LOC731751, ENG	83	654	13528	4.48591	0.000443	1.17e-05	0.000495
GOTERM_BP_FAT	GO:0009891~positive regulation of biosynthetic process	18	1.88877	7e-07	CEBPA, AR, IRS2, STAT5A, CREBBP, XRCC6, TP53, FHL2, PRKDC, ESR2, IRS1, TP73, TGFB2, NR1H2, TNFRSF1A, YWHAH, REL, LOC389901, LOC731751, ENG	83	695	13528	4.22127	0.0010389	2.42e-05	0.00116158
GOTERM_BP_FAT	GO:0006357~regulation of transcription from RNA polymerase II promoter	18	1.88877	1.3e-06	CEBPA, DNMT3A, AR, STAT5A, CREBBP, XRCC6, TP53, FHL2, PRKDC, ESR2, NR1H2, TNFRSF1A, HDAC3, LOC389901, DNMT1, LOC731751, MDM2, SKIL, CRK, ENG	83	727	13528	4.03547	0.00193568	3.88e-05	0.00216524
GOTERM_BP_FAT	GO:0032583~regulation of gene-specific transcription	9	0.944386	1.45e-06	NR1H2, CEBPA, HDAC3, CDKN1B, LOC389901, XRCC6, TP53, PRKDC, LOC731751, ESR2, ENG	83	134	13528	10.947	0.00214619	4.21e-05	0.00240096
GOTERM_BP_FAT	GO:0031328~positive regulation of cellular biosynthetic process	17	1.78384	2.86e-06	CEBPA, AR, IRS2, STAT5A, CREBBP, XRCC6, TP53, FHL2, PRKDC, ESR2, IRS1, TP73, NR1H2, TNFRSF1A, YWHAH, REL, LOC389901, LOC731751, ENG	83	685	13528	4.04496	0.0042416	7.2e-05	0.00475004
GOTERM_BP_FAT	GO:0045893~positive regulation of transcription, DNA-dependent	14	1.46905	5.35e-06	CEBPA, AR, STAT5A, CREBBP, XRCC6, TP53, FHL2, PRKDC, ESR2, TP73, NR1H2, TNFRSF1A, REL, LOC389901, LOC731751, ENG	83	477	13528	4.78371	0.00790763	0.000117	0.00887167
GOTERM_BP_FAT	GO:0051254~positive regulation of RNA metabolic process	14	1.46905	5.85e-06	CEBPA, AR, STAT5A, CREBBP, XRCC6, TP53, FHL2, PRKDC, ESR2, TP73, NR1H2, TNFRSF1A, REL, LOC389901, LOC731751, ENG	83	481	13528	4.74393	0.00865406	0.000124	0.0097127
GOTERM_BP_FAT	GO:0045941~positive regulation of transcription	15	1.57398	6.55e-06	CEBPA, AR, STAT5A, CREBBP, XRCC6, TP53, FHL2, PRKDC, ESR2, TP73, NR1H2, TNFRSF1A, YWHAH, REL, LOC389901, LOC731751, ENG	83	564	13528	4.33479	0.00968309	0.000131	0.0108732
GOTERM_BP_FAT	GO:0043193~positive regulation of gene-specific transcription	7	0.734523	1.41e-05	NR1H2, CEBPA, LOC389901, XRCC6, TP53, PRKDC, LOC731751, ESR2, ENG	83	87	13528	13.114	0.0206797	0.00024	0.0233495
GOTERM_BP_FAT	GO:0045935~positive regulation of nucleobase, nucleoside, nucleotide and nucleic acid metabolic process	15	1.57398	2.05e-05	CEBPA, AR, STAT5A, CREBBP, XRCC6, TP53, FHL2, PRKDC, ESR2, TP73, NR1H2, TNFRSF1A, YWHAH, REL, LOC389901, LOC731751, ENG	83	624	13528	3.91798	0.0300066	0.000328	0.0340405
GOTERM_BP_FAT	GO:0010551~regulation of specific transcription from RNA polymerase II promoter	7	0.734523	2.19e-05	NR1H2, CEBPA, HDAC3, LOC389901, XRCC6, TP53, PRKDC, LOC731751, ENG	83	94	13528	12.1374	0.032052	0.000343	0.0363987
GOTERM_BP_FAT	GO:0010552~positive regulation of specific transcription from RNA polymerase II promoter	6	0.629591	2.37e-05	NR1H2, CEBPA, LOC389901, XRCC6, TP53, PRKDC, LOC731751, ENG	83	57	13528	17.1566	0.0345221	0.000351	0.0392531
GOTERM_BP_FAT	GO:0051173~positive regulation of nitrogen compound metabolic process	15	1.57398	2.91e-05	CEBPA, AR, STAT5A, CREBBP, XRCC6, TP53, FHL2, PRKDC, ESR2, TP73, NR1H2, TNFRSF1A, YWHAH, REL, LOC389901, LOC731751, ENG	83	644	13528	3.7963	0.0422934	0.000415	0.0482806
GOTERM_BP_FAT	GO:0045944~positive regulation of transcription from RNA polymerase II promoter	11	1.15425	7.87e-05	CEBPA, AR, STAT5A, CREBBP, XRCC6, TP53, PRKDC, ESR2, NR1H2, TNFRSF1A, LOC389901, LOC731751, ENG	83	371	13528	4.83253	0.110281	0.000973	0.130497
Annotation Cluster 8	Enrichment Score: 5.591349878351505
Category	Term	Count	%	PValue	Genes	List Total	Pop Hits	Pop Total	Fold Enrichment	Bonferroni	Benjamini	FDR
GOTERM_BP_FAT	GO:0019221~cytokine-mediated signaling pathway	8	0.839454	2.04e-07	CEBPA, TNFRSF1A, LOC652799, STAT5A, SOCS1, CSF2RB, JAK1, LOC653882, KIT, STAT1	83	70	13528	18.6272	0.000303	9.78e-06	0.000339
GOTERM_BP_FAT	GO:0018108~peptidyl-tyrosine phosphorylation	6	0.629591	8.16e-06	LYN, LOC652799, STAT5A, JAK1, LOC653882, KIT, STAT1, SRC	83	46	13528	21.2593	0.0120437	0.000157	0.0135398
GOTERM_BP_FAT	GO:0018212~peptidyl-tyrosine modification	6	0.629591	1.01e-05	LYN, LOC652799, STAT5A, JAK1, LOC653882, KIT, STAT1, SRC	83	48	13528	20.3735	0.0148813	0.00019	0.0167537
Annotation Cluster 9	Enrichment Score: 4.77203487564013
Category	Term	Count	%	PValue	Genes	List Total	Pop Hits	Pop Total	Fold Enrichment	Bonferroni	Benjamini	FDR
GOTERM_BP_FAT	GO:0042325~regulation of phosphorylation	17	1.78384	1.56e-08	PRKCA, LYN, SOCS1, TGFBR2, KIT, IRS1, TP73, TGFB2, CASP3, MAP4K5, CDKN1A, CDKN1B, LOC652799, GADD45G, GAB1, LOC653882, GADD45B, ENG, FRS2	83	466	13528	5.94591	2.32e-05	1.01e-06	2.6e-05
GOTERM_BP_FAT	GO:0051174~regulation of phosphorus metabolic process	17	1.78384	2.74e-08	PRKCA, LYN, SOCS1, TGFBR2, KIT, IRS1, TP73, TGFB2, CASP3, MAP4K5, CDKN1A, CDKN1B, LOC652799, GADD45G, GAB1, LOC653882, GADD45B, ENG, FRS2	83	485	13528	5.71298	4.07e-05	1.63e-06	4.55e-05
GOTERM_BP_FAT	GO:0019220~regulation of phosphate metabolic process	17	1.78384	2.74e-08	PRKCA, LYN, SOCS1, TGFBR2, KIT, IRS1, TP73, TGFB2, CASP3, MAP4K5, CDKN1A, CDKN1B, LOC652799, GADD45G, GAB1, LOC653882, GADD45B, ENG, FRS2	83	485	13528	5.71298	4.07e-05	1.63e-06	4.55e-05
GOTERM_BP_FAT	GO:0043549~regulation of kinase activity	14	1.46905	2.09e-07	PRKCA, TGFBR2, KIT, IRS1, TP73, TGFB2, CDKN1A, MAP4K5, CASP3, CDKN1B, LOC652799, GAB1, GADD45G, LOC653882, GADD45B, FRS2	83	357	13528	6.39168	0.00031	9.68e-06	0.000346
GOTERM_BP_FAT	GO:0051338~regulation of transferase activity	14	1.46905	3.34e-07	PRKCA, TGFBR2, KIT, IRS1, TP73, TGFB2, CDKN1A, MAP4K5, CASP3, CDKN1B, LOC652799, GAB1, GADD45G, LOC653882, GADD45B, FRS2	83	372	13528	6.13396	0.000496	1.27e-05	0.000555
GOTERM_BP_FAT	GO:0045859~regulation of protein kinase activity	13	1.36411	1.04e-06	PRKCA, TGFBR2, KIT, TP73, TGFB2, CDKN1A, CASP3, MAP4K5, CDKN1B, LOC652799, GAB1, GADD45G, LOC653882, GADD45B, FRS2	83	345	13528	6.14157	0.00154669	3.29e-05	0.00172978
GOTERM_BP_FAT	GO:0043085~positive regulation of catalytic activity	15	1.57398	2.56e-06	TGFBR2, TP53, PML, LOC652522, WRN, KIT, STAT1, IRS1, TGFB2, NR1H2, CCNB1, MAP4K5, LOC652346, LOC652799, GADD45G, GAB1, LOC653882, GADD45B, FRS2	83	520	13528	4.70158	0.0037975	6.67e-05	0.00425177
GOTERM_BP_FAT	GO:0044093~positive regulation of molecular function	15	1.57398	1.01e-05	TGFBR2, TP53, PML, LOC652522, WRN, KIT, STAT1, IRS1, TGFB2, NR1H2, CCNB1, MAP4K5, LOC652346, LOC652799, GADD45G, GAB1, LOC653882, GADD45B, FRS2	83	586	13528	4.17205	0.0149311	0.000186	0.0168102
GOTERM_BP_FAT	GO:0006469~negative regulation of protein kinase activity	7	0.734523	1.41e-05	PRKCA, CDKN1A, CASP3, CDKN1B, GADD45G, GADD45B, TP73	83	87	13528	13.114	0.0206797	0.00024	0.0233495
GOTERM_BP_FAT	GO:0033673~negative regulation of kinase activity	7	0.734523	1.71e-05	PRKCA, CDKN1A, CASP3, CDKN1B, GADD45G, GADD45B, TP73	83	90	13528	12.6768	0.0250752	0.000282	0.0283753
GOTERM_BP_FAT	GO:0051348~negative regulation of transferase activity	7	0.734523	2.47e-05	PRKCA, CDKN1A, CASP3, CDKN1B, GADD45G, GADD45B, TP73	83	96	13528	11.8845	0.0360696	0.000364	0.041045
GOTERM_BP_FAT	GO:0043086~negative regulation of catalytic activity	10	1.04932	4.41e-05	PRKCA, CDKN1A, CASP3, CDKN1B, GADD45G, TP53, GADD45B, ENG, TP73, TGFB2	83	277	13528	5.88404	0.0633637	0.00059	0.0731263
GOTERM_BP_FAT	GO:0033674~positive regulation of kinase activity	9	0.944386	7.7e-05	MAP4K5, LOC652799, GADD45G, GAB1, TGFBR2, LOC653882, KIT, GADD45B, FRS2, IRS1, TGFB2	83	231	13528	6.35018	0.108008	0.00096	0.127648
GOTERM_BP_FAT	GO:0051347~positive regulation of transferase activity	9	0.944386	0.0001	MAP4K5, LOC652799, GADD45G, GAB1, TGFBR2, LOC653882, KIT, GADD45B, FRS2, IRS1, TGFB2	83	240	13528	6.11205	0.138612	0.00121236	0.166607
GOTERM_BP_FAT	GO:0044092~negative regulation of molecular function	10	1.04932	0.000184	PRKCA, CDKN1A, CASP3, CDKN1B, GADD45G, TP53, GADD45B, ENG, TP73, TGFB2	83	334	13528	4.87988	0.238953	0.0020665	0.304685
GOTERM_BP_FAT	GO:0045860~positive regulation of protein kinase activity	8	0.839454	0.000401	MAP4K5, LOC652799, GADD45G, GAB1, TGFBR2, LOC653882, KIT, GADD45B, FRS2, TGFB2	83	223	13528	5.8471	0.448916	0.00415825	0.663683
GOTERM_BP_FAT	GO:0000165~MAPKKK cascade	7	0.734523	0.000868	PRKCA, MAP4K5, GRB2, GADD45G, GAB1, GADD45B, FRS2	83	184	13528	6.20063	0.724679	0.00802896	1.43106
GOTERM_BP_FAT	GO:0043405~regulation of MAP kinase activity	6	0.629591	0.00164305	PRKCA, MAP4K5, LOC652799, GAB1, LOC653882, KIT, FRS2, TP73	83	141	13528	6.93566	0.913008	0.0140161	2.69201
Annotation Cluster 10	Enrichment Score: 4.713988190203983
Category	Term	Count	%	PValue	Genes	List Total	Pop Hits	Pop Total	Fold Enrichment	Bonferroni	Benjamini	FDR
GOTERM_BP_FAT	GO:0016481~negative regulation of transcription	14	1.46905	3.51e-06	CEBPA, DNMT3A, TP53, PML, UBE2I, NR1H2, HDAC3, CDKN1B, LOC652346, EED, DNMT1, MDM2, SKIL, DNMT3B, ENG	83	459	13528	4.97131	0.00520552	8.56e-05	0.0058323
GOTERM_BP_FAT	GO:0010558~negative regulation of macromolecule biosynthetic process	15	1.57398	4.61e-06	PRKCA, CEBPA, DNMT3A, TP53, PML, UBE2I, NR1H2, HDAC3, CDKN1B, LOC652346, EED, DNMT1, MDM2, SKIL, DNMT3B, ENG	83	547	13528	4.46951	0.00682244	0.000105	0.00765004
GOTERM_BP_FAT	GO:0031327~negative regulation of cellular biosynthetic process	15	1.57398	6.16e-06	PRKCA, CEBPA, DNMT3A, TP53, PML, UBE2I, NR1H2, HDAC3, CDKN1B, LOC652346, EED, DNMT1, MDM2, SKIL, DNMT3B, ENG	83	561	13528	4.35797	0.00911202	0.000127	0.010229
GOTERM_BP_FAT	GO:0009890~negative regulation of biosynthetic process	15	1.57398	7.85e-06	PRKCA, CEBPA, DNMT3A, TP53, PML, UBE2I, NR1H2, HDAC3, CDKN1B, LOC652346, EED, DNMT1, MDM2, SKIL, DNMT3B, ENG	83	573	13528	4.2667	0.0115909	0.000155	0.0130278
GOTERM_BP_FAT	GO:0010629~negative regulation of gene expression	14	1.46905	9.68e-06	CEBPA, DNMT3A, TP53, PML, UBE2I, NR1H2, HDAC3, CDKN1B, LOC652346, EED, DNMT1, MDM2, SKIL, DNMT3B, ENG	83	504	13528	4.52744	0.0142751	0.000184	0.0160664
GOTERM_BP_FAT	GO:0045934~negative regulation of nucleobase, nucleoside, nucleotide and nucleic acid metabolic process	14	1.46905	1.15e-05	CEBPA, DNMT3A, TP53, PML, UBE2I, NR1H2, HDAC3, CDKN1B, LOC652346, EED, DNMT1, MDM2, SKIL, DNMT3B, ENG	83	512	13528	4.4567	0.0168713	0.000203	0.019013
GOTERM_BP_FAT	GO:0051172~negative regulation of nitrogen compound metabolic process	14	1.46905	1.32e-05	CEBPA, DNMT3A, TP53, PML, UBE2I, NR1H2, HDAC3, CDKN1B, LOC652346, EED, DNMT1, MDM2, SKIL, DNMT3B, ENG	83	519	13528	4.39659	0.0194719	0.000229	0.0219725
GOTERM_BP_FAT	GO:0010605~negative regulation of macromolecule metabolic process	16	1.67891	2.99e-05	PRKCA, CEBPA, DNMT3A, SOCS1, TP53, PML, UBE2I, NR1H2, HDAC3, CDKN1B, LOC652346, EED, DNMT1, MDM2, SKIL, DNMT3B, ENG	83	734	13528	3.55287	0.0434411	0.000419	0.04962
GOTERM_BP_FAT	GO:0045892~negative regulation of transcription, DNA-dependent	11	1.15425	5.57e-05	CEBPA, DNMT3A, HDAC3, CDKN1B, TP53, DNMT1, MDM2, UBE2I, SKIL, ENG, DNMT3B	83	356	13528	5.03614	0.0794545	0.000726	0.0924754
GOTERM_BP_FAT	GO:0051253~negative regulation of RNA metabolic process	11	1.15425	6.41e-05	CEBPA, DNMT3A, HDAC3, CDKN1B, TP53, DNMT1, MDM2, UBE2I, SKIL, ENG, DNMT3B	83	362	13528	4.95267	0.090831	0.000821	0.106358
GOTERM_BP_FAT	GO:0000122~negative regulation of transcription from RNA polymerase II promoter	8	0.839454	0.00113694	CEBPA, DNMT3A, HDAC3, TP53, DNMT1, MDM2, SKIL, ENG	83	266	13528	4.90189	0.815353	0.010125	1.87013
Annotation Cluster 11	Enrichment Score: 4.611702478936898
Category	Term	Count	%	PValue	Genes	List Total	Pop Hits	Pop Total	Fold Enrichment	Bonferroni	Benjamini	FDR
GOTERM_BP_FAT	GO:0060284~regulation of cell development	11	1.15425	4.25e-07	XRCC5, CASP6, HDAC3, PTK2, YWHAH, LYN, LOC389901, LOC652799, XRCC6, TP53, LOC653882, KIT, DNMT3B, TGFB2	83	205	13528	8.74569	0.00063	1.58e-05	0.000705
GOTERM_BP_FAT	GO:0002520~immune system development	12	1.25918	8.11e-07	CEBPA, XRCC5, LYN, STAT5A, TGFBR2, XRCC6, PML, TP53, PRKDC, NFKB2, KIT, TGFB2, LOC652346, LOC389901, LOC652799, LOC731751, LOC653882	83	276	13528	7.08643	0.0012033	2.74e-05	0.00134551
GOTERM_BP_FAT	GO:0051094~positive regulation of developmental process	12	1.25918	8.71e-07	PRKCA, XRCC5, LYN, STAT5A, TGFBR2, XRCC6, KIT, TGFB2, TNFRSF1A, CASP6, LOC389901, LOC652799, RARA, LOC653882, DNMT3B	83	278	13528	7.03545	0.00129199	2.81e-05	0.00144474
GOTERM_BP_FAT	GO:0051960~regulation of nervous system development	9	0.944386	2.07e-05	PRKCA, XRCC5, PTK2, YWHAH, LYN, LOC389901, LOC652799, XRCC6, TP53, LOC653882, KIT, DNMT3B	83	192	13528	7.64006	0.0302356	0.000327	0.0343043
GOTERM_BP_FAT	GO:0050767~regulation of neurogenesis	8	0.839454	6.48e-05	XRCC5, PTK2, YWHAH, LYN, LOC389901, LOC652799, XRCC6, TP53, LOC653882, KIT, DNMT3B	83	166	13528	7.85484	0.0917457	0.000822	0.107482
GOTERM_BP_FAT	GO:0045597~positive regulation of cell differentiation	9	0.944386	7.24e-05	XRCC5, LYN, LOC389901, LOC652799, STAT5A, XRCC6, TGFBR2, RARA, LOC653882, KIT, DNMT3B, TGFB2	83	229	13528	6.40564	0.101964	0.000911	0.120111
GOTERM_BP_FAT	GO:0010720~positive regulation of cell development	5	0.524659	0.000804	XRCC5, LYN, LOC389901, LOC652799, XRCC6, LOC653882, KIT, TGFB2	83	69	13528	11.8107	0.696958	0.00752776	1.32533
GOTERM_BP_FAT	GO:0050769~positive regulation of neurogenesis	4	0.419727	0.00546664	XRCC5, LYN, LOC389901, LOC652799, XRCC6, LOC653882, KIT	83	59	13528	11.05	0.999708	0.0410918	8.69536
Annotation Cluster 12	Enrichment Score: 4.5123698992851775
Category	Term	Count	%	PValue	Genes	List Total	Pop Hits	Pop Total	Fold Enrichment	Bonferroni	Benjamini	FDR
GOTERM_BP_FAT	GO:0016477~cell migration	11	1.15425	6.23e-06	PRKCA, LOC646079, BCAR1, PRKDC, ESR2, KIT, CD2AP, SRC, TGFB2, PTK2, LOC652799, LOC731751, LOC653882, ENG, CEACAM1	83	276	13528	6.4959	0.0092054	0.000127	0.0103343
GOTERM_BP_FAT	GO:0048870~cell motility	11	1.15425	1.58e-05	PRKCA, LOC646079, BCAR1, PRKDC, ESR2, KIT, CD2AP, SRC, TGFB2, PTK2, LOC652799, LOC731751, LOC653882, ENG, CEACAM1	83	307	13528	5.83996	0.0231646	0.000266	0.026188
GOTERM_BP_FAT	GO:0051674~localization of cell	11	1.15425	1.58e-05	PRKCA, LOC646079, BCAR1, PRKDC, ESR2, KIT, CD2AP, SRC, TGFB2, PTK2, LOC652799, LOC731751, LOC653882, ENG, CEACAM1	83	307	13528	5.83996	0.0231646	0.000266	0.026188
GOTERM_BP_FAT	GO:0006928~cell motion	11	1.15425	0.000575	PRKCA, LOC646079, BCAR1, PRKDC, ESR2, KIT, CD2AP, SRC, TGFB2, PTK2, LOC652799, LOC731751, LOC653882, ENG, CEACAM1	83	475	13528	3.77446	0.574497	0.00560583	0.950357
Annotation Cluster 13	Enrichment Score: 4.487520279207012
Category	Term	Count	%	PValue	Genes	List Total	Pop Hits	Pop Total	Fold Enrichment	Bonferroni	Benjamini	FDR
GOTERM_BP_FAT	GO:0009314~response to radiation	10	1.04932	3.25e-06	XRCC6, TP53, PML, PRKDC, LOC652522, WRN, KIT, CASP6, CDKN1A, CASP3, LOC389901, LOC652346, LOC652799, LOC731751, LOC653882, DNMT3B	83	200	13528	8.1494	0.00481907	8.05e-05	0.00539828
GOTERM_BP_FAT	GO:0010212~response to ionizing radiation	6	0.629591	3.04e-05	CASP6, LOC652346, LOC389901, XRCC6, PML, TP53, PRKDC, LOC731751, DNMT3B	83	60	13528	16.2988	0.0441733	0.000422	0.0504753
GOTERM_BP_FAT	GO:0010332~response to gamma radiation	4	0.419727	0.000348	CASP6, LOC652346, PML, TP53, PRKDC, LOC731751	83	23	13528	28.3457	0.403882	0.0036883	0.576443
Annotation Cluster 14	Enrichment Score: 4.2629194285035386
Category	Term	Count	%	PValue	Genes	List Total	Pop Hits	Pop Total	Fold Enrichment	Bonferroni	Benjamini	FDR
GOTERM_BP_FAT	GO:0040008~regulation of growth	15	1.57398	1.5e-08	LOC646079, STAT5A, BCAR1, TGFBR2, SOCS1, TP53, PML, NEDD9, LOC652522, WRN, ESR2, TP73, TGFB2, PTK2, CDKN1A, CDKN1B, LOC652346, PARP1	83	341	13528	7.16956	2.22e-05	1.01e-06	2.48e-05
GOTERM_BP_FAT	GO:0043067~regulation of programmed cell death	21	2.20357	5.25e-08	XRCC5, LOC646079, BCAR1, STAT5A, PML, PRKDC, KIT, SRC, TGFB2, CASP6, CASP3, LOC652346, SOS1, LOC652799, PRKCA, TP53, LOC652522, WRN, ESR2, STAT1, TP73, CASP10, CDKN1A, HDAC3, CDKN1B, LOC731751, LOC653882	83	812	13528	4.21521	7.79e-05	2.89e-06	8.71e-05
GOTERM_BP_FAT	GO:0010941~regulation of cell death	21	2.20357	5.57e-08	XRCC5, LOC646079, BCAR1, STAT5A, PML, PRKDC, KIT, SRC, TGFB2, CASP6, CASP3, LOC652346, SOS1, LOC652799, PRKCA, TP53, LOC652522, WRN, ESR2, STAT1, TP73, CASP10, CDKN1A, HDAC3, CDKN1B, LOC731751, LOC653882	83	815	13528	4.19969	8.28e-05	2.85e-06	9.25e-05
GOTERM_BP_FAT	GO:0042981~regulation of apoptosis	20	2.09864	2.31e-07	PRKCA, XRCC5, LOC646079, STAT5A, BCAR1, TP53, PML, PRKDC, LOC652522, WRN, ESR2, STAT1, TP73, SRC, TGFB2, CASP10, CASP6, HDAC3, CASP3, CDKN1A, CDKN1B, LOC652346, SOS1, LOC731751	83	804	13528	4.05443	0.000344	9.82e-06	0.000384
GOTERM_BP_FAT	GO:0043065~positive regulation of apoptosis	14	1.46905	1.71e-06	PRKCA, TP53, PML, PRKDC, STAT1, TP73, SRC, TGFB2, CASP10, CASP6, CDKN1A, CASP3, CDKN1B, LOC652346, SOS1, LOC731751	83	430	13528	5.30658	0.00253751	4.89e-05	0.00283928
GOTERM_BP_FAT	GO:0043068~positive regulation of programmed cell death	14	1.46905	1.85e-06	PRKCA, TP53, PML, PRKDC, STAT1, TP73, SRC, TGFB2, CASP10, CASP6, CDKN1A, CASP3, CDKN1B, LOC652346, SOS1, LOC731751	83	433	13528	5.26982	0.00274078	5.18e-05	0.00306704
GOTERM_BP_FAT	GO:0010942~positive regulation of cell death	14	1.46905	1.95e-06	PRKCA, TP53, PML, PRKDC, STAT1, TP73, SRC, TGFB2, CASP10, CASP6, CDKN1A, CASP3, CDKN1B, LOC652346, SOS1, LOC731751	83	435	13528	5.24559	0.00288422	5.35e-05	0.00322778
GOTERM_BP_FAT	GO:0045926~negative regulation of growth	8	0.839454	4.46e-06	CDKN1A, PTK2, CDKN1B, LOC652346, PML, TP53, ESR2, TP73, TGFB2	83	110	13528	11.8537	0.00660679	0.000105	0.00740744
GOTERM_BP_FAT	GO:0008219~cell death	17	1.78384	5.33e-06	POLR2G, AR, TP53, PML, PRKDC, KIT, STAT1, TP73, TGFB2, CASP10, CASP6, TNFRSF1A, CASP3, CDKN1B, LOC652346, LOC652799, SOS1, GADD45G, LOC731751, LOC653882, GADD45B	83	719	13528	3.85368	0.0078805	0.000118	0.0088411
GOTERM_BP_FAT	GO:0016265~death	17	1.78384	5.82e-06	POLR2G, AR, TP53, PML, PRKDC, KIT, STAT1, TP73, TGFB2, CASP10, CASP6, TNFRSF1A, CASP3, CDKN1B, LOC652346, LOC652799, SOS1, GADD45G, LOC731751, LOC653882, GADD45B	83	724	13528	3.82707	0.00860377	0.000125	0.00965602
GOTERM_BP_FAT	GO:0034097~response to cytokine stimulus	7	0.734523	8.05e-06	PRKCA, CASP6, CASP3, LOC652346, SOCS1, PML, STAT1, SRC	83	79	13528	14.442	0.0118827	0.000157	0.0133578
GOTERM_BP_FAT	GO:0008285~negative regulation of cell proliferation	12	1.25918	1.08e-05	CEBPA, PRKCA, KAT2B, TGFBR2, TP53, PML, ESR2, TGFB2, CASP3, CDKN1A, CDKN1B, LOC652346, ENG	83	361	13528	5.41788	0.0158771	0.000195	0.0178837
GOTERM_BP_FAT	GO:0006469~negative regulation of protein kinase activity	7	0.734523	1.41e-05	PRKCA, CDKN1A, CASP3, CDKN1B, GADD45G, GADD45B, TP73	83	87	13528	13.114	0.0206797	0.00024	0.0233495
GOTERM_BP_FAT	GO:0012501~programmed cell death	15	1.57398	1.62e-05	POLR2G, TP53, PML, PRKDC, KIT, STAT1, TP73, CASP10, CASP6, TNFRSF1A, CASP3, CDKN1B, LOC652346, SOS1, LOC652799, GADD45G, LOC731751, LOC653882, GADD45B	83	611	13528	4.00134	0.0237962	0.000271	0.0269106
GOTERM_BP_FAT	GO:0033673~negative regulation of kinase activity	7	0.734523	1.71e-05	PRKCA, CDKN1A, CASP3, CDKN1B, GADD45G, GADD45B, TP73	83	90	13528	12.6768	0.0250752	0.000282	0.0283753
GOTERM_BP_FAT	GO:0008629~induction of apoptosis by intracellular signals	6	0.629591	1.81e-05	PRKCA, CDKN1A, CASP3, LOC652346, PML, TP53, TP73	83	54	13528	18.1098	0.026556	0.000296	0.0300735
GOTERM_BP_FAT	GO:0030308~negative regulation of cell growth	7	0.734523	1.94e-05	CDKN1A, CDKN1B, LOC652346, PML, TP53, ESR2, TP73, TGFB2	83	92	13528	12.4013	0.0283949	0.000313	0.0321859
GOTERM_BP_FAT	GO:0006917~induction of apoptosis	11	1.15425	2.26e-05	PRKCA, CASP10, CASP6, CDKN1A, CASP3, CDKN1B, LOC652346, SOS1, PML, TP53, STAT1, TP73	83	320	13528	5.60271	0.0329476	0.000345	0.0374328
GOTERM_BP_FAT	GO:0012502~induction of programmed cell death	11	1.15425	2.32e-05	PRKCA, CASP10, CASP6, CDKN1A, CASP3, CDKN1B, LOC652346, SOS1, PML, TP53, STAT1, TP73	83	321	13528	5.58526	0.033826	0.000348	0.0384479
GOTERM_BP_FAT	GO:0051348~negative regulation of transferase activity	7	0.734523	2.47e-05	PRKCA, CDKN1A, CASP3, CDKN1B, GADD45G, GADD45B, TP73	83	96	13528	11.8845	0.0360696	0.000364	0.041045
GOTERM_BP_FAT	GO:0045792~negative regulation of cell size	7	0.734523	2.95e-05	CDKN1A, CDKN1B, LOC652346, PML, TP53, ESR2, TP73, TGFB2	83	99	13528	11.5244	0.0428231	0.000417	0.0488986
GOTERM_BP_FAT	GO:0007050~cell cycle arrest	7	0.734523	3.69e-05	CDKN1A, CDKN1B, KAT2B, LOC652346, PML, TP53, TP73, TGFB2	83	103	13528	11.0769	0.0533109	0.000502	0.061204
GOTERM_BP_FAT	GO:0043086~negative regulation of catalytic activity	10	1.04932	4.41e-05	PRKCA, CDKN1A, CASP3, CDKN1B, GADD45G, TP53, GADD45B, ENG, TP73, TGFB2	83	277	13528	5.88404	0.0633637	0.00059	0.0731263
GOTERM_BP_FAT	GO:0045786~negative regulation of cell cycle	6	0.629591	0.000129	CDKN1A, HDAC3, CASP3, CDKN1B, LOC652346, PML, TP53	83	81	13528	12.0732	0.174617	0.00152191	0.21423
GOTERM_BP_FAT	GO:0022402~cell cycle process	13	1.36411	0.000143	KAT2B, TP53, PML, NEDD9, UBE2I, CD2AP, TP73, TGFB2, CCNB1, HDAC3, CDKN1A, CDKN1B, LOC652346, MDM2	83	565	13528	3.75017	0.191898	0.0016632	0.237823
GOTERM_BP_FAT	GO:0001558~regulation of cell growth	8	0.839454	0.000172	LOC646079, CDKN1A, CDKN1B, LOC652346, BCAR1, PML, TP53, ESR2, TP73, TGFB2	83	194	13528	6.72115	0.224999	0.00194384	0.28444
GOTERM_BP_FAT	GO:0044092~negative regulation of molecular function	10	1.04932	0.000184	PRKCA, CDKN1A, CASP3, CDKN1B, GADD45G, TP53, GADD45B, ENG, TP73, TGFB2	83	334	13528	4.87988	0.238953	0.0020665	0.304685
GOTERM_BP_FAT	GO:0008361~regulation of cell size	8	0.839454	0.000248	CDKN1A, AR, CDKN1B, LOC652346, PML, TP53, ESR2, TP73, TGFB2	83	206	13528	6.32963	0.308191	0.00274581	0.410898
GOTERM_BP_FAT	GO:0007049~cell cycle	14	1.46905	0.000744	KAT2B, TP53, PML, NEDD9, UBE2I, CD2AP, TP73, TGFB2, CCNB1, HDAC3, CDKN1A, CDKN1B, LOC652346, MAP3K8, MDM2	83	776	13528	2.9405	0.668807	0.00715	1.22733
GOTERM_BP_FAT	GO:0006915~apoptosis	12	1.25918	0.000979	POLR2G, TP53, PML, STAT1, TP73, TNFRSF1A, CASP6, CASP10, CASP3, LOC652346, SOS1, GADD45G, GADD45B	83	602	13528	3.24893	0.766521	0.00893921	1.61247
GOTERM_BP_FAT	GO:0032535~regulation of cellular component size	8	0.839454	0.00126617	CDKN1A, AR, CDKN1B, LOC652346, PML, TP53, ESR2, TP73, TGFB2	83	271	13528	4.81145	0.847633	0.0111367	2.08062
GOTERM_BP_FAT	GO:0043069~negative regulation of programmed cell death	9	0.944386	0.00146726	XRCC5, CDKN1A, HDAC3, CASP3, LOC652799, STAT5A, TP53, LOC653882, KIT, ESR2, TP73	83	359	13528	4.08605	0.887013	0.0128194	2.40729
GOTERM_BP_FAT	GO:0060548~negative regulation of cell death	9	0.944386	0.00149333	XRCC5, CDKN1A, HDAC3, CASP3, LOC652799, STAT5A, TP53, LOC653882, KIT, ESR2, TP73	83	360	13528	4.0747	0.891309	0.0129696	2.44955
GOTERM_BP_FAT	GO:0045736~negative regulation of cyclin-dependent protein kinase activity	3	0.314795	0.00192669	CDKN1A, CASP3, CDKN1B	83	11	13528	44.4513	0.942954	0.0163244	3.14978
GOTERM_BP_FAT	GO:0043523~regulation of neuron apoptosis	5	0.524659	0.00215768	CASP6, TP53, ESR2, TP73, TGFB2	83	90	13528	9.05489	0.959547	0.017859	3.5211
Annotation Cluster 15	Enrichment Score: 4.084902555695085
Category	Term	Count	%	PValue	Genes	List Total	Pop Hits	Pop Total	Fold Enrichment	Bonferroni	Benjamini	FDR
GOTERM_BP_FAT	GO:0046626~regulation of insulin receptor signaling pathway	5	0.524659	4.53e-06	PRKCA, SOCS1, PTPN1, IRS1, SRC	83	19	13528	42.8916	0.00671158	0.000105	0.00752532
GOTERM_BP_FAT	GO:0048585~negative regulation of response to stimulus	7	0.734523	3.12e-05	PRKCA, HDAC3, SOCS1, PTPN1, ESR2, IRS1, TGFB2	83	100	13528	11.4092	0.0452802	0.000429	0.0517695
GOTERM_BP_FAT	GO:0046627~negative regulation of insulin receptor signaling pathway	4	0.419727	9.27e-05	PRKCA, SOCS1, PTPN1, IRS1	83	15	13528	43.4635	0.128573	0.00112742	0.153678
GOTERM_BP_FAT	GO:0009968~negative regulation of signal transduction	8	0.839454	0.00038	PRKCA, HDAC3, SOCS1, EZH2, SKIL, PTPN1, ENG, IRS1	83	221	13528	5.90002	0.431299	0.00399484	0.628743
GOTERM_BP_FAT	GO:0010648~negative regulation of cell communication	8	0.839454	0.000755	PRKCA, HDAC3, SOCS1, EZH2, SKIL, PTPN1, ENG, IRS1	83	248	13528	5.25768	0.674293	0.00716495	1.24576
Annotation Cluster 16	Enrichment Score: 3.7724190694847053
Category	Term	Count	%	PValue	Genes	List Total	Pop Hits	Pop Total	Fold Enrichment	Bonferroni	Benjamini	FDR
GOTERM_BP_FAT	GO:0033554~cellular response to stress	16	1.67891	1.3e-06	XRCC5, LYN, XRCC6, TP53, PML, PRKDC, LOC652522, WRN, TP73, PXN, CASP3, MAP4K5, CDKN1A, LOC389901, LOC652346, GADD45G, GAB1, LOC732360, TDG, LOC731751, PARP1	83	566	13528	4.60743	0.00192985	3.94e-05	0.00215871
GOTERM_BP_FAT	GO:0006974~response to DNA damage stimulus	13	1.36411	2.36e-06	XRCC5, LYN, XRCC6, TP53, PML, PRKDC, LOC652522, WRN, TP73, CDKN1A, CASP3, LOC389901, LOC652346, GADD45G, TDG, LOC732360, LOC731751, PARP1	83	373	13528	5.68055	0.00349158	6.36e-05	0.00390866
GOTERM_BP_FAT	GO:0006259~DNA metabolic process	14	1.46905	1.01e-05	XRCC5, DNMT3A, XRCC6, TP53, PML, PRKDC, LOC652522, WRN, TP73, CASP3, LOC389901, LOC652346, GADD45G, LOC732360, TDG, LOC731751, DNMT1, PARP1, DNMT3B	83	506	13528	4.50955	0.0148889	0.000187	0.0167624
GOTERM_BP_FAT	GO:0000723~telomere maintenance	5	0.524659	2.3e-05	XRCC5, LOC389901, XRCC6, PRKDC, LOC731751, LOC652522, WRN, PARP1	83	28	13528	29.105	0.0335514	0.000348	0.0381305
GOTERM_BP_FAT	GO:0032200~telomere organization	5	0.524659	2.65e-05	XRCC5, LOC389901, XRCC6, PRKDC, LOC731751, LOC652522, WRN, PARP1	83	29	13528	28.1014	0.0386392	0.000386	0.0440267
GOTERM_BP_FAT	GO:0006281~DNA repair	10	1.04932	5.35e-05	XRCC5, XRCC6, TP53, PML, PRKDC, LOC652522, WRN, TP73, LOC389901, LOC652346, GADD45G, TDG, LOC732360, LOC731751, PARP1	83	284	13528	5.73901	0.0763755	0.000703	0.0887472
GOTERM_BP_FAT	GO:0006303~double-strand break repair via nonhomologous end joining	3	0.314795	0.0015826	XRCC5, LOC389901, XRCC6, PRKDC, LOC731751	83	10	13528	48.8964	0.904823	0.0135815	2.59419
GOTERM_BP_FAT	GO:0000726~non-recombinational repair	3	0.314795	0.0031504	XRCC5, LOC389901, XRCC6, PRKDC, LOC731751	83	14	13528	34.926	0.990774	0.0255558	5.10165
GOTERM_BP_FAT	GO:0060249~anatomical structure homeostasis	5	0.524659	0.00389955	XRCC5, LOC389901, XRCC6, PRKDC, LOC731751, LOC652522, WRN, PARP1	83	106	13528	7.68811	0.996979	0.0307129	6.27828
GOTERM_BP_FAT	GO:0006302~double-strand break repair	4	0.419727	0.00627766	XRCC5, LOC389901, XRCC6, TP53, PRKDC, LOC731751	83	62	13528	10.5154	0.999913	0.0456822	9.92317
Annotation Cluster 17	Enrichment Score: 3.6930588921637377
Category	Term	Count	%	PValue	Genes	List Total	Pop Hits	Pop Total	Fold Enrichment	Bonferroni	Benjamini	FDR
GOTERM_BP_FAT	GO:0051726~regulation of cell cycle	12	1.25918	4.74e-06	CCNB1, CDKN1A, HDAC3, CASP3, CDKN1B, LOC652346, STAT5A, GADD45G, PML, TP53, MDM2, GADD45B, TGFB2	83	331	13528	5.90893	0.00700858	0.000107	0.00785949
GOTERM_BP_FAT	GO:0045786~negative regulation of cell cycle	6	0.629591	0.000129	CDKN1A, HDAC3, CASP3, CDKN1B, LOC652346, PML, TP53	83	81	13528	12.0732	0.174617	0.00152191	0.21423
Annotation Cluster 18	Enrichment Score: 3.4795436773486172
Category	Term	Count	%	PValue	Genes	List Total	Pop Hits	Pop Total	Fold Enrichment	Bonferroni	Benjamini	FDR
GOTERM_BP_FAT	GO:0002520~immune system development	12	1.25918	8.11e-07	CEBPA, XRCC5, LYN, STAT5A, TGFBR2, XRCC6, PML, TP53, PRKDC, NFKB2, KIT, TGFB2, LOC652346, LOC389901, LOC652799, LOC731751, LOC653882	83	276	13528	7.08643	0.0012033	2.74e-05	0.00134551
GOTERM_BP_FAT	GO:0048534~hemopoietic or lymphoid organ development	11	1.15425	3.67e-06	CEBPA, XRCC5, LYN, STAT5A, TGFBR2, TP53, PML, PRKDC, NFKB2, KIT, TGFB2, LOC652346, LOC652799, LOC731751, LOC653882	83	260	13528	6.89564	0.00543211	8.78e-05	0.00608685
GOTERM_BP_FAT	GO:0030097~hemopoiesis	10	1.04932	1.24e-05	CEBPA, XRCC5, LYN, STAT5A, TGFBR2, TP53, PML, PRKDC, KIT, TGFB2, LOC652346, LOC652799, LOC731751, LOC653882	83	236	13528	6.90627	0.0183156	0.000217	0.0206556
GOTERM_BP_FAT	GO:0045597~positive regulation of cell differentiation	9	0.944386	7.24e-05	XRCC5, LYN, LOC389901, LOC652799, STAT5A, XRCC6, TGFBR2, RARA, LOC653882, KIT, DNMT3B, TGFB2	83	229	13528	6.40564	0.101964	0.000911	0.120111
GOTERM_BP_FAT	GO:0002521~leukocyte differentiation	6	0.629591	0.00118559	CEBPA, LOC652799, STAT5A, TGFBR2, TP53, PRKDC, LOC731751, LOC653882, KIT	83	131	13528	7.4651	0.828239	0.0104934	1.94943
GOTERM_BP_FAT	GO:0030099~myeloid cell differentiation	5	0.524659	0.00243197	CEBPA, LYN, LOC652346, LOC652799, TGFBR2, PML, LOC653882, KIT	83	93	13528	8.76279	0.973106	0.0199977	3.96025
Annotation Cluster 19	Enrichment Score: 3.237895228660209
Category	Term	Count	%	PValue	Genes	List Total	Pop Hits	Pop Total	Fold Enrichment	Bonferroni	Benjamini	FDR
GOTERM_BP_FAT	GO:0009967~positive regulation of signal transduction	9	0.944386	0.000409	TNFRSF1A, LYN, REL, LOC652799, SOS1, LOC653882, KIT, ENG, IRS1, SRC, TGFB2	83	295	13528	4.97251	0.455627	0.00421416	0.677283
GOTERM_BP_FAT	GO:0048584~positive regulation of response to stimulus	8	0.839454	0.000563	PRKCA, TNFRSF1A, LOC646079, LYN, STAT5A, BCAR1, IRS1, SRC, TGFB2	83	236	13528	5.52502	0.566718	0.00556026	0.930302
GOTERM_BP_FAT	GO:0010647~positive regulation of cell communication	9	0.944386	0.000839	TNFRSF1A, LYN, REL, LOC652799, SOS1, LOC653882, KIT, ENG, IRS1, SRC, TGFB2	83	329	13528	4.45864	0.712332	0.00780554	1.38272
Annotation Cluster 20	Enrichment Score: 3.159542114021243
Category	Term	Count	%	PValue	Genes	List Total	Pop Hits	Pop Total	Fold Enrichment	Bonferroni	Benjamini	FDR
GOTERM_BP_FAT	GO:0048545~response to steroid hormone stimulus	9	0.944386	2.07e-05	PRKCA, CASP6, CDKN1A, SOCS1, TGFBR2, RARA, ESR2, SRC, TGFB2	83	192	13528	7.64006	0.0302356	0.000327	0.0343043
GOTERM_BP_FAT	GO:0043627~response to estrogen stimulus	5	0.524659	0.00376954	PRKCA, CASP6, SOCS1, TGFBR2, RARA	83	105	13528	7.76133	0.996333	0.0300203	6.07507
GOTERM_BP_FAT	GO:0032355~response to estradiol stimulus	4	0.419727	0.00426234	PRKCA, CASP6, SOCS1, RARA	83	54	13528	12.0732	0.998241	0.0331771	6.84314
Annotation Cluster 21	Enrichment Score: 3.1130075852000982
Category	Term	Count	%	PValue	Genes	List Total	Pop Hits	Pop Total	Fold Enrichment	Bonferroni	Benjamini	FDR
GOTERM_BP_FAT	GO:0031399~regulation of protein modification process	11	1.15425	1.12e-05	PRKCA, CCNB1, MAP4K5, LYN, LOC652346, SOCS1, GAB1, PML, DNMT1, ENG, DNMT3B, TP73	83	295	13528	6.07752	0.016442	0.0002	0.0185252
GOTERM_BP_FAT	GO:0032268~regulation of cellular protein metabolic process	13	1.36411	2.66e-05	PRKCA, LYN, SOCS1, PML, TP73, NR1H2, CCNB1, MAP4K5, LOC652346, GAB1, MDM2, DNMT1, DNMT3B, ENG	83	474	13528	4.47013	0.0386806	0.000383	0.0440749
GOTERM_BP_FAT	GO:0032270~positive regulation of cellular protein metabolic process	9	0.944386	8.17e-05	PRKCA, NR1H2, CCNB1, LYN, LOC652346, PML, DNMT1, MDM2, ENG, DNMT3B	83	233	13528	6.29567	0.11432	0.0010028	0.135574
GOTERM_BP_FAT	GO:0051247~positive regulation of protein metabolic process	9	0.944386	0.00011	PRKCA, NR1H2, CCNB1, LYN, LOC652346, PML, DNMT1, MDM2, ENG, DNMT3B	83	243	13528	6.03659	0.15011	0.00131082	0.181598
GOTERM_BP_FAT	GO:0042326~negative regulation of phosphorylation	5	0.524659	0.000155	PRKCA, CDKN1A, CDKN1B, SOCS1, ENG	83	45	13528	18.1098	0.205194	0.00177871	0.256318
GOTERM_BP_FAT	GO:0010563~negative regulation of phosphorus metabolic process	5	0.524659	0.000199	PRKCA, CDKN1A, CDKN1B, SOCS1, ENG	83	48	13528	16.9779	0.256078	0.00222173	0.330038
GOTERM_BP_FAT	GO:0045936~negative regulation of phosphate metabolic process	5	0.524659	0.000199	PRKCA, CDKN1A, CDKN1B, SOCS1, ENG	83	48	13528	16.9779	0.256078	0.00222173	0.330038
GOTERM_BP_FAT	GO:0031058~positive regulation of histone modification	3	0.314795	0.000747	LOC652346, PML, DNMT1, DNMT3B	83	7	13528	69.852	0.670506	0.00713698	1.233
GOTERM_BP_FAT	GO:0051130~positive regulation of cellular component organization	7	0.734523	0.000797	PRKCA, CDKN1B, LOC652346, LOC652799, PML, DNMT1, LOC653882, KIT, DNMT3B, TGFB2	83	181	13528	6.3034	0.69392	0.00751246	1.31433
GOTERM_BP_FAT	GO:0031401~positive regulation of protein modification process	7	0.734523	0.000944	PRKCA, CCNB1, LYN, LOC652346, PML, DNMT1, ENG, DNMT3B	83	187	13528	6.10115	0.754119	0.00867586	1.55555
GOTERM_BP_FAT	GO:0031056~regulation of histone modification	3	0.314795	0.00271098	LOC652346, PML, DNMT1, DNMT3B	83	13	13528	37.6126	0.982248	0.022147	4.40505
GOTERM_BP_FAT	GO:0032269~negative regulation of cellular protein metabolic process	6	0.629591	0.00471243	PRKCA, LOC652346, SOCS1, PML, DNMT1, ENG, DNMT3B	83	180	13528	5.43293	0.999101	0.0358745	7.53947
GOTERM_BP_FAT	GO:0051248~negative regulation of protein metabolic process	6	0.629591	0.00553067	PRKCA, LOC652346, SOCS1, PML, DNMT1, ENG, DNMT3B	83	187	13528	5.22956	0.999735	0.0413556	8.79287
GOTERM_BP_FAT	GO:0031400~negative regulation of protein modification process	5	0.524659	0.00587519	PRKCA, SOCS1, DNMT1, ENG, DNMT3B	83	119	13528	6.84823	0.999842	0.0432316	9.31582
Annotation Cluster 22	Enrichment Score: 3.0214647318720065
Category	Term	Count	%	PValue	Genes	List Total	Pop Hits	Pop Total	Fold Enrichment	Bonferroni	Benjamini	FDR
GOTERM_BP_FAT	GO:0008286~insulin receptor signaling pathway	6	0.629591	2.71e-06	LOC646079, IRS2, GRB2, BCAR1, GAB1, PTPN1, IRS1	83	37	13528	26.4305	0.00401308	6.93e-05	0.00449362
GOTERM_BP_FAT	GO:0008284~positive regulation of cell proliferation	12	1.25918	3.83e-05	PRKCA, CDKN1A, IRS2, CDKN1B, LYN, LOC652799, STAT5A, TGFBR2, MDM2, LOC653882, KIT, STAT1, IRS1, TGFB2	83	414	13528	4.72429	0.0552971	0.000517	0.0635496
GOTERM_BP_FAT	GO:0051270~regulation of cell motion	8	0.839454	0.000166	LOC646079, IRS2, CDKN1B, LYN, LOC652799, BCAR1, GAB1, LOC653882, KIT, IRS1, TGFB2	83	193	13528	6.75598	0.218771	0.00189733	0.275521
GOTERM_BP_FAT	GO:0008283~cell proliferation	11	1.15425	0.000293	XRCC5, LOC646079, IRS2, AR, BCAR1, CREBBP, TP53, KIT, SRC, TGFB2, LOC652799, GAB1, LOC653882, FRS2	83	436	13528	4.11208	0.352882	0.00319508	0.485193
GOTERM_BP_FAT	GO:0051272~positive regulation of cell motion	6	0.629591	0.000316	LOC646079, IRS2, LYN, LOC652799, BCAR1, LOC653882, KIT, IRS1, TGFB2	83	98	13528	9.97885	0.374652	0.00342075	0.523242
GOTERM_BP_FAT	GO:0040017~positive regulation of locomotion	6	0.629591	0.000316	PRKCA, LOC646079, IRS2, LOC652799, BCAR1, LOC653882, KIT, IRS1, TGFB2	83	98	13528	9.97885	0.374652	0.00342075	0.523242
GOTERM_BP_FAT	GO:0040012~regulation of locomotion	7	0.734523	0.00108239	PRKCA, LOC646079, IRS2, LOC652799, BCAR1, GAB1, LOC653882, KIT, IRS1, TGFB2	83	192	13528	5.94227	0.799757	0.00969948	1.78117
GOTERM_BP_FAT	GO:0030335~positive regulation of cell migration	5	0.524659	0.00207123	LOC646079, IRS2, LOC652799, BCAR1, LOC653882, KIT, IRS1, TGFB2	83	89	13528	9.15663	0.953993	0.0172448	3.38228
GOTERM_BP_FAT	GO:0030334~regulation of cell migration	6	0.629591	0.00360663	LOC646079, IRS2, LOC652799, BCAR1, GAB1, LOC653882, KIT, IRS1, TGFB2	83	169	13528	5.78655	0.995325	0.0288942	5.81986
Annotation Cluster 23	Enrichment Score: 2.9602979111168986
Category	Term	Count	%	PValue	Genes	List Total	Pop Hits	Pop Total	Fold Enrichment	Bonferroni	Benjamini	FDR
GOTERM_BP_FAT	GO:0070302~regulation of stress-activated protein kinase signaling pathway	6	0.629591	6e-05	MAP4K5, HDAC3, LYN, GAB1, TP73, TGFB2	83	69	13528	14.1729	0.085237	0.000774	0.0995106
GOTERM_BP_FAT	GO:0010627~regulation of protein kinase cascade	9	0.944386	0.00013	TNFRSF1A, MAP4K5, HDAC3, LYN, REL, SOCS1, GAB1, TP73, TGFB2	83	249	13528	5.89113	0.175142	0.00151494	0.21494
GOTERM_BP_FAT	GO:0080135~regulation of cellular response to stress	6	0.629591	0.000398	MAP4K5, HDAC3, LYN, GAB1, TP73, TGFB2	83	103	13528	9.49444	0.446258	0.00415371	0.65834
GOTERM_BP_FAT	GO:0001932~regulation of protein amino acid phosphorylation	7	0.734523	0.000629	PRKCA, MAP4K5, LYN, SOCS1, GAB1, ENG, TP73	83	173	13528	6.59489	0.607093	0.00608716	1.03854
GOTERM_BP_FAT	GO:0043405~regulation of MAP kinase activity	6	0.629591	0.00164305	PRKCA, MAP4K5, LOC652799, GAB1, LOC653882, KIT, FRS2, TP73	83	141	13528	6.93566	0.913008	0.0140161	2.69201
GOTERM_BP_FAT	GO:0043408~regulation of MAPKKK cascade	5	0.524659	0.00430778	MAP4K5, HDAC3, GAB1, TP73, TGFB2	83	109	13528	7.47651	0.998356	0.0333511	6.91366
GOTERM_BP_FAT	GO:0046328~regulation of JNK cascade	4	0.419727	0.00715687	MAP4K5, HDAC3, GAB1, TP73	83	65	13528	10.03	0.999977	0.0509418	11.2367
Annotation Cluster 24	Enrichment Score: 2.959622319236294
Category	Term	Count	%	PValue	Genes	List Total	Pop Hits	Pop Total	Fold Enrichment	Bonferroni	Benjamini	FDR
GOTERM_BP_FAT	GO:0034097~response to cytokine stimulus	7	0.734523	8.05e-06	PRKCA, CASP6, CASP3, LOC652346, SOCS1, PML, STAT1, SRC	83	79	13528	14.442	0.0118827	0.000157	0.0133578
GOTERM_BP_FAT	GO:0006979~response to oxidative stress	7	0.734523	0.000474	PRKCA, CASP6, LOC652346, GAB1, PML, LOC652522, WRN, STAT1, PXN	83	164	13528	6.9568	0.505584	0.00478022	0.784066
Annotation Cluster 25	Enrichment Score: 2.817356616115086
Category	Term	Count	%	PValue	Genes	List Total	Pop Hits	Pop Total	Fold Enrichment	Bonferroni	Benjamini	FDR
GOTERM_BP_FAT	GO:0051276~chromosome organization	15	1.57398	1.13e-06	XRCC5, DNMT3A, KAT2B, CREBBP, XRCC6, EZH2, TP53, PRKDC, LOC652522, WRN, RPS6KA5, HDAC3, LOC389901, EED, LOC731751, DNMT1, PARP1, DNMT3B	83	485	13528	5.04086	0.00167436	3.49e-05	0.00187268
GOTERM_BP_FAT	GO:0016569~covalent chromatin modification	7	0.734523	0.000114	RPS6KA5, DNMT3A, HDAC3, KAT2B, EZH2, CREBBP, DNMT3B	83	126	13528	9.05489	0.15546	0.00135079	0.188642
GOTERM_BP_FAT	GO:0016568~chromatin modification	9	0.944386	0.000249	RPS6KA5, DNMT3A, HDAC3, KAT2B, EZH2, CREBBP, EED, DNMT1, DNMT3B	83	274	13528	5.35362	0.309499	0.00273948	0.413004
GOTERM_BP_FAT	GO:0006304~DNA modification	4	0.419727	0.0010272	DNMT3A, TDG, LOC732360, DNMT1, DNMT3B	83	33	13528	19.7561	0.782634	0.00926277	1.69107
GOTERM_BP_FAT	GO:0006325~chromatin organization	9	0.944386	0.00202897	RPS6KA5, DNMT3A, HDAC3, KAT2B, EZH2, CREBBP, EED, DNMT1, DNMT3B	83	378	13528	3.88067	0.951007	0.0170871	3.31436
GOTERM_BP_FAT	GO:0016570~histone modification	5	0.524659	0.00641061	RPS6KA5, HDAC3, KAT2B, EZH2, CREBBP	83	122	13528	6.67983	0.999929	0.0464033	10.123
GOTERM_BP_FAT	GO:0043414~biopolymer methylation	4	0.419727	0.00843751	DNMT3A, EZH2, DNMT1, DNMT3B	83	69	13528	9.44858	0.999997	0.0589761	13.1177
Annotation Cluster 26	Enrichment Score: 2.813754206849909
Category	Term	Count	%	PValue	Genes	List Total	Pop Hits	Pop Total	Fold Enrichment	Bonferroni	Benjamini	FDR
GOTERM_BP_FAT	GO:0009411~response to UV	5	0.524659	0.000443	CDKN1A, CASP3, LOC652346, PML, TP53, LOC652522, WRN	83	59	13528	13.8125	0.482069	0.00449612	0.732535
GOTERM_BP_FAT	GO:0007568~aging	6	0.629591	0.000538	PRKCA, GRB2, LOC652346, PML, TP53, LOC652522, WRN, ENG	83	110	13528	8.89025	0.550479	0.00538795	0.889557
GOTERM_BP_FAT	GO:0007569~cell aging	4	0.419727	0.0010272	LOC652346, PML, TP53, LOC652522, WRN, ENG	83	33	13528	19.7561	0.782634	0.00926277	1.69107
GOTERM_BP_FAT	GO:0009416~response to light stimulus	6	0.629591	0.00149414	CDKN1A, CASP3, LOC652346, LOC652799, PML, TP53, LOC653882, LOC652522, WRN, KIT	83	138	13528	7.08643	0.891441	0.0129012	2.45088
Annotation Cluster 27	Enrichment Score: 2.7413727636951397
Category	Term	Count	%	PValue	Genes	List Total	Pop Hits	Pop Total	Fold Enrichment	Bonferroni	Benjamini	FDR
GOTERM_BP_FAT	GO:0008629~induction of apoptosis by intracellular signals	6	0.629591	1.81e-05	PRKCA, CDKN1A, CASP3, LOC652346, PML, TP53, TP73	83	54	13528	18.1098	0.026556	0.000296	0.0300735
GOTERM_BP_FAT	GO:0043066~negative regulation of apoptosis	8	0.839454	0.00560744	XRCC5, CDKN1A, HDAC3, CASP3, STAT5A, TP53, ESR2, TP73	83	354	13528	3.68334	0.999764	0.0417097	8.90965
GOTERM_BP_FAT	GO:0001836~release of cytochrome c from mitochondria	3	0.314795	0.00707315	CASP3, TP53, TP73	83	21	13528	23.284	0.999974	0.0506007	11.1124
Annotation Cluster 28	Enrichment Score: 2.5511911489989636
Category	Term	Count	%	PValue	Genes	List Total	Pop Hits	Pop Total	Fold Enrichment	Bonferroni	Benjamini	FDR
GOTERM_BP_FAT	GO:0042493~response to drug	8	0.839454	0.000331	CDKN1A, HDAC3, LYN, SOCS1, TGFBR2, TP53, STAT1, DNMT3B	83	216	13528	6.03659	0.38831	0.00352994	0.547788
GOTERM_BP_FAT	GO:0014070~response to organic cyclic substance	5	0.524659	0.00622868	PRKCA, CDKN1A, LYN, TGFBR2, STAT1	83	121	13528	6.73504	0.999907	0.0455554	9.84945
Annotation Cluster 29	Enrichment Score: 2.390657950799339
Category	Term	Count	%	PValue	Genes	List Total	Pop Hits	Pop Total	Fold Enrichment	Bonferroni	Benjamini	FDR
GOTERM_BP_FAT	GO:0050767~regulation of neurogenesis	8	0.839454	6.48e-05	XRCC5, PTK2, YWHAH, LYN, LOC389901, LOC652799, XRCC6, TP53, LOC653882, KIT, DNMT3B	83	166	13528	7.85484	0.0917457	0.000822	0.107482
Annotation Cluster 30	Enrichment Score: 2.2769338191068362
Category	Term	Count	%	PValue	Genes	List Total	Pop Hits	Pop Total	Fold Enrichment	Bonferroni	Benjamini	FDR
GOTERM_BP_FAT	GO:0022402~cell cycle process	13	1.36411	0.000143	KAT2B, TP53, PML, NEDD9, UBE2I, CD2AP, TP73, TGFB2, CCNB1, HDAC3, CDKN1A, CDKN1B, LOC652346, MDM2	83	565	13528	3.75017	0.191898	0.0016632	0.237823
GOTERM_BP_FAT	GO:0007049~cell cycle	14	1.46905	0.000744	KAT2B, TP53, PML, NEDD9, UBE2I, CD2AP, TP73, TGFB2, CCNB1, HDAC3, CDKN1A, CDKN1B, LOC652346, MAP3K8, MDM2	83	776	13528	2.9405	0.668807	0.00715	1.22733
Annotation Cluster 31	Enrichment Score: 1.8160863575079547
Category	Term	Count	%	PValue	Genes	List Total	Pop Hits	Pop Total	Fold Enrichment	Bonferroni	Benjamini	FDR
GOTERM_BP_FAT	GO:0001525~angiogenesis	6	0.629591	0.00203265	HDAC3, PTK2, TGFBR2, ENG, CEACAM1, TGFB2	83	148	13528	6.60762	0.951275	0.0170214	3.32028
GOTERM_BP_FAT	GO:0007179~transforming growth factor beta receptor signaling pathway	4	0.419727	0.00572949	LOC652346, TGFBR2, PML, ENG, TGFB2	83	60	13528	10.8659	0.999803	0.0423889	9.09501
Annotation Cluster 32	Enrichment Score: 1.7207478684795847
Category	Term	Count	%	PValue	Genes	List Total	Pop Hits	Pop Total	Fold Enrichment	Bonferroni	Benjamini	FDR
GOTERM_BP_FAT	GO:0002684~positive regulation of immune system process	7	0.734523	0.00320062	LOC646079, CDKN1A, LYN, STAT5A, BCAR1, TGFBR2, RARA, TGFB2	83	238	13528	4.79376	0.991439	0.0258177	5.18097
Annotation Cluster 33	Enrichment Score: 1.7179671247811354
Category	Term	Count	%	PValue	Genes	List Total	Pop Hits	Pop Total	Fold Enrichment	Bonferroni	Benjamini	FDR
GOTERM_BP_FAT	GO:0014070~response to organic cyclic substance	5	0.524659	0.00622868	PRKCA, CDKN1A, LYN, TGFBR2, STAT1	83	121	13528	6.73504	0.999907	0.0455554	9.84945
Annotation Cluster 34	Enrichment Score: 1.5464682323860386
Category	Term	Count	%	PValue	Genes	List Total	Pop Hits	Pop Total	Fold Enrichment	Bonferroni	Benjamini	FDR
GOTERM_BP_FAT	GO:0045923~positive regulation of fatty acid metabolic process	3	0.314795	0.00707315	NR1H2, IRS2, IRS1	83	21	13528	23.284	0.999974	0.0506007	11.1124

## Sheet: module 4
Annotation Cluster 1	Enrichment Score: 4.223294638595233
Category	Term	Count	%	PValue	Genes	List Total	Pop Hits	Pop Total	Fold Enrichment	Bonferroni	Benjamini	FDR
GOTERM_BP_FAT	GO:0042981~regulation of apoptosis	11	35.4839	5.2527e-06	EGFR, SOCS3, NTRK1, NFKBIA, SMAD3, FOXO1, JAK2, FOXO3, INPP5D, IKBKB, FOXO3B, BRCA1	31	804	13528	5.97047	0.00538001	0.000224747	0.00832696
GOTERM_BP_FAT	GO:0043067~regulation of programmed cell death	11	35.4839	5.73763e-06	EGFR, SOCS3, NTRK1, NFKBIA, SMAD3, FOXO1, JAK2, FOXO3, INPP5D, IKBKB, FOXO3B, BRCA1	31	812	13528	5.91165	0.00587524	0.000235675	0.00909568
GOTERM_BP_FAT	GO:0010941~regulation of cell death	11	35.4839	5.92929e-06	EGFR, SOCS3, NTRK1, NFKBIA, SMAD3, FOXO1, JAK2, FOXO3, INPP5D, IKBKB, FOXO3B, BRCA1	31	815	13528	5.88989	0.0060709	0.00023418	0.00939951
GOTERM_BP_FAT	GO:0043066~negative regulation of apoptosis	7	22.5806	0.000107365	EGFR, SOCS3, NTRK1, NFKBIA, SMAD3, FOXO1, IKBKB	31	354	13528	8.62912	0.104408	0.00256113	0.170074
GOTERM_BP_FAT	GO:0043069~negative regulation of programmed cell death	7	22.5806	0.000115965	EGFR, SOCS3, NTRK1, NFKBIA, SMAD3, FOXO1, IKBKB	31	359	13528	8.50894	0.112284	0.00264323	0.183685
GOTERM_BP_FAT	GO:0060548~negative regulation of cell death	7	22.5806	0.000117749	EGFR, SOCS3, NTRK1, NFKBIA, SMAD3, FOXO1, IKBKB	31	360	13528	8.4853	0.113909	0.00262558	0.186509
Annotation Cluster 2	Enrichment Score: 4.13696143519176
Category	Term	Count	%	PValue	Genes	List Total	Pop Hits	Pop Total	Fold Enrichment	Bonferroni	Benjamini	FDR
GOTERM_BP_FAT	GO:0007243~protein kinase cascade	15	48.3871	1.00911e-14	EGFR, RET, FLT1, SOCS3, NFKBIB, MET, LOC344593, NFKBIA, LOC442113, PTPN11, CRKL, PTK2B, FYN, ZAP70, JAK2, IKBKB, PIK3R1	31	370	13528	17.6914	1.03758e-11	5.18785e-12	1.60205e-11
GOTERM_BP_FAT	GO:0007169~transmembrane receptor protein tyrosine kinase signaling pathway	12	38.7097	8.3176e-13	EGFR, RET, FLT1, MET, LOC344593, AXL, FOXO1, LOC442113, PTPN11, PTK2B, NTRK1, SH2B2, JAK2, PIK3R1	31	224	13528	23.3779	8.54237e-10	2.84746e-10	1.31865e-09
GOTERM_BP_FAT	GO:0007167~enzyme linked receptor protein signaling pathway	13	41.9355	3.2341e-12	EGFR, RET, FLT1, MET, LOC344593, AXL, SMAD3, FOXO1, LOC442113, PTPN11, PTK2B, NTRK1, SH2B2, JAK2, PIK3R1	31	342	13528	16.5878	3.3214e-09	8.3035e-10	5.1271e-09
GOTERM_BP_FAT	GO:0006793~phosphorus metabolic process	15	48.3871	4.42423e-09	EGFR, PTPN6, RET, FLT1, MET, LOC344593, AXL, LOC442113, PTPN11, FYN, PTK2B, NTRK1, ZAP70, JAK2, INPP5D, IKBKB, PIK3R1	31	973	13528	6.72745	4.54368e-06	9.08737e-07	7.01389e-06
GOTERM_BP_FAT	GO:0006796~phosphate metabolic process	15	48.3871	4.42423e-09	EGFR, PTPN6, RET, FLT1, MET, LOC344593, AXL, LOC442113, PTPN11, FYN, PTK2B, NTRK1, ZAP70, JAK2, INPP5D, IKBKB, PIK3R1	31	973	13528	6.72745	4.54368e-06	9.08737e-07	7.01389e-06
GOTERM_BP_FAT	GO:0007166~cell surface receptor linked signal transduction	19	61.2903	4.57724e-09	EGFR, PTPN6, RET, FLT1, MET, LOC344593, AXL, NFKBIA, SMAD3, FOXO1, LOC442113, PTPN11, LAT, GAB2, FYN, PTK2B, NTRK1, ZAP70, SH2B2, JAK2, PIK3R1	31	1856	13528	4.46732	4.70082e-06	7.83471e-07	7.25646e-06
GOTERM_BP_FAT	GO:0016310~phosphorylation	13	41.9355	5.42007e-08	EGFR, RET, FLT1, MET, LOC344593, AXL, LOC442113, PTPN11, FYN, PTK2B, NTRK1, ZAP70, JAK2, IKBKB, PIK3R1	31	800	13528	7.09129	5.56625e-05	6.95799e-06	8.59262e-05
GOTERM_BP_FAT	GO:0006468~protein amino acid phosphorylation	12	38.7097	8.92105e-08	EGFR, RET, FLT1, PTK2B, FYN, NTRK1, MET, ZAP70, AXL, LOC344593, JAK2, IKBKB, LOC442113, PTPN11	31	667	13528	7.85104	9.1615e-05	1.01799e-05	0.000141429
GOTERM_BP_FAT	GO:0000165~MAPKKK cascade	8	25.8065	1.20065e-07	EGFR, RET, CRKL, FLT1, PTK2B, MET, LOC344593, JAK2, LOC442113, PTPN11	31	184	13528	18.9734	0.000123299	1.12097e-05	0.000190344
GOTERM_BP_FAT	GO:0030335~positive regulation of cell migration	6	19.3548	1.37723e-06	EGFR, FLT1, PTK2B, SMAD3, JAK2, PIK3R1	31	89	13528	29.4194	0.00141342	8.31976e-05	0.00218335
GOTERM_BP_FAT	GO:0051272~positive regulation of cell motion	6	19.3548	2.22219e-06	EGFR, FLT1, PTK2B, SMAD3, JAK2, PIK3R1	31	98	13528	26.7176	0.00227959	0.000126781	0.00352287
GOTERM_BP_FAT	GO:0040017~positive regulation of locomotion	6	19.3548	2.22219e-06	EGFR, FLT1, PTK2B, SMAD3, JAK2, PIK3R1	31	98	13528	26.7176	0.00227959	0.000126781	0.00352287
GOTERM_BP_FAT	GO:0018108~peptidyl-tyrosine phosphorylation	5	16.129	3.00542e-06	FLT1, PTK2B, FYN, ZAP70, JAK2	31	46	13528	47.4334	0.00308182	0.000146969	0.0047645
GOTERM_BP_FAT	GO:0018212~peptidyl-tyrosine modification	5	16.129	3.57262e-06	FLT1, PTK2B, FYN, ZAP70, JAK2	31	48	13528	45.457	0.00366237	0.000166763	0.00566366
GOTERM_BP_FAT	GO:0051174~regulation of phosphorus metabolic process	9	29.0323	7.51357e-06	EGFR, FLT1, HNF4A, SOCS3, PTK2B, MET, LOC344593, SMAD3, JAK2, LOC442113, PTPN11	31	485	13528	8.0979	0.00768677	0.000285754	0.0119109
GOTERM_BP_FAT	GO:0019220~regulation of phosphate metabolic process	9	29.0323	7.51357e-06	EGFR, FLT1, HNF4A, SOCS3, PTK2B, MET, LOC344593, SMAD3, JAK2, LOC442113, PTPN11	31	485	13528	8.0979	0.00768677	0.000285754	0.0119109
GOTERM_BP_FAT	GO:0044093~positive regulation of molecular function	9	29.0323	2.96733e-05	EGFR, FLT1, PTK2B, NTRK1, MET, LOC344593, SMAD3, JAK2, IKBKB, LOC442113, PTPN11	31	586	13528	6.70219	0.0300152	0.000951888	0.0470317
GOTERM_BP_FAT	GO:0030334~regulation of cell migration	6	19.3548	3.17334e-05	EGFR, FLT1, PTK2B, SMAD3, JAK2, PIK3R1	31	169	13528	15.493	0.0320653	0.000987109	0.0502962
GOTERM_BP_FAT	GO:0046777~protein amino acid autophosphorylation	5	16.129	3.51189e-05	EGFR, FYN, MET, ZAP70, JAK2	31	85	13528	25.6698	0.035425	0.00106025	0.0556607
GOTERM_BP_FAT	GO:0042325~regulation of phosphorylation	8	25.8065	5.62461e-05	EGFR, FLT1, HNF4A, SOCS3, PTK2B, MET, LOC344593, JAK2, LOC442113, PTPN11	31	466	13528	7.49162	0.0561295	0.00156003	0.0891317
GOTERM_BP_FAT	GO:0040012~regulation of locomotion	6	19.3548	5.83811e-05	EGFR, FLT1, PTK2B, SMAD3, JAK2, PIK3R1	31	192	13528	13.6371	0.058197	0.00157663	0.0925135
GOTERM_BP_FAT	GO:0051270~regulation of cell motion	6	19.3548	5.98411e-05	EGFR, FLT1, PTK2B, SMAD3, JAK2, PIK3R1	31	193	13528	13.5664	0.0596082	0.00157462	0.0948262
GOTERM_BP_FAT	GO:0043085~positive regulation of catalytic activity	8	25.8065	0.000112162	EGFR, FLT1, PTK2B, NTRK1, MET, LOC344593, SMAD3, JAK2, LOC442113, PTPN11	31	520	13528	6.71365	0.108809	0.00261469	0.177667
GOTERM_BP_FAT	GO:0045860~positive regulation of protein kinase activity	6	19.3548	0.000118482	EGFR, FLT1, PTK2B, MET, LOC344593, JAK2, LOC442113, PTPN11	31	223	13528	11.7414	0.114576	0.00258576	0.187668
GOTERM_BP_FAT	GO:0033674~positive regulation of kinase activity	6	19.3548	0.000139796	EGFR, FLT1, PTK2B, MET, LOC344593, JAK2, LOC442113, PTPN11	31	231	13528	11.3347	0.133749	0.00281134	0.221393
GOTERM_BP_FAT	GO:0051347~positive regulation of transferase activity	6	19.3548	0.000167169	EGFR, FLT1, PTK2B, MET, LOC344593, JAK2, LOC442113, PTPN11	31	240	13528	10.9097	0.157765	0.00329641	0.26469
GOTERM_BP_FAT	GO:0031399~regulation of protein modification process	6	19.3548	0.000434146	EGFR, HNF4A, SOCS3, PTK2B, JAK2, BRCA1	31	295	13528	8.87567	0.359793	0.00716717	0.686052
GOTERM_BP_FAT	GO:0032268~regulation of cellular protein metabolic process	7	22.5806	0.000519863	EGFR, HNF4A, SOCS3, PTK2B, NFKBIA, JAK2, BRCA1	31	474	13528	6.44454	0.413767	0.00844096	0.820983
GOTERM_BP_FAT	GO:0006928~cell motion	7	22.5806	0.000525701	RET, FLT1, GAB2, PTK2B, FYN, MET, JAK2	31	475	13528	6.43097	0.417273	0.00827384	0.830167
GOTERM_BP_FAT	GO:0001932~regulation of protein amino acid phosphorylation	5	16.129	0.000545985	EGFR, HNF4A, SOCS3, PTK2B, JAK2	31	173	13528	12.6123	0.429293	0.00846216	0.862068
GOTERM_BP_FAT	GO:0045859~regulation of protein kinase activity	6	19.3548	0.000883341	EGFR, FLT1, PTK2B, MET, LOC344593, JAK2, LOC442113, PTPN11	31	345	13528	7.58934	0.596505	0.0132583	1.39124
GOTERM_BP_FAT	GO:0043549~regulation of kinase activity	6	19.3548	0.00102973	EGFR, FLT1, PTK2B, MET, LOC344593, JAK2, LOC442113, PTPN11	31	357	13528	7.33424	0.652877	0.0152175	1.62004
GOTERM_BP_FAT	GO:0051338~regulation of transferase activity	6	19.3548	0.00123735	EGFR, FLT1, PTK2B, MET, LOC344593, JAK2, LOC442113, PTPN11	31	372	13528	7.0385	0.719601	0.0172676	1.94369
GOTERM_BP_FAT	GO:0000186~activation of MAPKK activity	3	9.67742	0.00138175	EGFR, FLT1, JAK2	31	25	13528	52.3665	0.758295	0.0187557	2.1682
GOTERM_BP_FAT	GO:0043406~positive regulation of MAP kinase activity	4	12.9032	0.00145732	EGFR, PTK2B, MET, LOC344593, LOC442113, PTPN11	31	102	13528	17.1132	0.77637	0.0192635	2.28551
GOTERM_BP_FAT	GO:0032147~activation of protein kinase activity	4	12.9032	0.00200476	EGFR, FLT1, PTK2B, JAK2	31	114	13528	15.3118	0.872668	0.0248204	3.13134
GOTERM_BP_FAT	GO:0030182~neuron differentiation	6	19.3548	0.00253784	EGFR, RET, PTK2B, NTRK1, LOC344593, JAK2, LOC442113, PTPN11	31	438	13528	5.97791	0.926442	0.02922	3.94838
GOTERM_BP_FAT	GO:0001666~response to hypoxia	4	12.9032	0.00317283	FLT1, SOCS3, PTK2B, SMAD3	31	134	13528	13.0265	0.961753	0.0348529	4.9132
GOTERM_BP_FAT	GO:0007259~JAK-STAT cascade	3	9.67742	0.00334779	SOCS3, PTK2B, JAK2	31	39	13528	33.5682	0.968062	0.0359747	5.17743
GOTERM_BP_FAT	GO:0070482~response to oxygen levels	4	12.9032	0.00366227	FLT1, SOCS3, PTK2B, SMAD3	31	141	13528	12.3798	0.976903	0.0384903	5.65066
GOTERM_BP_FAT	GO:0043405~regulation of MAP kinase activity	4	12.9032	0.00366227	EGFR, PTK2B, MET, LOC344593, LOC442113, PTPN11	31	141	13528	12.3798	0.976903	0.0384903	5.65066
GOTERM_BP_FAT	GO:0010647~positive regulation of cell communication	5	16.129	0.00571345	EGFR, FLT1, ZAP70, LOC344593, JAK2, LOC442113, PTPN11	31	329	13528	6.63202	0.997218	0.0550111	8.68335
Annotation Cluster 3	Enrichment Score: 3.617004603897521
Category	Term	Count	%	PValue	Genes	List Total	Pop Hits	Pop Total	Fold Enrichment	Bonferroni	Benjamini	FDR
GOTERM_BP_FAT	GO:0001775~cell activation	8	25.8065	2.4085e-06	EGFR, SHB, LAT, FYN, NTRK1, ZAP70, SMAD3, PIK3R1	31	287	13528	12.1641	0.00247048	0.000130178	0.00381821
GOTERM_BP_FAT	GO:0045321~leukocyte activation	7	22.5806	1.27596e-05	SHB, LAT, FYN, NTRK1, ZAP70, SMAD3, PIK3R1	31	242	13528	12.6228	0.0130187	0.00043671	0.0202263
GOTERM_BP_FAT	GO:0046649~lymphocyte activation	6	19.3548	6.92049e-05	SHB, FYN, NTRK1, ZAP70, SMAD3, PIK3R1	31	199	13528	13.1574	0.0686088	0.00177532	0.109657
Annotation Cluster 4	Enrichment Score: 3.441916785231063
Category	Term	Count	%	PValue	Genes	List Total	Pop Hits	Pop Total	Fold Enrichment	Bonferroni	Benjamini	FDR
GOTERM_BP_FAT	GO:0009725~response to hormone stimulus	8	25.8065	1.21291e-05	SOCS3, PTK2B, LOC344593, FOXO1, SH2B2, JAK2, LOC442113, BRCA1, PIK3R1, PTPN11	31	367	13528	9.51253	0.0123794	0.000429446	0.0192269
GOTERM_BP_FAT	GO:0009719~response to endogenous stimulus	8	25.8065	2.2948e-05	SOCS3, PTK2B, LOC344593, FOXO1, SH2B2, JAK2, LOC442113, BRCA1, PIK3R1, PTPN11	31	405	13528	8.61999	0.0232924	0.000759966	0.0363742
GOTERM_BP_FAT	GO:0032870~cellular response to hormone stimulus	5	16.129	0.000200687	LOC344593, FOXO1, SH2B2, JAK2, LOC442113, PIK3R1, PTPN11	31	133	13528	16.4055	0.18627	0.00380987	0.317682
GOTERM_BP_FAT	GO:0043434~response to peptide hormone stimulus	5	16.129	0.000351466	SOCS3, FOXO1, SH2B2, JAK2, PIK3R1	31	154	13528	14.1684	0.303034	0.00599892	0.55574
GOTERM_BP_FAT	GO:0032868~response to insulin stimulus	4	12.9032	0.00137655	SOCS3, FOXO1, SH2B2, PIK3R1	31	100	13528	17.4555	0.756999	0.0189359	2.16012
GOTERM_BP_FAT	GO:0008286~insulin receptor signaling pathway	3	9.67742	0.00301723	FOXO1, SH2B2, PIK3R1	31	37	13528	35.3827	0.955103	0.0338943	4.67762
Annotation Cluster 5	Enrichment Score: 3.3352460343289025
Category	Term	Count	%	PValue	Genes	List Total	Pop Hits	Pop Total	Fold Enrichment	Bonferroni	Benjamini	FDR
GOTERM_BP_FAT	GO:0016477~cell migration	6	19.3548	0.000319762	RET, FLT1, GAB2, PTK2B, FYN, MET	31	276	13528	9.48668	0.27996	0.00574567	0.505728
GOTERM_BP_FAT	GO:0048870~cell motility	6	19.3548	0.000520865	RET, FLT1, GAB2, PTK2B, FYN, MET	31	307	13528	8.52874	0.41437	0.00832558	0.822559
GOTERM_BP_FAT	GO:0051674~localization of cell	6	19.3548	0.000520865	RET, FLT1, GAB2, PTK2B, FYN, MET	31	307	13528	8.52874	0.41437	0.00832558	0.822559
GOTERM_BP_FAT	GO:0006928~cell motion	7	22.5806	0.000525701	RET, FLT1, GAB2, PTK2B, FYN, MET, JAK2	31	475	13528	6.43097	0.417273	0.00827384	0.830167
Annotation Cluster 6	Enrichment Score: 3.221854664270586
Category	Term	Count	%	PValue	Genes	List Total	Pop Hits	Pop Total	Fold Enrichment	Bonferroni	Benjamini	FDR
GOTERM_BP_FAT	GO:0033157~regulation of intracellular protein transport	6	19.3548	1.00658e-07	HNF4A, NFKBIB, LOC344593, NFKBIA, SMAD3, JAK2, LOC442113, PTPN11	31	53	13528	49.4023	0.00010337	1.03375e-05	0.000159576
GOTERM_BP_FAT	GO:0046822~regulation of nucleocytoplasmic transport	6	19.3548	1.59488e-07	HNF4A, NFKBIB, LOC344593, NFKBIA, SMAD3, JAK2, LOC442113, PTPN11	31	58	13528	45.1435	0.000163781	1.36494e-05	0.000252842
GOTERM_BP_FAT	GO:0070201~regulation of establishment of protein localization	7	22.5806	2.25196e-07	HNF4A, NFKBIB, LOC344593, NFKBIA, SMAD3, JAK2, LOC442113, PIK3R1, PTPN11	31	121	13528	25.2455	0.00023125	1.77904e-05	0.000357011
GOTERM_BP_FAT	GO:0032386~regulation of intracellular transport	6	19.3548	4.44177e-07	HNF4A, NFKBIB, LOC344593, NFKBIA, SMAD3, JAK2, LOC442113, PTPN11	31	71	13528	36.8778	0.000456066	3.2583e-05	0.000704167
GOTERM_BP_FAT	GO:0032880~regulation of protein localization	7	22.5806	4.9053e-07	HNF4A, NFKBIB, LOC344593, NFKBIA, SMAD3, JAK2, LOC442113, PIK3R1, PTPN11	31	138	13528	22.1356	0.000503648	3.14854e-05	0.000777652
GOTERM_BP_FAT	GO:0042306~regulation of protein import into nucleus	5	16.129	2.50787e-06	HNF4A, NFKBIB, NFKBIA, SMAD3, JAK2	31	44	13528	49.5894	0.00257227	0.000128771	0.00397575
GOTERM_BP_FAT	GO:0051223~regulation of protein transport	6	19.3548	4.68647e-06	HNF4A, NFKBIB, LOC344593, NFKBIA, SMAD3, JAK2, LOC442113, PTPN11	31	114	13528	22.9677	0.00480145	0.000209239	0.00742936
GOTERM_BP_FAT	GO:0031328~positive regulation of cellular biosynthetic process	9	29.0323	8.98754e-05	EGFR, HNF4A, PTK2B, NFKBIA, SMAD3, FOXO1, JAK2, FOXO3, FOXO3B, BRCA1	31	685	13528	5.73355	0.0881741	0.00224884	0.142388
GOTERM_BP_FAT	GO:0009891~positive regulation of biosynthetic process	9	29.0323	9.94861e-05	EGFR, HNF4A, PTK2B, NFKBIA, SMAD3, FOXO1, JAK2, FOXO3, FOXO3B, BRCA1	31	695	13528	5.65106	0.0971306	0.00242984	0.157602
GOTERM_BP_FAT	GO:0060341~regulation of cellular localization	6	19.3548	0.000194792	HNF4A, NFKBIB, LOC344593, NFKBIA, SMAD3, JAK2, LOC442113, PTPN11	31	248	13528	10.5578	0.181327	0.0037678	0.308364
GOTERM_BP_FAT	GO:0051098~regulation of binding	5	16.129	0.000342864	HNF4A, NFKBIA, SMAD3, JAK2, IKBKB	31	153	13528	14.261	0.296848	0.0059514	0.542173
GOTERM_BP_FAT	GO:0051173~positive regulation of nitrogen compound metabolic process	8	25.8065	0.000418183	EGFR, HNF4A, NFKBIA, SMAD3, FOXO1, JAK2, FOXO3, FOXO3B, BRCA1	31	644	13528	5.42096	0.349207	0.00701729	0.660905
GOTERM_BP_FAT	GO:0032387~negative regulation of intracellular transport	3	9.67742	0.00106835	HNF4A, NFKBIB, NFKBIA	31	22	13528	59.5073	0.66639	0.0153428	1.68032
GOTERM_BP_FAT	GO:0051050~positive regulation of transport	5	16.129	0.00140685	LOC344593, NFKBIA, SMAD3, JAK2, LOC442113, PIK3R1, PTPN11	31	223	13528	9.78446	0.764456	0.0188446	2.20718
GOTERM_BP_FAT	GO:0051090~regulation of transcription factor activity	4	12.9032	0.00149881	HNF4A, NFKBIA, JAK2, IKBKB	31	103	13528	16.9471	0.785711	0.0195553	2.34984
GOTERM_BP_FAT	GO:0042990~regulation of transcription factor import into nucleus	3	9.67742	0.00198979	NFKBIB, NFKBIA, SMAD3	31	30	13528	43.6387	0.870691	0.0249375	3.10829
GOTERM_BP_FAT	GO:0010604~positive regulation of macromolecule metabolic process	8	25.8065	0.00224783	HNF4A, PTK2B, NFKBIA, SMAD3, FOXO1, JAK2, FOXO3, FOXO3B, BRCA1	31	857	13528	4.07363	0.90085	0.0271383	3.50469
GOTERM_BP_FAT	GO:0051101~regulation of DNA binding	4	12.9032	0.00237598	HNF4A, NFKBIA, JAK2, IKBKB	31	121	13528	14.426	0.913103	0.0283325	3.70099
GOTERM_BP_FAT	GO:0010557~positive regulation of macromolecule biosynthetic process	7	22.5806	0.00273866	HNF4A, PTK2B, NFKBIA, SMAD3, FOXO1, FOXO3, FOXO3B, BRCA1	31	654	13528	4.67081	0.940183	0.0311502	4.2545
GOTERM_BP_FAT	GO:0051051~negative regulation of transport	4	12.9032	0.00324011	HNF4A, NFKBIB, LOC344593, NFKBIA, LOC442113, PTPN11	31	135	13528	12.93	0.964314	0.0352041	5.01489
GOTERM_BP_FAT	GO:0051224~negative regulation of protein transport	3	9.67742	0.00351915	HNF4A, NFKBIB, NFKBIA	31	40	13528	32.729	0.973232	0.0373939	5.43556
GOTERM_BP_FAT	GO:0045893~positive regulation of transcription, DNA-dependent	6	19.3548	0.00366624	HNF4A, NFKBIA, SMAD3, FOXO1, FOXO3, FOXO3B, BRCA1	31	477	13528	5.48915	0.976997	0.0381416	5.65661
GOTERM_BP_FAT	GO:0051254~positive regulation of RNA metabolic process	6	19.3548	0.00379957	HNF4A, NFKBIA, SMAD3, FOXO1, FOXO3, FOXO3B, BRCA1	31	481	13528	5.4435	0.979951	0.0391085	5.85656
GOTERM_BP_FAT	GO:0043392~negative regulation of DNA binding	3	9.67742	0.00566617	HNF4A, NFKBIA, JAK2	31	51	13528	25.6698	0.997079	0.0550822	8.61449
Annotation Cluster 7	Enrichment Score: 3.1416133803084993
Category	Term	Count	%	PValue	Genes	List Total	Pop Hits	Pop Total	Fold Enrichment	Bonferroni	Benjamini	FDR
GOTERM_BP_FAT	GO:0010033~response to organic substance	13	41.9355	1.70761e-08	EGFR, SOCS3, LOC344593, NFKBIA, SMAD3, FOXO1, LOC442113, BRCA1, PTPN11, HNF4A, PTK2B, FYN, SH2B2, JAK2, PIK3R1	31	721	13528	7.86828	1.7537e-05	2.5053e-06	2.70713e-05
GOTERM_BP_FAT	GO:0042127~regulation of cell proliferation	12	38.7097	4.74406e-07	EGFR, PTPN6, FLT1, HNF4A, PTK2B, ZAP70, NFKBIA, SMAD3, FOXO1, JAK2, INPP5D, BRCA1	31	787	13528	6.65393	0.000487097	3.24805e-05	0.00075209
GOTERM_BP_FAT	GO:0042981~regulation of apoptosis	11	35.4839	5.2527e-06	EGFR, SOCS3, NTRK1, NFKBIA, SMAD3, FOXO1, JAK2, FOXO3, INPP5D, IKBKB, FOXO3B, BRCA1	31	804	13528	5.97047	0.00538001	0.000224747	0.00832696
GOTERM_BP_FAT	GO:0043067~regulation of programmed cell death	11	35.4839	5.73763e-06	EGFR, SOCS3, NTRK1, NFKBIA, SMAD3, FOXO1, JAK2, FOXO3, INPP5D, IKBKB, FOXO3B, BRCA1	31	812	13528	5.91165	0.00587524	0.000235675	0.00909568
GOTERM_BP_FAT	GO:0010941~regulation of cell death	11	35.4839	5.92929e-06	EGFR, SOCS3, NTRK1, NFKBIA, SMAD3, FOXO1, JAK2, FOXO3, INPP5D, IKBKB, FOXO3B, BRCA1	31	815	13528	5.88989	0.0060709	0.00023418	0.00939951
GOTERM_BP_FAT	GO:0006915~apoptosis	9	29.0323	3.59893e-05	PTPN6, SHB, PTK2B, NFKBIA, SMAD3, JAK2, FOXO3, INPP5D, FOXO3B, BRCA1	31	602	13528	6.52406	0.036287	0.00105549	0.05704
GOTERM_BP_FAT	GO:0012501~programmed cell death	9	29.0323	4.00141e-05	PTPN6, SHB, PTK2B, NFKBIA, SMAD3, JAK2, FOXO3, INPP5D, FOXO3B, BRCA1	31	611	13528	6.42796	0.0402623	0.00114088	0.0634169
GOTERM_BP_FAT	GO:0031328~positive regulation of cellular biosynthetic process	9	29.0323	8.98754e-05	EGFR, HNF4A, PTK2B, NFKBIA, SMAD3, FOXO1, JAK2, FOXO3, FOXO3B, BRCA1	31	685	13528	5.73355	0.0881741	0.00224884	0.142388
GOTERM_BP_FAT	GO:0009891~positive regulation of biosynthetic process	9	29.0323	9.94861e-05	EGFR, HNF4A, PTK2B, NFKBIA, SMAD3, FOXO1, JAK2, FOXO3, FOXO3B, BRCA1	31	695	13528	5.65106	0.0971306	0.00242984	0.157602
GOTERM_BP_FAT	GO:0008219~cell death	9	29.0323	0.0001261	PTPN6, SHB, PTK2B, NFKBIA, SMAD3, JAK2, FOXO3, INPP5D, FOXO3B, BRCA1	31	719	13528	5.46243	0.121477	0.00269456	0.199724
GOTERM_BP_FAT	GO:0016265~death	9	29.0323	0.000132331	PTPN6, SHB, PTK2B, NFKBIA, SMAD3, JAK2, FOXO3, INPP5D, FOXO3B, BRCA1	31	724	13528	5.4247	0.127081	0.00276989	0.209583
GOTERM_BP_FAT	GO:0045597~positive regulation of cell differentiation	6	19.3548	0.000134212	SOCS3, ZAP70, SMAD3, JAK2, FOXO3, INPP5D, FOXO3B	31	229	13528	11.4337	0.128766	0.00275309	0.212558
GOTERM_BP_FAT	GO:0051094~positive regulation of developmental process	6	19.3548	0.000330578	SOCS3, ZAP70, SMAD3, JAK2, FOXO3, INPP5D, FOXO3B	31	278	13528	9.41843	0.287917	0.00583738	0.522793
GOTERM_BP_FAT	GO:0051173~positive regulation of nitrogen compound metabolic process	8	25.8065	0.000418183	EGFR, HNF4A, NFKBIA, SMAD3, FOXO1, JAK2, FOXO3, FOXO3B, BRCA1	31	644	13528	5.42096	0.349207	0.00701729	0.660905
GOTERM_BP_FAT	GO:0032268~regulation of cellular protein metabolic process	7	22.5806	0.000519863	EGFR, HNF4A, SOCS3, PTK2B, NFKBIA, JAK2, BRCA1	31	474	13528	6.44454	0.413767	0.00844096	0.820983
GOTERM_BP_FAT	GO:0010604~positive regulation of macromolecule metabolic process	8	25.8065	0.00224783	HNF4A, PTK2B, NFKBIA, SMAD3, FOXO1, JAK2, FOXO3, FOXO3B, BRCA1	31	857	13528	4.07363	0.90085	0.0271383	3.50469
GOTERM_BP_FAT	GO:0010557~positive regulation of macromolecule biosynthetic process	7	22.5806	0.00273866	HNF4A, PTK2B, NFKBIA, SMAD3, FOXO1, FOXO3, FOXO3B, BRCA1	31	654	13528	4.67081	0.940183	0.0311502	4.2545
GOTERM_BP_FAT	GO:0045893~positive regulation of transcription, DNA-dependent	6	19.3548	0.00366624	HNF4A, NFKBIA, SMAD3, FOXO1, FOXO3, FOXO3B, BRCA1	31	477	13528	5.48915	0.976997	0.0381416	5.65661
GOTERM_BP_FAT	GO:0051254~positive regulation of RNA metabolic process	6	19.3548	0.00379957	HNF4A, NFKBIA, SMAD3, FOXO1, FOXO3, FOXO3B, BRCA1	31	481	13528	5.4435	0.979951	0.0391085	5.85656
Annotation Cluster 8	Enrichment Score: 3.093781288892883
Category	Term	Count	%	PValue	Genes	List Total	Pop Hits	Pop Total	Fold Enrichment	Bonferroni	Benjamini	FDR
GOTERM_BP_FAT	GO:0048584~positive regulation of response to stimulus	7	22.5806	1.1059e-05	FYN, ZAP70, NFKBIA, SMAD3, SH2B2, JAK2, BRCA1	31	236	13528	12.9437	0.0112934	0.00040555	0.0175308
GOTERM_BP_FAT	GO:0002757~immune response-activating signal transduction	4	12.9032	0.000202121	FYN, ZAP70, NFKBIA, SH2B2	31	52	13528	33.5682	0.187467	0.00376742	0.319949
GOTERM_BP_FAT	GO:0002764~immune response-regulating signal transduction	4	12.9032	0.000252008	FYN, ZAP70, NFKBIA, SH2B2	31	56	13528	31.1705	0.228058	0.00461157	0.398771
GOTERM_BP_FAT	GO:0002253~activation of immune response	4	12.9032	0.00115138	FYN, ZAP70, NFKBIA, SH2B2	31	94	13528	18.5697	0.693686	0.0162983	1.80979
GOTERM_BP_FAT	GO:0002684~positive regulation of immune system process	5	16.129	0.00178677	FYN, ZAP70, NFKBIA, SH2B2, INPP5D	31	238	13528	9.1678	0.840651	0.0229807	2.79536
GOTERM_BP_FAT	GO:0050851~antigen receptor-mediated signaling pathway	3	9.67742	0.00240524	FYN, ZAP70, SH2B2	31	33	13528	39.6716	0.915682	0.0283481	3.74575
GOTERM_BP_FAT	GO:0002429~immune response-activating cell surface receptor signaling pathway	3	9.67742	0.00334779	FYN, ZAP70, SH2B2	31	39	13528	33.5682	0.968062	0.0359747	5.17743
GOTERM_BP_FAT	GO:0002768~immune response-regulating cell surface receptor signaling pathway	3	9.67742	0.00387393	FYN, ZAP70, SH2B2	31	42	13528	31.1705	0.981431	0.0394653	5.96791
GOTERM_BP_FAT	GO:0050778~positive regulation of immune response	4	12.9032	0.00396158	FYN, ZAP70, NFKBIA, SH2B2	31	145	13528	12.0383	0.983035	0.0399465	6.099
Annotation Cluster 9	Enrichment Score: 2.7330688797569107
Category	Term	Count	%	PValue	Genes	List Total	Pop Hits	Pop Total	Fold Enrichment	Bonferroni	Benjamini	FDR
GOTERM_BP_FAT	GO:0045321~leukocyte activation	7	22.5806	1.27596e-05	SHB, LAT, FYN, NTRK1, ZAP70, SMAD3, PIK3R1	31	242	13528	12.6228	0.0130187	0.00043671	0.0202263
GOTERM_BP_FAT	GO:0046649~lymphocyte activation	6	19.3548	6.92049e-05	SHB, FYN, NTRK1, ZAP70, SMAD3, PIK3R1	31	199	13528	13.1574	0.0686088	0.00177532	0.109657
GOTERM_BP_FAT	GO:0048534~hemopoietic or lymphoid organ development	5	16.129	0.00246552	CRKL, NTRK1, ZAP70, JAK2, PIK3R1	31	260	13528	8.39206	0.920756	0.0287199	3.83792
GOTERM_BP_FAT	GO:0002520~immune system development	5	16.129	0.00305888	CRKL, NTRK1, ZAP70, JAK2, PIK3R1	31	276	13528	7.90556	0.956989	0.0339837	4.74074
Annotation Cluster 10	Enrichment Score: 2.354838165501129
Category	Term	Count	%	PValue	Genes	List Total	Pop Hits	Pop Total	Fold Enrichment	Bonferroni	Benjamini	FDR
GOTERM_BP_FAT	GO:0050865~regulation of cell activation	5	16.129	0.000570147	LAT, ZAP70, JAK2, INPP5D, PAG1	31	175	13528	12.4682	0.443289	0.00870381	0.900058
GOTERM_BP_FAT	GO:0051249~regulation of lymphocyte activation	4	12.9032	0.0041956	LAT, ZAP70, INPP5D, PAG1	31	148	13528	11.7942	0.986673	0.041851	6.44815
GOTERM_BP_FAT	GO:0002694~regulation of leukocyte activation	4	12.9032	0.00577652	LAT, ZAP70, INPP5D, PAG1	31	166	13528	10.5154	0.997393	0.0550882	8.77515
Annotation Cluster 11	Enrichment Score: 2.3487785838066455
Category	Term	Count	%	PValue	Genes	List Total	Pop Hits	Pop Total	Fold Enrichment	Bonferroni	Benjamini	FDR
GOTERM_BP_FAT	GO:0042592~homeostatic process	8	25.8065	0.00104609	HNF4A, PTK2B, LOC344593, SH2B2, EPOR, JAK2, FOXO3, IKBKB, FOXO3B, LOC442113, PTPN11	31	751	13528	4.6486	0.658667	0.0152384	1.64558
GOTERM_BP_FAT	GO:0048878~chemical homeostasis	6	19.3548	0.00495463	HNF4A, PTK2B, LOC344593, EPOR, JAK2, FOXO3, FOXO3B, LOC442113, PTPN11	31	512	13528	5.11391	0.99391	0.0487804	7.57223
Annotation Cluster 12	Enrichment Score: 2.246245703705003
Category	Term	Count	%	PValue	Genes	List Total	Pop Hits	Pop Total	Fold Enrichment	Bonferroni	Benjamini	FDR
GOTERM_BP_FAT	GO:0001568~blood vessel development	5	16.129	0.00198642	SHB, CRKL, FLT1, PTK2B, FOXO1	31	245	13528	8.90586	0.870241	0.0252029	3.1031
GOTERM_BP_FAT	GO:0001944~vasculature development	5	16.129	0.00216947	SHB, CRKL, FLT1, PTK2B, FOXO1	31	251	13528	8.69297	0.892521	0.0265152	3.38447
Annotation Cluster 13	Enrichment Score: 2.1042374132750616
Category	Term	Count	%	PValue	Genes	List Total	Pop Hits	Pop Total	Fold Enrichment	Bonferroni	Benjamini	FDR
GOTERM_BP_FAT	GO:0045930~negative regulation of mitotic cell cycle	3	9.67742	0.00106835	EGFR, HNF4A, SMAD3	31	22	13528	59.5073	0.66639	0.0153428	1.68032
GOTERM_BP_FAT	GO:0051726~regulation of cell cycle	5	16.129	0.00583635	EGFR, HNF4A, LOC344593, SMAD3, LOC442113, BRCA1, PTPN11	31	331	13528	6.59195	0.99755	0.0551341	8.86214
Annotation Cluster 14	Enrichment Score: 1.8224801295433002
Category	Term	Count	%	PValue	Genes	List Total	Pop Hits	Pop Total	Fold Enrichment	Bonferroni	Benjamini	FDR
GOTERM_BP_FAT	GO:0048878~chemical homeostasis	6	19.3548	0.00495463	HNF4A, PTK2B, LOC344593, EPOR, JAK2, FOXO3, FOXO3B, LOC442113, PTPN11	31	512	13528	5.11391	0.99391	0.0487804	7.57223

## Sheet: module 5
Annotation Cluster 1	Enrichment Score: 14.586812888682692
Category	Term	Count	%	PValue	Genes	List Total	Pop Hits	Pop Total	Fold Enrichment	Bonferroni	Benjamini	FDR
GOTERM_BP_FAT	GO:0010604~positive regulation of macromolecule metabolic process	38	3.18258	2.01282e-18	CAV1, TP63, ANAPC10, NR2E3, CDC16, STUB1, CITED1, TGFB1, FOXH1, IGF1R, APP, SQSTM1, RUNX2, MYC, ASF1A, TCF3, SYK, EGR1, ANAPC10P1, SMAD9, CREB1, TRIM28, SMAD4, LEF1, SMAD2, SMAD1, CD40, KAT5, JUNB, INHBA, HIF1A, EP300, SP1, HDAC1, MAPK14, HIPK2, VEGFA, PIAS1, UBA52	108	857	13528	5.55409	3.41978e-15	3.41978e-15	3.39475e-15
GOTERM_BP_FAT	GO:0045935~positive regulation of nucleobase, nucleoside, nucleotide and nucleic acid metabolic process	33	2.76382	5.24716e-18	TP63, NR2E3, CITED1, TGFB1, FOXH1, IGF1R, APP, SQSTM1, MYC, ASF1A, TCF3, RUNX2, EGR1, SMAD9, CREB1, TRIM28, SMAD4, LEF1, SMAD2, SMAD1, CD40, KAT5, JUNB, INHBA, HIF1A, EP300, SP1, HDAC1, MAPK14, HIPK2, VEGFA, PIAS1, UBA52	108	624	13528	6.62429	8.91493e-15	4.45746e-15	8.84969e-15
GOTERM_BP_FAT	GO:0051173~positive regulation of nitrogen compound metabolic process	33	2.76382	1.31458e-17	TP63, NR2E3, CITED1, TGFB1, FOXH1, IGF1R, APP, SQSTM1, MYC, ASF1A, TCF3, RUNX2, EGR1, SMAD9, CREB1, TRIM28, SMAD4, LEF1, SMAD2, SMAD1, CD40, KAT5, JUNB, INHBA, HIF1A, EP300, SP1, HDAC1, MAPK14, HIPK2, VEGFA, PIAS1, UBA52	108	644	13528	6.41856	2.23347e-14	5.58367e-15	2.21712e-14
GOTERM_BP_FAT	GO:0010557~positive regulation of macromolecule biosynthetic process	33	2.76382	2.05518e-17	TP63, NR2E3, CITED1, TGFB1, FOXH1, IGF1R, APP, SQSTM1, MYC, ASF1A, TCF3, RUNX2, SYK, EGR1, SMAD9, CREB1, TRIM28, SMAD4, LEF1, SMAD2, SMAD1, KAT5, JUNB, INHBA, HIF1A, EP300, SP1, HDAC1, MAPK14, HIPK2, VEGFA, PIAS1, UBA52	108	654	13528	6.32042	3.49175e-14	6.98349e-15	3.46619e-14
GOTERM_BP_FAT	GO:0045941~positive regulation of transcription	31	2.59631	2.65306e-17	TP63, NR2E3, CITED1, TGFB1, FOXH1, APP, SQSTM1, MYC, ASF1A, TCF3, RUNX2, EGR1, SMAD9, CREB1, TRIM28, SMAD4, LEF1, SMAD2, SMAD1, KAT5, JUNB, INHBA, HIF1A, EP300, HDAC1, SP1, MAPK14, HIPK2, VEGFA, PIAS1, UBA52	108	564	13528	6.88482	4.50754e-14	7.51257e-15	4.47455e-14
GOTERM_BP_FAT	GO:0010628~positive regulation of gene expression	31	2.59631	5.98135e-17	TP63, NR2E3, CITED1, TGFB1, FOXH1, APP, SQSTM1, MYC, ASF1A, TCF3, RUNX2, EGR1, SMAD9, CREB1, TRIM28, SMAD4, LEF1, SMAD2, SMAD1, KAT5, JUNB, INHBA, HIF1A, EP300, HDAC1, SP1, MAPK14, HIPK2, VEGFA, PIAS1, UBA52	108	581	13528	6.68337	1.88627e-13	2.69784e-14	1.88738e-13
GOTERM_BP_FAT	GO:0031328~positive regulation of cellular biosynthetic process	33	2.76382	7.81803e-17	TP63, NR2E3, CITED1, TGFB1, FOXH1, IGF1R, APP, SQSTM1, MYC, ASF1A, TCF3, RUNX2, SYK, EGR1, SMAD9, CREB1, TRIM28, SMAD4, LEF1, SMAD2, SMAD1, KAT5, JUNB, INHBA, HIF1A, EP300, SP1, HDAC1, MAPK14, HIPK2, VEGFA, PIAS1, UBA52	108	685	13528	6.03439	1.88627e-13	2.35367e-14	1.88738e-13
GOTERM_BP_FAT	GO:0009891~positive regulation of biosynthetic process	33	2.76382	1.18504e-16	TP63, NR2E3, CITED1, TGFB1, FOXH1, IGF1R, APP, SQSTM1, MYC, ASF1A, TCF3, RUNX2, SYK, EGR1, SMAD9, CREB1, TRIM28, SMAD4, LEF1, SMAD2, SMAD1, KAT5, JUNB, INHBA, HIF1A, EP300, SP1, HDAC1, MAPK14, HIPK2, VEGFA, PIAS1, UBA52	108	695	13528	5.94756	1.88627e-13	2.09832e-14	1.88738e-13
GOTERM_BP_FAT	GO:0045893~positive regulation of transcription, DNA-dependent	28	2.34506	3.0059e-16	TP63, NR2E3, TGFB1, FOXH1, APP, SQSTM1, ASF1A, MYC, TCF3, RUNX2, EGR1, CREB1, TRIM28, SMAD4, LEF1, SMAD2, SMAD1, KAT5, JUNB, INHBA, HIF1A, EP300, HDAC1, SP1, MAPK14, HIPK2, VEGFA, PIAS1	108	477	13528	7.35274	5.65881e-13	5.14033e-14	5.66214e-13
GOTERM_BP_FAT	GO:0051254~positive regulation of RNA metabolic process	28	2.34506	3.69805e-16	TP63, NR2E3, TGFB1, FOXH1, APP, SQSTM1, ASF1A, MYC, TCF3, RUNX2, EGR1, CREB1, TRIM28, SMAD4, LEF1, SMAD2, SMAD1, KAT5, JUNB, INHBA, HIF1A, EP300, HDAC1, SP1, MAPK14, HIPK2, VEGFA, PIAS1	108	481	13528	7.2916	5.65881e-13	4.71845e-14	5.66214e-13
GOTERM_BP_FAT	GO:0006357~regulation of transcription from RNA polymerase II promoter	33	2.76382	5.39397e-16	TP63, NR2E3, CITED1, TGFB1, FOXH1, APP, SQSTM1, MYC, TCF3, RUNX2, TWIST1, EGR1, CREB1, YY1, TRIM28, RBL1, SMAD4, TRIM27, LEF1, SMAD2, SKI, SMAD1, KAT5, JUNB, INHBA, HIF1A, EP300, SP1, HDAC1, MAPK14, HIPK2, VEGFA, ABL1	108	727	13528	5.68577	9.43134e-13	7.24976e-14	9.32587e-13
GOTERM_BP_FAT	GO:0045944~positive regulation of transcription from RNA polymerase II promoter	25	2.0938	1.00784e-15	TP63, NR2E3, TGFB1, FOXH1, APP, SQSTM1, TCF3, MYC, RUNX2, EGR1, CREB1, SMAD4, LEF1, SMAD2, SMAD1, KAT5, JUNB, INHBA, HIF1A, EP300, HDAC1, SP1, MAPK14, HIPK2, VEGFA	108	371	13528	8.44065	1.69764e-12	1.21236e-13	1.68754e-12
GOTERM_BP_FAT	GO:0010629~negative regulation of gene expression	27	2.26131	1.19179e-14	EID2, TP63, CBX3, ZBTB16, NR2E3, DAXX, TGFB1, CBX5, FOXH1, MYC, RUNX2, TWIST1, KHDRBS1, EGR1, LOC644101, TRIM28, RBL1, YWHAB, SMAD4, TRIM27, LEF1, SKI, SMAD2, SMAD1, KAT5, HDAC1, HIPK2, SMURF2	108	504	13528	6.71032	2.01831e-11	1.12133e-12	2.00395e-11
GOTERM_BP_FAT	GO:0045449~regulation of transcription	54	4.52261	1.38785e-12	CBX3, TP63, NR2E3, DAXX, TGFB1, CITED1, CBX5, ACVR1B, APP, MYC, TWIST1, KHDRBS1, EGR1, YY1, RBL1, LEF1, JUNB, INHBA, ACVR2B, HIF1A, EP300, HIPK2, FOXG1, VEGFA, PIAS1, UBA52, EID2, ZBTB16, FOXH1, SQSTM1, HOXA9, ASF1B, RUNX2, ASF1A, TCF3, LOC644101, SMAD9, CREB1, TRIM28, TRIM27, SUV39H1, YWHAB, SMAD4, SKI, SMAD2, SMAD1, KAT5, SP1, HDAC1, MAPK14, TGFBR3, SMURF2, ABL1, CHAF1A, CHAF1B	108	2601	13528	2.60054	2.35802e-09	9.82511e-11	2.34077e-09
GOTERM_BP_FAT	GO:0051252~regulation of RNA metabolic process	43	3.60134	2.05605e-11	CBX3, TP63, ZBTB16, NR2E3, DAXX, TGFB1, CITED1, CBX5, FOXH1, APP, SQSTM1, HOXA9, MYC, ASF1A, TCF3, RUNX2, TWIST1, EGR1, LOC644101, DHX9, SMAD9, CREB1, YY1, RBL1, TRIM28, TRIM27, SMAD4, LEF1, SKI, SMAD2, SMAD1, KAT5, JUNB, INHBA, HIF1A, EP300, SP1, HDAC1, MAPK14, HIPK2, VEGFA, FOXG1, PIAS1, ABL1	108	1813	13528	2.97085	3.49322e-08	1.24758e-09	3.46766e-08
GOTERM_BP_FAT	GO:0006355~regulation of transcription, DNA-dependent	42	3.51759	4.29031e-11	CBX3, TP63, ZBTB16, NR2E3, DAXX, CITED1, TGFB1, CBX5, FOXH1, APP, SQSTM1, HOXA9, MYC, ASF1A, TCF3, RUNX2, TWIST1, EGR1, LOC644101, SMAD9, CREB1, YY1, RBL1, TRIM28, TRIM27, SMAD4, LEF1, SKI, SMAD2, SMAD1, KAT5, JUNB, INHBA, HIF1A, EP300, SP1, HDAC1, MAPK14, HIPK2, VEGFA, FOXG1, PIAS1, ABL1	108	1773	13528	2.96722	7.28924e-08	2.51353e-09	7.2359e-08
GOTERM_BP_FAT	GO:0006350~transcription	39	3.26633	2.85843e-07	EID2, TP63, CBX3, ZBTB16, NR2E3, DAXX, FOXH1, PELP1, HOXA9, ASF1B, MYC, ASF1A, TCF3, RUNX2, TWIST1, KHDRBS1, EGR1, LOC644101, SMAD9, CREB1, YY1, RBL1, TRIM28, SUV39H1, TRIM27, SMAD4, LEF1, SMAD2, SMAD1, KAT5, JUNB, HIF1A, EP300, SP1, HDAC1, HIPK2, FOXG1, PIAS1, CHAF1A, CHAF1B	108	2101	13528	2.32514	0.00048553	7.58821e-06	0.000482092
Annotation Cluster 2	Enrichment Score: 12.486975017746476
Category	Term	Count	%	PValue	Genes	List Total	Pop Hits	Pop Total	Fold Enrichment	Bonferroni	Benjamini	FDR
GOTERM_BP_FAT	GO:0010605~negative regulation of macromolecule metabolic process	35	2.93132	8.46029e-18	EID2, CAV1, CBX3, TP63, ANAPC10, ITGB3, ZBTB16, NR2E3, CDC16, DAXX, TGFB1, CBX5, FOXH1, LOC648152, MYC, RUNX2, TWIST1, KHDRBS1, EGR1, LOC644101, ANAPC10P1, RBL1, TRIM28, YWHAB, TRIM27, SMAD4, LEF1, SMAD2, SKI, LOC651921, SMAD1, ATR, KAT5, INHBA, HDAC1, HIPK2, PSEN2, SMURF2, UBA52	108	734	13528	5.97285	1.4374e-14	4.79134e-15	1.42688e-14
GOTERM_BP_FAT	GO:0009890~negative regulation of biosynthetic process	29	2.42881	3.67731e-15	EID2, CAV1, TP63, CBX3, ITGB3, NR2E3, ZBTB16, DAXX, TGFB1, CBX5, FOXH1, LOC648152, RUNX2, TWIST1, KHDRBS1, EGR1, LOC644101, TRIM28, RBL1, YWHAB, TRIM27, SMAD4, LEF1, SMAD2, SKI, LOC651921, ATR, KAT5, INHBA, HDAC1, HIPK2, SMURF2	108	573	13528	6.33947	6.22469e-12	3.89022e-13	6.18394e-12
GOTERM_BP_FAT	GO:0010558~negative regulation of macromolecule biosynthetic process	28	2.34506	9.79158e-15	EID2, TP63, CBX3, ITGB3, NR2E3, ZBTB16, DAXX, TGFB1, CBX5, FOXH1, LOC648152, RUNX2, TWIST1, KHDRBS1, EGR1, LOC644101, TRIM28, RBL1, YWHAB, SMAD4, TRIM27, LEF1, SMAD2, SKI, LOC651921, ATR, KAT5, INHBA, HDAC1, HIPK2, SMURF2	108	547	13528	6.41181	1.65992e-11	9.76441e-13	1.64757e-11
GOTERM_BP_FAT	GO:0010629~negative regulation of gene expression	27	2.26131	1.19179e-14	EID2, TP63, CBX3, ZBTB16, NR2E3, DAXX, TGFB1, CBX5, FOXH1, MYC, RUNX2, TWIST1, KHDRBS1, EGR1, LOC644101, TRIM28, RBL1, YWHAB, SMAD4, TRIM27, LEF1, SKI, SMAD2, SMAD1, KAT5, HDAC1, HIPK2, SMURF2	108	504	13528	6.71032	2.01831e-11	1.12133e-12	2.00395e-11
GOTERM_BP_FAT	GO:0031327~negative regulation of cellular biosynthetic process	28	2.34506	1.81237e-14	EID2, CAV1, TP63, CBX3, NR2E3, ZBTB16, DAXX, TGFB1, CBX5, FOXH1, LOC648152, RUNX2, TWIST1, KHDRBS1, EGR1, LOC644101, TRIM28, RBL1, YWHAB, TRIM27, SMAD4, LEF1, SMAD2, SKI, LOC651921, ATR, KAT5, INHBA, HDAC1, HIPK2, SMURF2	108	561	13528	6.2518	3.07462e-11	1.61826e-12	3.052e-11
GOTERM_BP_FAT	GO:0051172~negative regulation of nitrogen compound metabolic process	27	2.26131	2.37305e-14	EID2, CAV1, TP63, CBX3, NR2E3, ZBTB16, DAXX, TGFB1, CBX5, FOXH1, LOC648152, RUNX2, TWIST1, KHDRBS1, EGR1, LOC644101, TRIM28, RBL1, YWHAB, TRIM27, SMAD4, LEF1, SMAD2, SKI, LOC651921, ATR, KAT5, HDAC1, HIPK2, SMURF2	108	519	13528	6.51638	4.03662e-11	2.01827e-12	4.00679e-11
GOTERM_BP_FAT	GO:0016481~negative regulation of transcription	25	2.0938	1.1061e-13	EID2, TP63, CBX3, NR2E3, ZBTB16, DAXX, TGFB1, CBX5, FOXH1, RUNX2, TWIST1, KHDRBS1, EGR1, LOC644101, TRIM28, RBL1, YWHAB, SMAD4, TRIM27, LEF1, SMAD2, SKI, KAT5, HDAC1, HIPK2, SMURF2	108	459	13528	6.8224	1.87872e-10	8.94629e-12	1.86495e-10
GOTERM_BP_FAT	GO:0045934~negative regulation of nucleobase, nucleoside, nucleotide and nucleic acid metabolic process	26	2.17755	1.46266e-13	EID2, TP63, CBX3, NR2E3, ZBTB16, DAXX, TGFB1, CBX5, FOXH1, LOC648152, RUNX2, TWIST1, KHDRBS1, EGR1, LOC644101, TRIM28, RBL1, YWHAB, SMAD4, TRIM27, LEF1, SMAD2, SKI, LOC651921, ATR, KAT5, HDAC1, HIPK2, SMURF2	108	512	13528	6.36082	2.48422e-10	1.12919e-11	2.46603e-10
GOTERM_BP_FAT	GO:0045892~negative regulation of transcription, DNA-dependent	19	1.59129	3.28553e-10	EGR1, LOC644101, RBL1, TRIM28, TRIM27, SMAD4, LEF1, TP63, CBX3, SMAD2, SKI, NR2E3, ZBTB16, KAT5, DAXX, CBX5, FOXH1, HDAC1, HIPK2, TWIST1	108	356	13528	6.68519	5.58212e-07	1.80068e-08	5.54127e-07
GOTERM_BP_FAT	GO:0051253~negative regulation of RNA metabolic process	19	1.59129	4.30386e-10	EGR1, LOC644101, RBL1, TRIM28, TRIM27, SMAD4, LEF1, TP63, CBX3, SMAD2, SKI, NR2E3, ZBTB16, KAT5, DAXX, CBX5, FOXH1, HDAC1, HIPK2, TWIST1	108	362	13528	6.57438	7.31226e-07	2.28508e-08	7.25875e-07
GOTERM_BP_FAT	GO:0000122~negative regulation of transcription from RNA polymerase II promoter	13	1.08878	1.23126e-06	EGR1, TRIM28, RBL1, TRIM27, TP63, LEF1, SKI, NR2E3, KAT5, FOXH1, HDAC1, HIPK2, TWIST1	108	266	13528	6.12169	0.00208973	2.58258e-05	0.00207659
Annotation Cluster 3	Enrichment Score: 11.60284718425526
Category	Term	Count	%	PValue	Genes	List Total	Pop Hits	Pop Total	Fold Enrichment	Bonferroni	Benjamini	FDR
GOTERM_BP_FAT	GO:0007167~enzyme linked receptor protein signaling pathway	25	2.0938	1.4299e-16	EID2, NRP1, SMAD9, ERBB4, CREB1, SMAD4, SKI, SMAD2, SMAD1, STUB1, TGFB1, CITED1, KDR, EPHB2, FOXH1, IGF1R, ACVR1B, ACVR2B, HIPK2, VEGFA, NTRK2, TGFBR3, SMURF2, MST1R, SYK	108	342	13528	9.15638	1.88627e-13	1.88738e-14	1.88738e-13
GOTERM_BP_FAT	GO:0007178~transmembrane receptor protein serine/threonine kinase signaling pathway	16	1.34003	2.49775e-15	EID2, SMAD9, CREB1, SMAD4, SKI, SMAD2, SMAD1, STUB1, TGFB1, CITED1, FOXH1, ACVR1B, ACVR2B, HIPK2, TGFBR3, SMURF2	108	103	13528	19.4577	4.14979e-12	2.76668e-13	4.11893e-12
GOTERM_BP_FAT	GO:0007179~transforming growth factor beta receptor signaling pathway	10	0.837521	9.1023e-10	FOXH1, EID2, SMAD9, CREB1, SMAD4, TGFBR3, SMAD2, SMAD1, CITED1, TGFB1	108	60	13528	20.8765	1.54648e-06	4.41852e-08	1.53516e-06
GOTERM_BP_FAT	GO:0007166~cell surface receptor linked signal transduction	37	3.09883	1.19291e-07	EID2, NRP1, ERBB4, CD247, TP63, ITGB3, STUB1, TGFB1, CITED1, EPHB2, FOXH1, ACVR1B, IGF1R, APP, SYK, KHDRBS1, SMAD9, CREB1, SMAD4, LEF1, SKI, SMAD2, SMAD1, CD40, BIRC2, KDR, INHBA, ACVR2B, MAPK14, HIPK2, VEGFA, NTRK2, PSEN2, TGFBR3, SMURF2, MST1R, CD79A	108	1856	13528	2.49709	0.000202654	3.49438e-06	0.000201191
Annotation Cluster 4	Enrichment Score: 7.855362207491676
Category	Term	Count	%	PValue	Genes	List Total	Pop Hits	Pop Total	Fold Enrichment	Bonferroni	Benjamini	FDR
GOTERM_BP_FAT	GO:0006468~protein amino acid phosphorylation	25	2.0938	2.95617e-10	LOC100133012, ERBB4, CHEK2, DAXX, TGFB1, EPHB2, IGF1R, ACVR1B, APP, LOC648152, CSK, SYK, ITK, CREB1, TRIM28, PRKCI, BMX, SMAD2, LOC651921, ATR, KDR, ACVR2B, LOC646096, MAPK14, HIPK2, NTRK2, TGFBR3, MST1R, ABL1	108	667	13528	4.69487	5.02253e-07	1.67418e-08	4.98577e-07
GOTERM_BP_FAT	GO:0016310~phosphorylation	25	2.0938	1.09527e-08	LOC100133012, ERBB4, CHEK2, DAXX, TGFB1, EPHB2, IGF1R, ACVR1B, APP, LOC648152, CSK, SYK, ITK, CREB1, TRIM28, PRKCI, BMX, SMAD2, LOC651921, ATR, KDR, ACVR2B, LOC646096, MAPK14, HIPK2, NTRK2, TGFBR3, MST1R, ABL1	108	800	13528	3.91435	1.86085e-05	4.22925e-07	1.84725e-05
GOTERM_BP_FAT	GO:0006793~phosphorus metabolic process	26	2.17755	1.08181e-07	LOC100133012, ERBB4, CHEK2, DAXX, TGFB1, EPHB2, ACVR1B, IGF1R, APP, LOC648152, CSK, SYK, ITK, CREB1, TRIM28, PRKCI, BMX, LOC651921, SMAD2, ATR, CDC25A, KDR, ACVR2B, LOC646096, MAPK14, HIPK2, NTRK2, TGFBR3, MST1R, ABL1	108	973	13528	3.34711	0.000183782	3.22454e-06	0.000182454
GOTERM_BP_FAT	GO:0006796~phosphate metabolic process	26	2.17755	1.08181e-07	LOC100133012, ERBB4, CHEK2, DAXX, TGFB1, EPHB2, ACVR1B, IGF1R, APP, LOC648152, CSK, SYK, ITK, CREB1, TRIM28, PRKCI, BMX, LOC651921, SMAD2, ATR, CDC25A, KDR, ACVR2B, LOC646096, MAPK14, HIPK2, NTRK2, TGFBR3, MST1R, ABL1	108	973	13528	3.34711	0.000183782	3.22454e-06	0.000182454
Annotation Cluster 5	Enrichment Score: 7.515866557489875
Category	Term	Count	%	PValue	Genes	List Total	Pop Hits	Pop Total	Fold Enrichment	Bonferroni	Benjamini	FDR
GOTERM_BP_FAT	GO:0042981~regulation of apoptosis	30	2.51256	2.46468e-12	LOC100133012, HSPBL2, TP63, ZBTB16, CHEK2, DAXX, TGFB1, IGF1R, ACVR1B, APP, KRT18P26, SQSTM1, TOP2A, MYC, CD5, CFLAR, CRYAA, CRYAB, CREB1, YWHAB, PRKCI, VAV2, BIRC2, TRADD, INHBA, KRT18P19, KRT18, HDAC1, LOC646096, HIPK2, VEGFA, PSEN2, HSPB1, ABL1, UBA52	108	804	13528	4.67385	4.18752e-09	1.67501e-10	4.15687e-09
GOTERM_BP_FAT	GO:0043067~regulation of programmed cell death	30	2.51256	3.14917e-12	LOC100133012, HSPBL2, TP63, ZBTB16, CHEK2, DAXX, TGFB1, IGF1R, ACVR1B, APP, KRT18P26, SQSTM1, TOP2A, MYC, CD5, CFLAR, CRYAA, CRYAB, CREB1, YWHAB, PRKCI, VAV2, BIRC2, TRADD, INHBA, KRT18P19, KRT18, HDAC1, LOC646096, HIPK2, VEGFA, PSEN2, HSPB1, ABL1, UBA52	108	812	13528	4.62781	5.3504e-09	2.05785e-10	5.31125e-09
GOTERM_BP_FAT	GO:0010941~regulation of cell death	30	2.51256	3.44963e-12	LOC100133012, HSPBL2, TP63, ZBTB16, CHEK2, DAXX, TGFB1, IGF1R, ACVR1B, APP, KRT18P26, SQSTM1, TOP2A, MYC, CD5, CFLAR, CRYAA, CRYAB, CREB1, YWHAB, PRKCI, VAV2, BIRC2, TRADD, INHBA, KRT18P19, KRT18, HDAC1, LOC646096, HIPK2, VEGFA, PSEN2, HSPB1, ABL1, UBA52	108	815	13528	4.61077	5.86101e-09	2.17075e-10	5.81812e-09
GOTERM_BP_FAT	GO:0043065~positive regulation of apoptosis	20	1.67504	9.71938e-10	CFLAR, LOC100133012, YWHAB, TP63, CHEK2, ZBTB16, VAV2, DAXX, TGFB1, TRADD, INHBA, ACVR1B, APP, LOC646096, SQSTM1, HIPK2, PSEN2, ABL1, CD5, TOP2A, MYC, UBA52	108	430	13528	5.82601	1.65132e-06	4.58701e-08	1.63924e-06
GOTERM_BP_FAT	GO:0043068~positive regulation of programmed cell death	20	1.67504	1.09137e-09	CFLAR, LOC100133012, YWHAB, TP63, CHEK2, ZBTB16, VAV2, DAXX, TGFB1, TRADD, INHBA, ACVR1B, APP, LOC646096, SQSTM1, HIPK2, PSEN2, ABL1, CD5, TOP2A, MYC, UBA52	108	433	13528	5.78565	1.85424e-06	5.01146e-08	1.84067e-06
GOTERM_BP_FAT	GO:0010942~positive regulation of cell death	20	1.67504	1.17842e-09	CFLAR, LOC100133012, YWHAB, TP63, CHEK2, ZBTB16, VAV2, DAXX, TGFB1, TRADD, INHBA, ACVR1B, APP, LOC646096, SQSTM1, HIPK2, PSEN2, ABL1, CD5, TOP2A, MYC, UBA52	108	435	13528	5.75905	2.00213e-06	5.26876e-08	1.98748e-06
GOTERM_BP_FAT	GO:0006917~induction of apoptosis	17	1.42379	4.09846e-09	CFLAR, LOC100133012, TP63, CHEK2, VAV2, DAXX, TGFB1, TRADD, INHBA, ACVR1B, APP, SQSTM1, LOC646096, HIPK2, PSEN2, ABL1, CD5, MYC, UBA52	108	320	13528	6.6544	6.96327e-06	1.69836e-07	6.91233e-06
GOTERM_BP_FAT	GO:0012502~induction of programmed cell death	17	1.42379	4.28575e-09	CFLAR, LOC100133012, TP63, CHEK2, VAV2, DAXX, TGFB1, TRADD, INHBA, ACVR1B, APP, SQSTM1, LOC646096, HIPK2, PSEN2, ABL1, CD5, MYC, UBA52	108	321	13528	6.63367	7.28146e-06	1.73369e-07	7.2282e-06
GOTERM_BP_FAT	GO:0006916~anti-apoptosis	12	1.00503	6.75669e-07	CFLAR, CRYAA, CRYAB, HSPBL2, PRKCI, TP63, IGF1R, HDAC1, SQSTM1, VEGFA, HSPB1, MYC, UBA52	108	206	13528	7.29666	0.0011473	1.63993e-05	0.00113955
GOTERM_BP_FAT	GO:0043066~negative regulation of apoptosis	15	1.25628	7.34626e-07	CFLAR, CRYAA, CRYAB, HSPBL2, PRKCI, TP63, IGF1R, KRT18P19, KRT18, KRT18P26, HDAC1, SQSTM1, HIPK2, VEGFA, PSEN2, HSPB1, MYC, UBA52	108	354	13528	5.3076	0.00124735	1.7335e-05	0.00123899
GOTERM_BP_FAT	GO:0043069~negative regulation of programmed cell death	15	1.25628	8.68507e-07	CFLAR, CRYAA, CRYAB, HSPBL2, PRKCI, TP63, IGF1R, KRT18P19, KRT18, KRT18P26, HDAC1, SQSTM1, HIPK2, VEGFA, PSEN2, HSPB1, MYC, UBA52	108	359	13528	5.23367	0.00147451	1.99403e-05	0.00146478
GOTERM_BP_FAT	GO:0060548~negative regulation of cell death	15	1.25628	8.97773e-07	CFLAR, CRYAA, CRYAB, HSPBL2, PRKCI, TP63, IGF1R, KRT18P19, KRT18, KRT18P26, HDAC1, SQSTM1, HIPK2, VEGFA, PSEN2, HSPB1, MYC, UBA52	108	360	13528	5.21914	0.00152415	2.00698e-05	0.00151414
GOTERM_BP_FAT	GO:0008219~cell death	20	1.67504	3.15254e-06	CFLAR, HSPBL2, YWHAB, TP63, ZBTB16, VAV2, DAXX, BIRC2, TGFB1, TRADD, KRT18P19, APP, KRT18, EP300, KRT18P26, SQSTM1, HIPK2, PSEN2, HSPB1, MYC, TOP2A, UBA52, TWIST1	108	719	13528	3.48426	0.00534186	5.95113e-05	0.00531684
GOTERM_BP_FAT	GO:0016265~death	20	1.67504	3.48817e-06	CFLAR, HSPBL2, YWHAB, TP63, ZBTB16, VAV2, DAXX, BIRC2, TGFB1, TRADD, KRT18P19, APP, KRT18, EP300, KRT18P26, SQSTM1, HIPK2, PSEN2, HSPB1, MYC, TOP2A, UBA52, TWIST1	108	724	13528	3.4602	0.00590889	6.51234e-05	0.00588287
GOTERM_BP_FAT	GO:0006915~apoptosis	18	1.50754	4.64788e-06	CFLAR, YWHAB, TP63, ZBTB16, VAV2, DAXX, BIRC2, TRADD, KRT18P19, APP, KRT18, EP300, KRT18P26, SQSTM1, HIPK2, PSEN2, TOP2A, MYC, UBA52, TWIST1	108	602	13528	3.74529	0.00786567	8.49079e-05	0.00783867
GOTERM_BP_FAT	GO:0012501~programmed cell death	18	1.50754	5.66168e-06	CFLAR, YWHAB, TP63, ZBTB16, VAV2, DAXX, BIRC2, TRADD, KRT18P19, APP, KRT18, EP300, KRT18P26, SQSTM1, HIPK2, PSEN2, TOP2A, MYC, UBA52, TWIST1	108	611	13528	3.69013	0.0095731	0.000100195	0.00954836
GOTERM_BP_FAT	GO:0008624~induction of apoptosis by extracellular signals	7	0.586265	0.000258097	CFLAR, SQSTM1, PSEN2, VAV2, CD5, DAXX, UBA52	108	112	13528	7.8287	0.355038	0.00288113	0.434407
Annotation Cluster 6	Enrichment Score: 7.189612624373971
Category	Term	Count	%	PValue	Genes	List Total	Pop Hits	Pop Total	Fold Enrichment	Bonferroni	Benjamini	FDR
GOTERM_BP_FAT	GO:0007389~pattern specification process	16	1.34003	2.70033e-09	NRP1, YY1, SMAD4, TP63, LEF1, SMAD2, SMAD1, ZBTB16, FOXH1, ACVR2B, EP300, HIPK2, PSEN2, FOXG1, VEGFA, HOXA9	108	267	13528	7.50617	4.58786e-06	1.17638e-07	4.55429e-06
GOTERM_BP_FAT	GO:0003002~regionalization	13	1.08878	4.8132e-08	FOXH1, ACVR2B, EP300, YY1, HIPK2, FOXG1, PSEN2, SMAD4, HOXA9, LEF1, TP63, SMAD2, ZBTB16	108	197	13528	8.26584	8.17729e-05	1.57262e-06	8.11778e-05
GOTERM_BP_FAT	GO:0009952~anterior/posterior pattern formation	11	0.921273	1.52598e-07	FOXH1, ACVR2B, EP300, YY1, HIPK2, PSEN2, SMAD4, HOXA9, LEF1, SMAD2, ZBTB16	108	140	13528	9.8418	0.00025923	4.25022e-06	0.000257366
GOTERM_BP_FAT	GO:0048598~embryonic morphogenesis	14	1.17253	8.79325e-07	SMAD4, TP63, LEF1, SKI, SMAD2, SMAD1, ZBTB16, ACVR2B, SP1, PSEN2, FOXG1, HOXA9, MYC, TWIST1	108	307	13528	5.71215	0.00149286	1.99195e-05	0.00148303
Annotation Cluster 7	Enrichment Score: 6.831778607346261
Category	Term	Count	%	PValue	Genes	List Total	Pop Hits	Pop Total	Fold Enrichment	Bonferroni	Benjamini	FDR
GOTERM_BP_FAT	GO:0045597~positive regulation of cell differentiation	15	1.25628	3.22196e-09	SMAD9, SMAD4, SMAD2, SMAD1, TGFB1, JUNB, EPHB2, ACVR1B, INHBA, ACVR2B, HIF1A, MAPK14, FOXG1, RUNX2, SYK	108	229	13528	8.20475	5.47409e-06	1.36853e-07	5.43405e-06
GOTERM_BP_FAT	GO:0051094~positive regulation of developmental process	16	1.34003	4.68283e-09	SMAD9, SMAD4, SMAD2, SMAD1, TGFB1, JUNB, TRADD, EPHB2, INHBA, ACVR1B, ACVR2B, HIF1A, MAPK14, FOXG1, RUNX2, SYK	108	278	13528	7.20917	7.95609e-06	1.85026e-07	7.8979e-06
GOTERM_BP_FAT	GO:0010720~positive regulation of cell development	6	0.502513	0.000211854	FOXG1, SMAD4, SMAD2, SMAD1, TGFB1, EPHB2	108	69	13528	10.8921	0.302308	0.00238112	0.356706
Annotation Cluster 8	Enrichment Score: 6.516509200644763
Category	Term	Count	%	PValue	Genes	List Total	Pop Hits	Pop Total	Fold Enrichment	Bonferroni	Benjamini	FDR
GOTERM_BP_FAT	GO:0065003~macromolecular complex assembly	22	1.84255	4.47616e-08	CAV1, EID2, HIST1H2AD, TP63, TGFB1, IGF1R, ASF1B, ASF1A, MYC, SYK, HIST2H3A, HIST1H3J, CRYAA, CRYAB, YWHAB, SMAD4, TRIM27, SMAD2, SKI, SMAD1, CD40, BIRC2, HIST2H3C, HIST2H3D, HIST1H3A, HIST1H3B, HIST1H3C, HIST1H3D, HIST1H3E, HIST1H3F, CHAF1A, HIST1H3G, CHAF1B, HIST1H3H, HIST1H3I	108	665	13528	4.14392	7.60471e-05	1.49118e-06	7.54934e-05
GOTERM_BP_FAT	GO:0070271~protein complex biogenesis	19	1.59129	7.81219e-08	CAV1, EID2, CRYAA, CRYAB, YWHAB, TRIM27, SMAD4, TP63, SMAD2, SKI, CD40, SMAD1, BIRC2, TGFB1, IGF1R, CHAF1A, MYC, CHAF1B, SYK	108	505	13528	4.71272	0.00013272	2.50432e-06	0.000131758
GOTERM_BP_FAT	GO:0006461~protein complex assembly	19	1.59129	7.81219e-08	CAV1, EID2, CRYAA, CRYAB, YWHAB, TRIM27, SMAD4, TP63, SMAD2, SKI, CD40, SMAD1, BIRC2, TGFB1, IGF1R, CHAF1A, MYC, CHAF1B, SYK	108	505	13528	4.71272	0.00013272	2.50432e-06	0.000131758
GOTERM_BP_FAT	GO:0043933~macromolecular complex subunit organization	22	1.84255	1.35918e-07	CAV1, EID2, HIST1H2AD, TP63, TGFB1, IGF1R, ASF1B, ASF1A, MYC, SYK, HIST2H3A, HIST1H3J, CRYAA, CRYAB, YWHAB, SMAD4, TRIM27, SMAD2, SKI, SMAD1, CD40, BIRC2, HIST2H3C, HIST2H3D, HIST1H3A, HIST1H3B, HIST1H3C, HIST1H3D, HIST1H3E, HIST1H3F, CHAF1A, HIST1H3G, CHAF1B, HIST1H3H, HIST1H3I	108	710	13528	3.88127	0.000230899	3.84875e-06	0.000229235
GOTERM_BP_FAT	GO:0051259~protein oligomerization	9	0.753769	7.04247e-05	IGF1R, CAV1, CRYAA, CRYAB, YWHAB, TRIM27, TP63, SKI, BIRC2	108	174	13528	6.47893	0.112774	0.000980304	0.11871
Annotation Cluster 9	Enrichment Score: 5.1519044461229875
Category	Term	Count	%	PValue	Genes	List Total	Pop Hits	Pop Total	Fold Enrichment	Bonferroni	Benjamini	FDR
GOTERM_BP_FAT	GO:0043009~chordate embryonic development	14	1.17253	2.03781e-06	LEF1, SMAD2, CITED1, JUNB, ACVR1B, DAB2, EP300, HIF1A, SP1, PLCG1, PSEN2, HOXA9, TGFBR3, TWIST1	108	331	13528	5.29797	0.00345625	3.9795e-05	0.00343684
GOTERM_BP_FAT	GO:0009792~embryonic development ending in birth or egg hatching	14	1.17253	2.25176e-06	LEF1, SMAD2, CITED1, JUNB, ACVR1B, DAB2, EP300, HIF1A, SP1, PLCG1, PSEN2, HOXA9, TGFBR3, TWIST1	108	334	13528	5.25039	0.00381844	4.34734e-05	0.00379768
GOTERM_BP_FAT	GO:0001701~in utero embryonic development	9	0.753769	7.63135e-05	ACVR1B, DAB2, HIF1A, PLCG1, SP1, TGFBR3, SMAD2, JUNB, CITED1	108	176	13528	6.4053	0.121607	0.00103676	0.12863
Annotation Cluster 10	Enrichment Score: 5.074566835269648
Category	Term	Count	%	PValue	Genes	List Total	Pop Hits	Pop Total	Fold Enrichment	Bonferroni	Benjamini	FDR
GOTERM_BP_FAT	GO:0001568~blood vessel development	13	1.08878	5.15186e-07	NRP2, CAV1, NRP1, HIF1A, PGF, MAPK14, VEGFA, NTRK2, TGFBR3, JUNB, CITED1, CDH5, KDR	108	245	13528	6.64641	0.000874919	1.2872e-05	0.000868892
GOTERM_BP_FAT	GO:0001944~vasculature development	13	1.08878	6.66624e-07	NRP2, CAV1, NRP1, HIF1A, PGF, MAPK14, VEGFA, NTRK2, TGFBR3, JUNB, CITED1, CDH5, KDR	108	251	13528	6.48753	0.00113195	1.64143e-05	0.0011243
GOTERM_BP_FAT	GO:0048514~blood vessel morphogenesis	11	0.921273	6.48422e-06	NRP2, CAV1, NRP1, HIF1A, PGF, MAPK14, VEGFA, NTRK2, JUNB, CITED1, KDR	108	211	13528	6.5301	0.0109563	0.000113568	0.0109355
GOTERM_BP_FAT	GO:0001570~vasculogenesis	6	0.502513	1.68361e-05	CAV1, VEGFA, NTRK2, JUNB, CITED1, KDR	108	41	13528	18.3306	0.0281995	0.00026982	0.0283914
GOTERM_BP_FAT	GO:0001525~angiogenesis	7	0.586265	0.00113037	NRP2, NRP1, HIF1A, PGF, MAPK14, VEGFA, KDR	108	148	13528	5.92442	0.853626	0.0104456	1.88945
Annotation Cluster 11	Enrichment Score: 4.911741536582778
Category	Term	Count	%	PValue	Genes	List Total	Pop Hits	Pop Total	Fold Enrichment	Bonferroni	Benjamini	FDR
GOTERM_BP_FAT	GO:0008361~regulation of cell size	12	1.00503	6.75669e-07	INHBA, ACVR1B, APP, DAB2, NRP1, EP300, CRYAB, CREB1, SMAD4, TGFBR3, TP63, TGFB1	108	206	13528	7.29666	0.0011473	1.63993e-05	0.00113955
GOTERM_BP_FAT	GO:0030308~negative regulation of cell growth	8	0.670017	8.01669e-06	INHBA, ACVR1B, DAB2, NRP1, CRYAB, SMAD4, TP63, TGFB1	108	92	13528	10.8921	0.0135281	0.00013757	0.0135198
GOTERM_BP_FAT	GO:0032535~regulation of cellular component size	12	1.00503	9.62631e-06	INHBA, ACVR1B, APP, DAB2, NRP1, EP300, CRYAB, CREB1, SMAD4, TGFBR3, TP63, TGFB1	108	271	13528	5.54654	0.0162222	0.000161919	0.0162342
GOTERM_BP_FAT	GO:0045792~negative regulation of cell size	8	0.670017	1.302e-05	INHBA, ACVR1B, DAB2, NRP1, CRYAB, SMAD4, TP63, TGFB1	108	99	13528	10.122	0.0218783	0.000212681	0.0219568
GOTERM_BP_FAT	GO:0040008~regulation of growth	13	1.08878	1.56919e-05	NRP1, CRYAB, CREB1, SMAD4, TP63, KAT5, TGFB1, ACVR1B, INHBA, APP, DAB2, EP300, UBA52	108	341	13528	4.77528	0.0263084	0.000253879	0.0264621
GOTERM_BP_FAT	GO:0045926~negative regulation of growth	8	0.670017	2.59207e-05	INHBA, ACVR1B, DAB2, NRP1, CRYAB, SMAD4, TP63, TGFB1	108	110	13528	9.10976	0.0430842	0.000393136	0.0437081
GOTERM_BP_FAT	GO:0001558~regulation of cell growth	9	0.753769	0.000150206	INHBA, ACVR1B, DAB2, NRP1, EP300, CRYAB, SMAD4, TP63, TGFB1	108	194	13528	5.811	0.225253	0.00182133	0.253031
Annotation Cluster 12	Enrichment Score: 4.4362989035136655
Category	Term	Count	%	PValue	Genes	List Total	Pop Hits	Pop Total	Fold Enrichment	Bonferroni	Benjamini	FDR
GOTERM_BP_FAT	GO:0007179~transforming growth factor beta receptor signaling pathway	10	0.837521	9.1023e-10	FOXH1, EID2, SMAD9, CREB1, SMAD4, TGFBR3, SMAD2, SMAD1, CITED1, TGFB1	108	60	13528	20.8765	1.54648e-06	4.41852e-08	1.53516e-06
GOTERM_BP_FAT	GO:0017015~regulation of transforming growth factor beta receptor signaling pathway	8	0.670017	1.9839e-08	EID2, HIPK2, SMAD4, SKI, SMAD2, SMURF2, CITED1, TGFB1	108	39	13528	25.6942	3.37059e-05	7.32749e-07	3.34598e-05
GOTERM_BP_FAT	GO:0007183~SMAD protein complex assembly	5	0.41876	2.52729e-07	EID2, SMAD4, SMAD2, SMAD1, TGFB1	108	8	13528	78.287	0.000429294	6.81563e-06	0.000426243
GOTERM_BP_FAT	GO:0022604~regulation of cell morphogenesis	10	0.837521	9.14675e-07	RHOJ, NRP1, VEGFA, SMAD4, TGFBR3, SMAD2, SMAD1, TGFB1, EPHB2, KDR	108	131	13528	9.56178	0.00155283	2.01821e-05	0.00154265
GOTERM_BP_FAT	GO:0060284~regulation of cell development	11	0.921273	5.0217e-06	NRP1, HDAC1, FOXG1, NTRK2, SMAD4, TGFBR3, SMAD2, SMAD1, UBA52, TGFB1, EPHB2	108	205	13528	6.72123	0.0084956	8.98053e-05	0.00846909
GOTERM_BP_FAT	GO:0010769~regulation of cell morphogenesis involved in differentiation	7	0.586265	3.19756e-05	NRP1, SMAD4, TGFBR3, SMAD2, SMAD1, TGFB1, EPHB2	108	77	13528	11.3872	0.052878	0.000480658	0.0539153
GOTERM_BP_FAT	GO:0010717~regulation of epithelial to mesenchymal transition	4	0.335008	3.90387e-05	SMAD4, TGFBR3, SMAD2, TGFB1	108	9	13528	55.6708	0.0641761	0.000576599	0.0658209
GOTERM_BP_FAT	GO:0008285~negative regulation of cell proliferation	12	1.00503	0.000131667	CAV1, SMAD4, TGFBR3, DLG3, SKI, SMAD2, ZBTB16, SMAD1, NR2E3, CSK, CDH5, TGFB1	108	361	13528	4.16374	0.200458	0.00163163	0.221833
GOTERM_BP_FAT	GO:0051098~regulation of binding	8	0.670017	0.000209088	LOC648152, EP300, HIPK2, SMAD4, TGFBR3, SKI, LOC651921, SMAD2, ATR, TGFB1	108	153	13528	6.5495	0.299021	0.00239764	0.352056
GOTERM_BP_FAT	GO:0010720~positive regulation of cell development	6	0.502513	0.000211854	FOXG1, SMAD4, SMAD2, SMAD1, TGFB1, EPHB2	108	69	13528	10.8921	0.302308	0.00238112	0.356706
GOTERM_BP_FAT	GO:0010718~positive regulation of epithelial to mesenchymal transition	3	0.251256	0.0012683	SMAD4, SMAD2, TGFB1	108	7	13528	53.6825	0.884236	0.0115875	2.11768
GOTERM_BP_FAT	GO:0010770~positive regulation of cell morphogenesis involved in differentiation	3	0.251256	0.0012683	SMAD4, SMAD2, TGFB1	108	7	13528	53.6825	0.884236	0.0115875	2.11768
Annotation Cluster 13	Enrichment Score: 4.270080487355711
Category	Term	Count	%	PValue	Genes	List Total	Pop Hits	Pop Total	Fold Enrichment	Bonferroni	Benjamini	FDR
GOTERM_BP_FAT	GO:0007423~sensory organ development	14	1.17253	2.96241e-08	CRYAA, CRYAB, YY1, PRKCI, NR2E3, TGFB1, EPHB2, CRYGC, SP1, NTRK2, VEGFA, FOXG1, MYC, CRYBB2	108	229	13528	7.65777	5.03301e-05	1.00663e-06	4.9963e-05
GOTERM_BP_FAT	GO:0001654~eye development	11	0.921273	8.74772e-08	CRYGC, CRYAA, SP1, CRYAB, YY1, VEGFA, NTRK2, PRKCI, NR2E3, EPHB2, CRYBB2	108	132	13528	10.4383	0.000148613	2.65399e-06	0.000147536
GOTERM_BP_FAT	GO:0043010~camera-type eye development	9	0.753769	2.00608e-06	CRYGC, CRYAA, SP1, CRYAB, YY1, VEGFA, NR2E3, EPHB2, CRYBB2	108	107	13528	10.5358	0.00340253	4.00973e-05	0.00338333
GOTERM_BP_FAT	GO:0048592~eye morphogenesis	7	0.586265	1.70152e-05	CRYAA, SP1, YY1, VEGFA, NTRK2, PRKCI, EPHB2	108	69	13528	12.7075	0.0284952	0.000267641	0.0286934
GOTERM_BP_FAT	GO:0048593~camera-type eye morphogenesis	5	0.41876	0.000393694	CRYAA, SP1, YY1, VEGFA, EPHB2	108	44	13528	14.234	0.487789	0.00422534	0.661922
GOTERM_BP_FAT	GO:0042461~photoreceptor cell development	4	0.335008	0.000862802	VEGFA, NTRK2, PRKCI, NR2E3	108	24	13528	20.8765	0.769276	0.0082051	1.44526
GOTERM_BP_FAT	GO:0046530~photoreceptor cell differentiation	4	0.335008	0.000974842	VEGFA, NTRK2, PRKCI, NR2E3	108	25	13528	20.0415	0.809302	0.00916367	1.63148
Annotation Cluster 14	Enrichment Score: 4.2280120022163326
Category	Term	Count	%	PValue	Genes	List Total	Pop Hits	Pop Total	Fold Enrichment	Bonferroni	Benjamini	FDR
GOTERM_BP_FAT	GO:0010647~positive regulation of cell communication	18	1.50754	7.71022e-10	CFLAR, CAV1, ERBB4, SMAD4, TP63, CD40, BIRC2, TGFB1, CITED1, TRADD, ACVR1B, ACVR2B, HIF1A, HIPK2, VEGFA, NTRK2, UBA52, SYK	108	329	13528	6.85309	1.30997e-06	3.9696e-08	1.30038e-06
GOTERM_BP_FAT	GO:0009967~positive regulation of signal transduction	15	1.25628	7.9714e-08	CFLAR, CAV1, SMAD4, TP63, CD40, BIRC2, TGFB1, CITED1, TRADD, ACVR1B, ACVR2B, HIF1A, HIPK2, VEGFA, SYK	108	295	13528	6.36911	0.000135425	2.50804e-06	0.000134443
GOTERM_BP_FAT	GO:0010627~regulation of protein kinase cascade	10	0.837521	0.000156722	CFLAR, CAV1, SQSTM1, HIPK2, CD40, BIRC2, DAXX, TGFB1, TRADD, SYK	108	249	13528	5.03049	0.233784	0.00186044	0.263993
Annotation Cluster 15	Enrichment Score: 4.187744392251314
Category	Term	Count	%	PValue	Genes	List Total	Pop Hits	Pop Total	Fold Enrichment	Bonferroni	Benjamini	FDR
GOTERM_BP_FAT	GO:0007049~cell cycle	24	2.01005	2.94823e-08	LOC100133012, ANAPC10, CHEK2, CDC16, DAXX, TGFB1, ACVR1B, APP, LOC648152, KRT18P26, MDC1, TCF3, MYC, KHDRBS1, PARD6A, ANAPC10P1, CRYAA, RBL1, SUV39H1, LOC651921, ATR, CDC25A, INHBA, KRT18P19, EP300, KRT18, LOC646096, CHAF1A, ABL1, CHAF1B, UBA52	108	776	13528	3.874	5.00892e-05	1.02225e-06	4.97239e-05
GOTERM_BP_FAT	GO:0051329~interphase of mitotic cell cycle	8	0.670017	1.68862e-05	KHDRBS1, INHBA, ACVR1B, APP, ANAPC10P1, ANAPC10, ABL1, TCF3, CDC25A	108	103	13528	9.72887	0.0282823	0.000268095	0.028476
GOTERM_BP_FAT	GO:0051325~interphase	8	0.670017	2.03707e-05	KHDRBS1, INHBA, ACVR1B, APP, ANAPC10P1, ANAPC10, ABL1, TCF3, CDC25A	108	106	13528	9.45353	0.0340181	0.000317475	0.034351
GOTERM_BP_FAT	GO:0022402~cell cycle process	14	1.17253	0.00050687	KHDRBS1, ANAPC10P1, CRYAA, ANAPC10, CDC16, DAXX, TGFB1, CDC25A, ACVR1B, INHBA, APP, ABL1, TCF3, MYC, UBA52	108	565	13528	3.10377	0.577426	0.00530311	0.851441
GOTERM_BP_FAT	GO:0000278~mitotic cell cycle	10	0.837521	0.00263941	KHDRBS1, INHBA, ACVR1B, APP, ANAPC10P1, ANAPC10, CDC16, ABL1, TCF3, UBA52, CDC25A	108	370	13528	3.38539	0.988782	0.0217707	4.35953
GOTERM_BP_FAT	GO:0022403~cell cycle phase	10	0.837521	0.00550845	KHDRBS1, INHBA, ACVR1B, APP, ANAPC10P1, CRYAA, ANAPC10, CDC16, ABL1, TCF3, CDC25A	108	414	13528	3.02559	0.999916	0.039982	8.89528
Annotation Cluster 16	Enrichment Score: 4.107094245142475
Category	Term	Count	%	PValue	Genes	List Total	Pop Hits	Pop Total	Fold Enrichment	Bonferroni	Benjamini	FDR
GOTERM_BP_FAT	GO:0001666~response to hypoxia	10	0.837521	1.10672e-06	CAV1, HIF1A, SMAD9, EP300, PGF, VEGFA, PSEN2, SMAD4, BIRC2, TGFB1	108	134	13528	9.34771	0.00187855	2.38012e-05	0.00186654
GOTERM_BP_FAT	GO:0070482~response to oxygen levels	10	0.837521	1.6952e-06	CAV1, HIF1A, SMAD9, EP300, PGF, VEGFA, PSEN2, SMAD4, BIRC2, TGFB1	108	141	13528	8.88364	0.00287601	3.51232e-05	0.00285903
GOTERM_BP_FAT	GO:0001936~regulation of endothelial cell proliferation	4	0.335008	0.00201954	CAV1, HIF1A, PGF, VEGFA	108	32	13528	15.6574	0.967764	0.0173712	3.35206
GOTERM_BP_FAT	GO:0048771~tissue remodeling	4	0.335008	0.00984265	CAV1, HIF1A, VEGFA, TGFB1	108	56	13528	8.94709	1	0.0637792	15.3652
Annotation Cluster 17	Enrichment Score: 4.009309565514694
Category	Term	Count	%	PValue	Genes	List Total	Pop Hits	Pop Total	Fold Enrichment	Bonferroni	Benjamini	FDR
GOTERM_BP_FAT	GO:0035295~tube development	13	1.08878	1.61569e-07	FOXH1, ACVR2B, NRP1, EP300, SP1, PGF, VEGFA, PSEN2, SMAD4, TP63, SMAD2, KDR, TWIST1	108	220	13528	7.40168	0.000274469	4.42751e-06	0.000272497
GOTERM_BP_FAT	GO:0030324~lung development	7	0.586265	0.000131324	ACVR2B, EP300, SP1, VEGFA, PSEN2, SMAD2, KDR	108	99	13528	8.85672	0.199993	0.00163935	0.221257
GOTERM_BP_FAT	GO:0030323~respiratory tube development	7	0.586265	0.000154824	ACVR2B, EP300, SP1, VEGFA, PSEN2, SMAD2, KDR	108	102	13528	8.59622	0.231309	0.00185087	0.260801
GOTERM_BP_FAT	GO:0060541~respiratory system development	7	0.586265	0.000211764	ACVR2B, EP300, SP1, VEGFA, PSEN2, SMAD2, KDR	108	108	13528	8.11866	0.302202	0.00239596	0.356555
GOTERM_BP_FAT	GO:0048286~lung alveolus development	3	0.251256	0.0129139	VEGFA, PSEN2, KDR	108	22	13528	17.0808	1	0.0782572	19.6854
Annotation Cluster 18	Enrichment Score: 3.958868168049663
Category	Term	Count	%	PValue	Genes	List Total	Pop Hits	Pop Total	Fold Enrichment	Bonferroni	Benjamini	FDR
GOTERM_BP_FAT	GO:0048598~embryonic morphogenesis	14	1.17253	8.79325e-07	SMAD4, TP63, LEF1, SKI, SMAD2, SMAD1, ZBTB16, ACVR2B, SP1, PSEN2, FOXG1, HOXA9, MYC, TWIST1	108	307	13528	5.71215	0.00149286	1.99195e-05	0.00148303
GOTERM_BP_FAT	GO:0030326~embryonic limb morphogenesis	7	0.586265	6.38915e-05	PSEN2, HOXA9, LEF1, TP63, SKI, ZBTB16, TWIST1	108	87	13528	10.0783	0.10287	0.000896747	0.107703
GOTERM_BP_FAT	GO:0035113~embryonic appendage morphogenesis	7	0.586265	6.38915e-05	PSEN2, HOXA9, LEF1, TP63, SKI, ZBTB16, TWIST1	108	87	13528	10.0783	0.10287	0.000896747	0.107703
GOTERM_BP_FAT	GO:0035107~appendage morphogenesis	7	0.586265	0.000131324	PSEN2, HOXA9, LEF1, TP63, SKI, ZBTB16, TWIST1	108	99	13528	8.85672	0.199993	0.00163935	0.221257
GOTERM_BP_FAT	GO:0035108~limb morphogenesis	7	0.586265	0.000131324	PSEN2, HOXA9, LEF1, TP63, SKI, ZBTB16, TWIST1	108	99	13528	8.85672	0.199993	0.00163935	0.221257
GOTERM_BP_FAT	GO:0048736~appendage development	7	0.586265	0.000163356	PSEN2, HOXA9, LEF1, TP63, SKI, ZBTB16, TWIST1	108	103	13528	8.51277	0.242374	0.00192568	0.275155
GOTERM_BP_FAT	GO:0060173~limb development	7	0.586265	0.000163356	PSEN2, HOXA9, LEF1, TP63, SKI, ZBTB16, TWIST1	108	103	13528	8.51277	0.242374	0.00192568	0.275155
GOTERM_BP_FAT	GO:0035136~forelimb morphogenesis	3	0.251256	0.0129139	HOXA9, ZBTB16, TWIST1	108	22	13528	17.0808	1	0.0782572	19.6854
Annotation Cluster 19	Enrichment Score: 3.8798676290801004
Category	Term	Count	%	PValue	Genes	List Total	Pop Hits	Pop Total	Fold Enrichment	Bonferroni	Benjamini	FDR
GOTERM_BP_FAT	GO:0006928~cell motion	16	1.34003	4.72428e-06	NRP2, NRP1, HSPBL2, VAV2, TGFB1, KDR, EPHB2, APP, HIF1A, MAPK14, FOXG1, HSPB1, TGFBR3, MST1R, UBA52, TWIST1, SYK	108	475	13528	4.21926	0.00799444	8.53853e-05	0.00796751
GOTERM_BP_FAT	GO:0001837~epithelial to mesenchymal transition	5	0.41876	1.03939e-05	HIF1A, TRIM28, TGFBR3, LEF1, TGFB1	108	18	13528	34.7942	0.0175044	0.000171436	0.0175286
GOTERM_BP_FAT	GO:0048762~mesenchymal cell differentiation	6	0.502513	4.9565e-05	NRP2, HIF1A, TRIM28, TGFBR3, LEF1, TGFB1	108	51	13528	14.7364	0.0807647	0.000719511	0.0835619
GOTERM_BP_FAT	GO:0014031~mesenchymal cell development	6	0.502513	4.9565e-05	NRP2, HIF1A, TRIM28, TGFBR3, LEF1, TGFB1	108	51	13528	14.7364	0.0807647	0.000719511	0.0835619
GOTERM_BP_FAT	GO:0060485~mesenchyme development	6	0.502513	5.44952e-05	NRP2, HIF1A, TRIM28, TGFBR3, LEF1, TGFB1	108	52	13528	14.453	0.0884327	0.000784352	0.09187
GOTERM_BP_FAT	GO:0016477~cell migration	9	0.753769	0.00154728	NRP2, NRP1, HIF1A, TGFBR3, VAV2, TGFB1, KDR, TWIST1, SYK	108	276	13528	4.08454	0.927984	0.0138235	2.57781
GOTERM_BP_FAT	GO:0051674~localization of cell	9	0.753769	0.002998	NRP2, NRP1, HIF1A, TGFBR3, VAV2, TGFB1, KDR, TWIST1, SYK	108	307	13528	3.6721	0.993911	0.024227	4.93785
GOTERM_BP_FAT	GO:0048870~cell motility	9	0.753769	0.002998	NRP2, NRP1, HIF1A, TGFBR3, VAV2, TGFB1, KDR, TWIST1, SYK	108	307	13528	3.6721	0.993911	0.024227	4.93785
Annotation Cluster 20	Enrichment Score: 3.740844567146597
Category	Term	Count	%	PValue	Genes	List Total	Pop Hits	Pop Total	Fold Enrichment	Bonferroni	Benjamini	FDR
GOTERM_BP_FAT	GO:0042770~DNA damage response, signal transduction	8	0.670017	3.14168e-06	LOC100133012, LOC648152, MDC1, LOC646096, MAPK14, HIPK2, TP63, LOC651921, ATR, CHEK2, KAT5, ABL1	108	80	13528	12.5259	0.0053235	5.99726e-05	0.00529852
GOTERM_BP_FAT	GO:0008629~induction of apoptosis by intracellular signals	5	0.41876	0.00086327	LOC100133012, LOC646096, HIPK2, TP63, CHEK2, ABL1, MYC	108	54	13528	11.5981	0.76946	0.00816386	1.44603
GOTERM_BP_FAT	GO:0008630~DNA damage response, signal transduction resulting in induction of apoptosis	4	0.335008	0.00220881	LOC100133012, LOC646096, HIPK2, TP63, CHEK2, ABL1	108	33	13528	15.1829	0.976644	0.0187954	3.66074
Annotation Cluster 21	Enrichment Score: 3.686924486487035
Category	Term	Count	%	PValue	Genes	List Total	Pop Hits	Pop Total	Fold Enrichment	Bonferroni	Benjamini	FDR
GOTERM_BP_FAT	GO:0000904~cell morphogenesis involved in differentiation	16	1.34003	7.8067e-10	NRP2, NRP1, CRYAA, CREB1, TRIM28, LEF1, TGFB1, CITED1, EPHB2, IGF1R, DAB2, APP, HIF1A, FOXG1, TGFBR3, UBA52	108	244	13528	8.21372	1.32636e-06	3.90106e-08	1.31665e-06
GOTERM_BP_FAT	GO:0000902~cell morphogenesis	17	1.42379	1.86015e-08	NRP2, NRP1, CRYAA, CREB1, TRIM28, PRKCI, LEF1, TGFB1, CITED1, EPHB2, IGF1R, DAB2, APP, HIF1A, FOXG1, TGFBR3, UBA52	108	356	13528	5.98148	3.16034e-05	7.02309e-07	3.13726e-05
GOTERM_BP_FAT	GO:0032989~cellular component morphogenesis	17	1.42379	8.46226e-08	NRP2, NRP1, CRYAA, CREB1, TRIM28, PRKCI, LEF1, TGFB1, CITED1, EPHB2, IGF1R, DAB2, APP, HIF1A, FOXG1, TGFBR3, UBA52	108	397	13528	5.36375	0.000143763	2.61407e-06	0.000142722
GOTERM_BP_FAT	GO:0048666~neuron development	12	1.00503	7.54034e-05	NRP2, IGF1R, APP, NRP1, CREB1, FOXG1, VEGFA, NTRK2, PRKCI, NR2E3, UBA52, EPHB2	108	339	13528	4.43396	0.120248	0.00104104	0.127097
GOTERM_BP_FAT	GO:0030182~neuron differentiation	13	1.08878	0.000174939	NRP2, IGF1R, APP, NRP1, CREB1, FOXG1, VEGFA, NTRK2, SMAD4, PRKCI, NR2E3, UBA52, EPHB2	108	438	13528	3.71774	0.25714	0.00204789	0.294638
GOTERM_BP_FAT	GO:0007409~axonogenesis	8	0.670017	0.000845725	NRP2, IGF1R, APP, NRP1, CREB1, FOXG1, UBA52, EPHB2	108	193	13528	5.19209	0.762478	0.00808855	1.41684
GOTERM_BP_FAT	GO:0048667~cell morphogenesis involved in neuron differentiation	8	0.670017	0.001344	NRP2, IGF1R, APP, NRP1, CREB1, FOXG1, UBA52, EPHB2	108	209	13528	4.79461	0.898225	0.0122098	2.24274
GOTERM_BP_FAT	GO:0048812~neuron projection morphogenesis	8	0.670017	0.0014987	NRP2, IGF1R, APP, NRP1, CREB1, FOXG1, UBA52, EPHB2	108	213	13528	4.70457	0.921778	0.0134628	2.49783
GOTERM_BP_FAT	GO:0007411~axon guidance	6	0.502513	0.00158107	NRP2, APP, NRP1, FOXG1, UBA52, EPHB2	108	107	13528	7.02388	0.932008	0.0140497	2.6334
GOTERM_BP_FAT	GO:0048858~cell projection morphogenesis	8	0.670017	0.00329462	NRP2, IGF1R, APP, NRP1, CREB1, FOXG1, UBA52, EPHB2	108	245	13528	4.0901	0.996327	0.0263458	5.41371
GOTERM_BP_FAT	GO:0051960~regulation of nervous system development	7	0.586265	0.00417632	NRP1, FOXG1, NTRK2, SMAD1, UBA52, TGFB1, EPHB2	108	192	13528	4.56674	0.999183	0.0322359	6.81504
GOTERM_BP_FAT	GO:0031175~neuron projection development	8	0.670017	0.00419148	NRP2, IGF1R, APP, NRP1, CREB1, FOXG1, UBA52, EPHB2	108	256	13528	3.91435	0.999204	0.0322053	6.83897
GOTERM_BP_FAT	GO:0032990~cell part morphogenesis	8	0.670017	0.00419148	NRP2, IGF1R, APP, NRP1, CREB1, FOXG1, UBA52, EPHB2	108	256	13528	3.91435	0.999204	0.0322053	6.83897
Annotation Cluster 22	Enrichment Score: 3.6404706265574784
Category	Term	Count	%	PValue	Genes	List Total	Pop Hits	Pop Total	Fold Enrichment	Bonferroni	Benjamini	FDR
GOTERM_BP_FAT	GO:0010033~response to organic substance	21	1.75879	7.82985e-07	EGR1, CAV1, ERBB4, PGF, CRYAB, CREB1, HSPBL2, PRKCI, LEF1, SMAD2, SMAD1, BIRC2, JUNB, CITED1, TGFB1, IGF1R, ACVR2B, EP300, MAPK14, HSPB1, TGFBR3, MYC	108	721	13528	3.64833	0.00132941	1.8223e-05	0.00132055
GOTERM_BP_FAT	GO:0009719~response to endogenous stimulus	13	1.08878	8.38107e-05	IGF1R, CAV1, EP300, ERBB4, CRYAB, PGF, PRKCI, TGFBR3, SMAD1, BIRC2, JUNB, CITED1, TGFB1	108	405	13528	4.02067	0.132726	0.00112952	0.141258
GOTERM_BP_FAT	GO:0032570~response to progesterone stimulus	4	0.335008	0.000497268	CAV1, ERBB4, JUNB, TGFB1	108	20	13528	25.0519	0.570472	0.00523513	0.835376
GOTERM_BP_FAT	GO:0009725~response to hormone stimulus	11	0.921273	0.000649026	IGF1R, CAV1, EP300, ERBB4, PGF, CRYAB, PRKCI, TGFBR3, JUNB, CITED1, TGFB1	108	367	13528	3.75436	0.668144	0.00642984	1.08901
GOTERM_BP_FAT	GO:0042493~response to drug	8	0.670017	0.00162359	CAV1, EP300, ERBB4, PGF, CREB1, SMAD1, JUNB, TGFB1	108	216	13528	4.63923	0.936754	0.0142025	2.70331
GOTERM_BP_FAT	GO:0048545~response to steroid hormone stimulus	7	0.586265	0.00417632	CAV1, EP300, ERBB4, CRYAB, JUNB, CITED1, TGFB1	108	192	13528	4.56674	0.999183	0.0322359	6.81504
Annotation Cluster 23	Enrichment Score: 3.469855069893051
Category	Term	Count	%	PValue	Genes	List Total	Pop Hits	Pop Total	Fold Enrichment	Bonferroni	Benjamini	FDR
GOTERM_BP_FAT	GO:0032844~regulation of homeostatic process	8	0.670017	3.26614e-05	INHBA, ACVR1B, CAV1, HIF1A, MAPK14, VEGFA, MYC, TGFB1	108	114	13528	8.79012	0.053981	0.000486659	0.0550714
GOTERM_BP_FAT	GO:0045648~positive regulation of erythrocyte differentiation	4	0.335008	7.5803e-05	INHBA, ACVR1B, HIF1A, MAPK14	108	11	13528	45.5488	0.120845	0.00103812	0.12777
GOTERM_BP_FAT	GO:0045646~regulation of erythrocyte differentiation	4	0.335008	0.000360059	INHBA, ACVR1B, HIF1A, MAPK14	108	18	13528	27.8354	0.457654	0.00391444	0.605532
GOTERM_BP_FAT	GO:0045639~positive regulation of myeloid cell differentiation	4	0.335008	0.00220881	INHBA, ACVR1B, HIF1A, MAPK14	108	33	13528	15.1829	0.976644	0.0187954	3.66074
GOTERM_BP_FAT	GO:0045637~regulation of myeloid cell differentiation	5	0.41876	0.00227233	INHBA, ACVR1B, HIF1A, MAPK14, ZBTB16	108	70	13528	8.94709	0.979039	0.0192351	3.76412
Annotation Cluster 24	Enrichment Score: 3.439833814859454
Category	Term	Count	%	PValue	Genes	List Total	Pop Hits	Pop Total	Fold Enrichment	Bonferroni	Benjamini	FDR
GOTERM_BP_FAT	GO:0001701~in utero embryonic development	9	0.753769	7.63135e-05	ACVR1B, DAB2, HIF1A, PLCG1, SP1, TGFBR3, SMAD2, JUNB, CITED1	108	176	13528	6.4053	0.121607	0.00103676	0.12863
GOTERM_BP_FAT	GO:0001890~placenta development	6	0.502513	0.000108919	HIF1A, SP1, LEF1, BIRC2, JUNB, CITED1	108	60	13528	12.5259	0.168948	0.00142255	0.18354
GOTERM_BP_FAT	GO:0001892~embryonic placenta development	4	0.335008	0.000862802	HIF1A, SP1, JUNB, CITED1	108	24	13528	20.8765	0.769276	0.0082051	1.44526
GOTERM_BP_FAT	GO:0048568~embryonic organ development	7	0.586265	0.00242689	HIF1A, SP1, FOXG1, VEGFA, MYC, JUNB, CITED1	108	172	13528	5.09776	0.98389	0.0202297	4.01525
Annotation Cluster 25	Enrichment Score: 3.3280563918025847
Category	Term	Count	%	PValue	Genes	List Total	Pop Hits	Pop Total	Fold Enrichment	Bonferroni	Benjamini	FDR
GOTERM_BP_FAT	GO:0033554~cellular response to stress	18	1.50754	2.02727e-06	DHX9, CAV1, LOC100133012, CRYAB, TP63, LOC651921, ATR, CHEK2, KAT5, DAXX, LOC648152, HIF1A, MDC1, LOC646096, MAPK14, HIPK2, ABL1, CHAF1A, ASF1A, TOP2A, CHAF1B, SYK	108	566	13528	3.98351	0.00343841	4.00496e-05	0.00341907
GOTERM_BP_FAT	GO:0006974~response to DNA damage stimulus	12	1.00503	0.000175257	LOC100133012, TP63, LOC651921, CHEK2, ATR, KAT5, LOC648152, LOC646096, MDC1, MAPK14, HIPK2, CHAF1A, ABL1, CHAF1B, ASF1A, TOP2A	108	373	13528	4.02979	0.257541	0.00203756	0.295171
GOTERM_BP_FAT	GO:0006281~DNA repair	8	0.670017	0.00730747	LOC648152, MDC1, LOC651921, ATR, KAT5, ABL1, CHAF1A, CHAF1B, ASF1A, TOP2A	108	284	13528	3.52843	0.999996	0.0499871	11.6353
Annotation Cluster 26	Enrichment Score: 3.1875020547941246
Category	Term	Count	%	PValue	Genes	List Total	Pop Hits	Pop Total	Fold Enrichment	Bonferroni	Benjamini	FDR
GOTERM_BP_FAT	GO:0017015~regulation of transforming growth factor beta receptor signaling pathway	8	0.670017	1.9839e-08	EID2, HIPK2, SMAD4, SKI, SMAD2, SMURF2, CITED1, TGFB1	108	39	13528	25.6942	3.37059e-05	7.32749e-07	3.34598e-05
GOTERM_BP_FAT	GO:0060395~SMAD protein signal transduction	4	0.335008	9.45739e-06	HIPK2, SMAD4, SKI, CITED1	108	6	13528	83.5062	0.0159398	0.000160669	0.0159493
Annotation Cluster 27	Enrichment Score: 3.038241302073699
Category	Term	Count	%	PValue	Genes	List Total	Pop Hits	Pop Total	Fold Enrichment	Bonferroni	Benjamini	FDR
GOTERM_BP_FAT	GO:0044093~positive regulation of molecular function	19	1.59129	7.05023e-07	CAV1, ANAPC10P1, YWHAB, ANAPC10, SKI, CDC16, VAV2, DAXX, TGFB1, ACVR2B, EP300, HIF1A, HIPK2, PSEN2, NTRK2, TGFBR3, ABL1, MYC, UBA52, SYK	108	586	13528	4.06131	0.00119712	1.68708e-05	0.00118906
GOTERM_BP_FAT	GO:0032268~regulation of cellular protein metabolic process	16	1.34003	4.60501e-06	CAV1, ANAPC10P1, HSPBL2, YWHAB, SMAD4, ANAPC10, ITGB3, CDC16, STUB1, DAXX, TGFB1, APP, EP300, PSEN2, HSPB1, PIAS1, UBA52, SYK	108	474	13528	4.22816	0.00779341	8.50391e-05	0.00776637
GOTERM_BP_FAT	GO:0031399~regulation of protein modification process	12	1.00503	2.12733e-05	ANAPC10P1, CAV1, YWHAB, SMAD4, ANAPC10, CDC16, STUB1, DAXX, TGFB1, PSEN2, PIAS1, UBA52, SYK	108	295	13528	5.09529	0.0354983	0.000328525	0.0358727
GOTERM_BP_FAT	GO:0043085~positive regulation of catalytic activity	15	1.25628	5.87698e-05	CAV1, ANAPC10P1, YWHAB, ANAPC10, CDC16, VAV2, DAXX, TGFB1, ACVR2B, HIF1A, NTRK2, PSEN2, ABL1, MYC, UBA52, SYK	108	520	13528	3.61325	0.0950294	0.000831761	0.099073
GOTERM_BP_FAT	GO:0032270~positive regulation of cellular protein metabolic process	10	0.837521	9.47337e-05	CAV1, ANAPC10P1, EP300, SMAD4, ANAPC10, PIAS1, CDC16, STUB1, UBA52, TGFB1, SYK	108	233	13528	5.37593	0.148674	0.00125671	0.159655
GOTERM_BP_FAT	GO:0031401~positive regulation of protein modification process	9	0.753769	0.000116508	CAV1, ANAPC10P1, SMAD4, ANAPC10, PIAS1, CDC16, STUB1, UBA52, TGFB1, SYK	108	187	13528	6.02852	0.179596	0.00147621	0.196316
GOTERM_BP_FAT	GO:0051247~positive regulation of protein metabolic process	10	0.837521	0.000130383	CAV1, ANAPC10P1, EP300, SMAD4, ANAPC10, PIAS1, CDC16, STUB1, UBA52, TGFB1, SYK	108	243	13528	5.1547	0.198712	0.00163966	0.219672
GOTERM_BP_FAT	GO:0031400~negative regulation of protein modification process	7	0.586265	0.000358045	CAV1, ANAPC10P1, PSEN2, YWHAB, ANAPC10, CDC16, UBA52, TGFB1	108	119	13528	7.36819	0.455794	0.00391764	0.602154
GOTERM_BP_FAT	GO:0045936~negative regulation of phosphate metabolic process	5	0.41876	0.000550791	INHBA, CAV1, PSEN2, YWHAB, TGFB1	108	48	13528	13.0478	0.607827	0.00565698	0.924898
GOTERM_BP_FAT	GO:0010563~negative regulation of phosphorus metabolic process	5	0.41876	0.000550791	INHBA, CAV1, PSEN2, YWHAB, TGFB1	108	48	13528	13.0478	0.607827	0.00565698	0.924898
GOTERM_BP_FAT	GO:0032269~negative regulation of cellular protein metabolic process	8	0.670017	0.00055983	CAV1, ANAPC10P1, PSEN2, YWHAB, ANAPC10, ITGB3, CDC16, UBA52, TGFB1	108	180	13528	5.56708	0.613807	0.00571504	0.940009
GOTERM_BP_FAT	GO:0051248~negative regulation of protein metabolic process	8	0.670017	0.000702141	CAV1, ANAPC10P1, PSEN2, YWHAB, ANAPC10, ITGB3, CDC16, UBA52, TGFB1	108	187	13528	5.35868	0.696798	0.00679599	1.17763
GOTERM_BP_FAT	GO:0051050~positive regulation of transport	8	0.670017	0.00194661	INHBA, CAV1, ERBB4, CREB1, SMAD4, PRKCI, TGFB1, SYK	108	223	13528	4.49361	0.963503	0.0168337	3.23287
GOTERM_BP_FAT	GO:0051051~negative regulation of transport	6	0.502513	0.00433367	INHBA, CRYAA, CRYAB, YWHAB, ITGB3, TGFB1	108	135	13528	5.56708	0.999376	0.0329842	7.06306
GOTERM_BP_FAT	GO:0042326~negative regulation of phosphorylation	4	0.335008	0.00536397	INHBA, CAV1, PSEN2, TGFB1	108	45	13528	11.1342	0.999892	0.0391179	8.67179
Annotation Cluster 28	Enrichment Score: 3.0093569834665694
Category	Term	Count	%	PValue	Genes	List Total	Pop Hits	Pop Total	Fold Enrichment	Bonferroni	Benjamini	FDR
GOTERM_BP_FAT	GO:0006333~chromatin assembly or disassembly	9	0.753769	7.24148e-06	HIST2H3A, LOC644101, HIST1H3J, HIST1H2AD, SUV39H1, CBX3, KAT5, HIST2H3C, CBX5, HIST2H3D, HIST1H3A, HIST1H3B, HIST1H3C, HIST1H3D, HIST1H3E, ASF1B, CHAF1A, HIST1H3F, CHAF1B, ASF1A, HIST1H3G, HIST1H3H, HIST1H3I	108	127	13528	8.87664	0.0122279	0.000125536	0.0122125
GOTERM_BP_FAT	GO:0006325~chromatin organization	12	1.00503	0.000196745	HIST1H2AD, CBX3, CBX5, ASF1B, ASF1A, HIST2H3A, HIST1H3J, LOC644101, RBL1, SUV39H1, KAT5, HIST2H3C, HIST2H3D, EP300, HDAC1, HIST1H3A, HIST1H3B, HIST1H3C, HIST1H3D, HIST1H3E, CHAF1A, HIST1H3F, CHAF1B, HIST1H3G, HIST1H3H, HIST1H3I	108	378	13528	3.97648	0.284163	0.00227159	0.331307
GOTERM_BP_FAT	GO:0034622~cellular macromolecular complex assembly	11	0.921273	0.000209329	HIST2H3A, HIST1H3J, CAV1, EID2, HIST1H2AD, SMAD4, SMAD2, SMAD1, TGFB1, HIST2H3C, HIST2H3D, HIST1H3A, HIST1H3B, HIST1H3C, HIST1H3D, HIST1H3E, ASF1B, HIST1H3F, CHAF1A, CHAF1B, ASF1A, HIST1H3G, HIST1H3H, HIST1H3I	108	318	13528	4.33287	0.299308	0.00238431	0.352461
GOTERM_BP_FAT	GO:0051276~chromosome organization	13	1.08878	0.000443125	HIST1H2AD, CBX3, CBX5, ASF1B, ASF1A, TOP2A, HIST2H3A, LOC644101, HIST1H3J, RBL1, SUV39H1, KAT5, HIST2H3C, HIST2H3D, EP300, HDAC1, HIST1H3A, HIST1H3B, HIST1H3C, HIST1H3D, HIST1H3E, CHAF1A, HIST1H3F, CHAF1B, HIST1H3G, HIST1H3H, HIST1H3I	108	485	13528	3.35746	0.529066	0.00469542	0.744739
GOTERM_BP_FAT	GO:0034621~cellular macromolecular complex subunit organization	11	0.921273	0.000523829	HIST2H3A, HIST1H3J, CAV1, EID2, HIST1H2AD, SMAD4, SMAD2, SMAD1, TGFB1, HIST2H3C, HIST2H3D, HIST1H3A, HIST1H3B, HIST1H3C, HIST1H3D, HIST1H3E, ASF1B, HIST1H3F, CHAF1A, CHAF1B, ASF1A, HIST1H3G, HIST1H3H, HIST1H3I	108	357	13528	3.85953	0.589434	0.00541346	0.879811
GOTERM_BP_FAT	GO:0006323~DNA packaging	6	0.502513	0.0023417	HIST2H3A, HIST1H3J, HIST1H2AD, HIST2H3C, HIST2H3D, HIST1H3A, HIST1H3B, HIST1H3C, HIST1H3D, HIST1H3E, ASF1B, HIST1H3F, CHAF1A, CHAF1B, ASF1A, HIST1H3G, TOP2A, HIST1H3H, HIST1H3I	108	117	13528	6.42355	0.981374	0.0197191	3.87691
GOTERM_BP_FAT	GO:0006334~nucleosome assembly	5	0.41876	0.00439544	HIST2H3A, HIST1H3J, HIST1H2AD, HIST2H3C, HIST2H3D, HIST1H3A, HIST1H3B, HIST1H3C, HIST1H3D, HIST1H3E, ASF1B, CHAF1A, HIST1H3F, CHAF1B, ASF1A, HIST1H3G, HIST1H3H, HIST1H3I	108	84	13528	7.45591	0.999438	0.0332986	7.16026
GOTERM_BP_FAT	GO:0031497~chromatin assembly	5	0.41876	0.00498007	HIST2H3A, HIST1H3J, HIST1H2AD, HIST2H3C, HIST2H3D, HIST1H3A, HIST1H3B, HIST1H3C, HIST1H3D, HIST1H3E, ASF1B, CHAF1A, HIST1H3F, CHAF1B, ASF1A, HIST1H3G, HIST1H3H, HIST1H3I	108	87	13528	7.19881	0.999793	0.0366774	8.07545
GOTERM_BP_FAT	GO:0065004~protein-DNA complex assembly	5	0.41876	0.00583781	HIST2H3A, HIST1H3J, HIST1H2AD, HIST2H3C, HIST2H3D, HIST1H3A, HIST1H3B, HIST1H3C, HIST1H3D, HIST1H3E, ASF1B, CHAF1A, HIST1H3F, CHAF1B, ASF1A, HIST1H3G, HIST1H3H, HIST1H3I	108	91	13528	6.88238	0.999952	0.0419709	9.40282
GOTERM_BP_FAT	GO:0016568~chromatin modification	8	0.670017	0.00604419	LOC644101, EP300, HDAC1, RBL1, SUV39H1, CBX3, ASF1B, KAT5, ASF1A	108	274	13528	3.6572	0.999966	0.0432441	9.71948
GOTERM_BP_FAT	GO:0034728~nucleosome organization	5	0.41876	0.00630142	HIST2H3A, HIST1H3J, HIST1H2AD, HIST2H3C, HIST2H3D, HIST1H3A, HIST1H3B, HIST1H3C, HIST1H3D, HIST1H3E, ASF1B, CHAF1A, HIST1H3F, CHAF1B, ASF1A, HIST1H3G, HIST1H3H, HIST1H3I	108	93	13528	6.73437	0.999978	0.0444884	10.1127
Annotation Cluster 29	Enrichment Score: 3.0059948658078244
Category	Term	Count	%	PValue	Genes	List Total	Pop Hits	Pop Total	Fold Enrichment	Bonferroni	Benjamini	FDR
GOTERM_BP_FAT	GO:0042770~DNA damage response, signal transduction	8	0.670017	3.14168e-06	LOC100133012, LOC648152, MDC1, LOC646096, MAPK14, HIPK2, TP63, LOC651921, ATR, CHEK2, KAT5, ABL1	108	80	13528	12.5259	0.0053235	5.99726e-05	0.00529852
GOTERM_BP_FAT	GO:0000075~cell cycle checkpoint	5	0.41876	0.00583781	LOC100133012, LOC648152, MDC1, LOC646096, MAPK14, LOC651921, ATR, CHEK2, TGFB1	108	91	13528	6.88238	0.999952	0.0419709	9.40282
GOTERM_BP_FAT	GO:0000077~DNA damage checkpoint	4	0.335008	0.00642725	LOC100133012, LOC648152, MDC1, LOC646096, MAPK14, LOC651921, ATR, CHEK2	108	48	13528	10.4383	0.999983	0.0449867	10.3045
GOTERM_BP_FAT	GO:0031570~DNA integrity checkpoint	4	0.335008	0.00802757	LOC100133012, LOC648152, MDC1, LOC646096, MAPK14, LOC651921, ATR, CHEK2	108	52	13528	9.63533	0.999999	0.0541452	12.7102
Annotation Cluster 30	Enrichment Score: 2.785455491004009
Category	Term	Count	%	PValue	Genes	List Total	Pop Hits	Pop Total	Fold Enrichment	Bonferroni	Benjamini	FDR
GOTERM_BP_FAT	GO:0007498~mesoderm development	8	0.670017	1.85021e-06	FOXH1, ACVR2B, VEGFA, BMX, LEF1, TP63, SMAD2, SMAD1	108	74	13528	13.5415	0.00313858	3.74221e-05	0.00312046
GOTERM_BP_FAT	GO:0001655~urogenital system development	8	0.670017	2.59207e-05	ACVR2B, PGF, SMAD4, LEF1, TP63, ZBTB16, SMAD1, CITED1	108	110	13528	9.10976	0.0430842	0.000393136	0.0437081
GOTERM_BP_FAT	GO:0001822~kidney development	7	0.586265	0.000110747	ACVR2B, PGF, SMAD4, LEF1, ZBTB16, SMAD1, CITED1	108	96	13528	9.13349	0.171526	0.00143538	0.186618
GOTERM_BP_FAT	GO:0048729~tissue morphogenesis	8	0.670017	0.00055983	PGF, SMAD4, TGFBR3, LEF1, TP63, SMAD2, SMAD1, TWIST1	108	180	13528	5.56708	0.613807	0.00571504	0.940009
GOTERM_BP_FAT	GO:0007369~gastrulation	5	0.41876	0.00227233	ACVR2B, SMAD4, LEF1, SMAD2, SMAD1	108	70	13528	8.94709	0.979039	0.0192351	3.76412
Annotation Cluster 31	Enrichment Score: 2.7547488249208967
Category	Term	Count	%	PValue	Genes	List Total	Pop Hits	Pop Total	Fold Enrichment	Bonferroni	Benjamini	FDR
GOTERM_BP_FAT	GO:0051270~regulation of cell motion	9	0.753769	0.000144951	IGF1R, NRP1, HIF1A, ERBB4, VEGFA, TGFBR3, ITGB3, TGFB1, KDR	108	193	13528	5.84111	0.218304	0.00178311	0.244188
GOTERM_BP_FAT	GO:0001763~morphogenesis of a branching structure	6	0.502513	0.000294315	NRP1, PGF, VEGFA, SMAD4, TGFB1, KDR	108	74	13528	10.1562	0.393539	0.00326339	0.495225
GOTERM_BP_FAT	GO:0030334~regulation of cell migration	8	0.670017	0.000383465	IGF1R, HIF1A, ERBB4, VEGFA, TGFBR3, ITGB3, TGFB1, KDR	108	169	13528	5.92943	0.478806	0.00414192	0.644776
GOTERM_BP_FAT	GO:0007169~transmembrane receptor protein tyrosine kinase signaling pathway	9	0.753769	0.000398331	IGF1R, NRP1, ERBB4, VEGFA, NTRK2, MST1R, TGFB1, EPHB2, KDR	108	224	13528	5.03274	0.49181	0.00424818	0.669693
GOTERM_BP_FAT	GO:0030335~positive regulation of cell migration	6	0.502513	0.000690564	IGF1R, HIF1A, ERBB4, VEGFA, TGFB1, KDR	108	89	13528	8.44444	0.690771	0.00676128	1.15832
GOTERM_BP_FAT	GO:0040012~regulation of locomotion	8	0.670017	0.000820309	IGF1R, HIF1A, ERBB4, VEGFA, TGFBR3, ITGB3, TGFB1, KDR	108	192	13528	5.21914	0.751988	0.00789073	1.37454
GOTERM_BP_FAT	GO:0040017~positive regulation of locomotion	6	0.502513	0.0010682	IGF1R, HIF1A, ERBB4, VEGFA, TGFB1, KDR	108	98	13528	7.66893	0.837299	0.00992755	1.7864
GOTERM_BP_FAT	GO:0051272~positive regulation of cell motion	6	0.502513	0.0010682	IGF1R, HIF1A, ERBB4, VEGFA, TGFB1, KDR	108	98	13528	7.66893	0.837299	0.00992755	1.7864
GOTERM_BP_FAT	GO:0050678~regulation of epithelial cell proliferation	5	0.41876	0.00239352	ERBB4, VEGFA, TGFBR3, TGFB1, KDR	108	71	13528	8.82107	0.982948	0.0200523	3.96108
GOTERM_BP_FAT	GO:0043129~surfactant homeostasis	3	0.251256	0.00267595	ERBB4, VEGFA, KDR	108	10	13528	37.5778	0.989459	0.0219627	4.41862
GOTERM_BP_FAT	GO:0048875~chemical homeostasis within a tissue	3	0.251256	0.00267595	ERBB4, VEGFA, KDR	108	10	13528	37.5778	0.989459	0.0219627	4.41862
GOTERM_BP_FAT	GO:0050679~positive regulation of epithelial cell proliferation	4	0.335008	0.00412262	ERBB4, VEGFA, TGFB1, KDR	108	41	13528	12.2204	0.999105	0.0319723	6.73027
Annotation Cluster 32	Enrichment Score: 2.6540657312966203
Category	Term	Count	%	PValue	Genes	List Total	Pop Hits	Pop Total	Fold Enrichment	Bonferroni	Benjamini	FDR
GOTERM_BP_FAT	GO:0030099~myeloid cell differentiation	7	0.586265	9.28187e-05	INHBA, SP1, VEGFA, PSEN2, TGFBR3, ZBTB16, TGFB1	108	93	13528	9.42812	0.145899	0.00124101	0.15643
GOTERM_BP_FAT	GO:0030218~erythrocyte differentiation	4	0.335008	0.00471855	INHBA, SP1, VEGFA, TGFBR3	108	43	13528	11.652	0.999676	0.0352382	7.66712
GOTERM_BP_FAT	GO:0034101~erythrocyte homeostasis	4	0.335008	0.00680754	INHBA, SP1, VEGFA, TGFBR3	108	49	13528	10.2252	0.999991	0.0472059	10.8818
GOTERM_BP_FAT	GO:0048872~homeostasis of number of cells	5	0.41876	0.00811527	INHBA, SP1, VEGFA, TGFBR3, TGFB1	108	100	13528	6.26296	0.999999	0.0545071	12.8403
Annotation Cluster 33	Enrichment Score: 2.6512790923791063
Category	Term	Count	%	PValue	Genes	List Total	Pop Hits	Pop Total	Fold Enrichment	Bonferroni	Benjamini	FDR
GOTERM_BP_FAT	GO:0051098~regulation of binding	8	0.670017	0.000209088	LOC648152, EP300, HIPK2, SMAD4, TGFBR3, SKI, LOC651921, SMAD2, ATR, TGFB1	108	153	13528	6.5495	0.299021	0.00239764	0.352056
GOTERM_BP_FAT	GO:0043388~positive regulation of DNA binding	5	0.41876	0.00227233	EP300, HIPK2, TGFBR3, SKI, TGFB1	108	70	13528	8.94709	0.979039	0.0192351	3.76412
GOTERM_BP_FAT	GO:0051099~positive regulation of binding	5	0.41876	0.0033688	EP300, HIPK2, TGFBR3, SKI, TGFB1	108	78	13528	8.02944	0.996763	0.0265577	5.53237
Annotation Cluster 34	Enrichment Score: 2.646247174998221
Category	Term	Count	%	PValue	Genes	List Total	Pop Hits	Pop Total	Fold Enrichment	Bonferroni	Benjamini	FDR
GOTERM_BP_FAT	GO:0030097~hemopoiesis	13	1.08878	3.4506e-07	EGR1, INHBA, SP1, VEGFA, PSEN2, TGFBR3, HOXA9, ZBTB16, CD79A, TCF3, TGFB1, KDR, SYK	108	236	13528	6.89987	0.000586085	8.75006e-06	0.000581965
GOTERM_BP_FAT	GO:0048534~hemopoietic or lymphoid organ development	13	1.08878	9.6818e-07	EGR1, INHBA, SP1, VEGFA, PSEN2, TGFBR3, HOXA9, ZBTB16, CD79A, TCF3, TGFB1, KDR, SYK	108	260	13528	6.26296	0.00164359	2.10887e-05	0.00163289
GOTERM_BP_FAT	GO:0002520~immune system development	13	1.08878	1.81239e-06	EGR1, INHBA, SP1, VEGFA, PSEN2, TGFBR3, HOXA9, ZBTB16, CD79A, TCF3, TGFB1, KDR, SYK	108	276	13528	5.89989	0.00307451	3.70987e-05	0.00305667
GOTERM_BP_FAT	GO:0060341~regulation of cellular localization	10	0.837521	0.000152047	KHDRBS1, INHBA, CRYAA, CRYAB, CREB1, NTRK2, SMAD4, CD40, TGFB1, SYK	108	248	13528	5.05078	0.227673	0.00183057	0.256128
GOTERM_BP_FAT	GO:0002768~immune response-regulating cell surface receptor signaling pathway	5	0.41876	0.000328571	PSEN2, CD247, CD79A, CD40, SYK	108	42	13528	14.9118	0.427839	0.00361898	0.552715
GOTERM_BP_FAT	GO:0001817~regulation of cytokine production	8	0.670017	0.000578617	INHBA, HIF1A, CREB1, SMAD4, CD40, KAT5, TGFB1, SYK	108	181	13528	5.53632	0.625946	0.00587105	0.971409
GOTERM_BP_FAT	GO:0002684~positive regulation of immune system process	9	0.753769	0.000595236	VEGFA, PSEN2, CD247, CD79A, CD40, TCF3, CD5, TGFB1, SYK	108	238	13528	4.73669	0.636366	0.00600338	0.999179
GOTERM_BP_FAT	GO:0050864~regulation of B cell activation	5	0.41876	0.000694649	INHBA, CD40, TCF3, TGFB1, SYK	108	51	13528	12.2803	0.692911	0.0067622	1.16514
GOTERM_BP_FAT	GO:0002764~immune response-regulating signal transduction	5	0.41876	0.000990536	PSEN2, CD247, CD79A, CD40, SYK	108	56	13528	11.1839	0.814325	0.00925938	1.65754
GOTERM_BP_FAT	GO:0051050~positive regulation of transport	8	0.670017	0.00194661	INHBA, CAV1, ERBB4, CREB1, SMAD4, PRKCI, TGFB1, SYK	108	223	13528	4.49361	0.963503	0.0168337	3.23287
GOTERM_BP_FAT	GO:0050871~positive regulation of B cell activation	4	0.335008	0.00220881	CD40, TCF3, TGFB1, SYK	108	33	13528	15.1829	0.976644	0.0187954	3.66074
GOTERM_BP_FAT	GO:0050851~antigen receptor-mediated signaling pathway	4	0.335008	0.00220881	PSEN2, CD247, CD79A, SYK	108	33	13528	15.1829	0.976644	0.0187954	3.66074
GOTERM_BP_FAT	GO:0048584~positive regulation of response to stimulus	8	0.670017	0.00267684	HIPK2, VEGFA, PSEN2, CD247, CD79A, TGFB1, KDR, SYK	108	236	13528	4.24608	0.989476	0.0218645	4.42006
GOTERM_BP_FAT	GO:0002429~immune response-activating cell surface receptor signaling pathway	4	0.335008	0.00357501	PSEN2, CD247, CD79A, SYK	108	39	13528	12.8471	0.997723	0.0280333	5.86148
GOTERM_BP_FAT	GO:0002521~leukocyte differentiation	6	0.502513	0.0038133	EGR1, PSEN2, CD79A, TCF3, TGFB1, SYK	108	131	13528	5.73707	0.998483	0.0297403	6.24046
GOTERM_BP_FAT	GO:0050670~regulation of lymphocyte proliferation	5	0.41876	0.00421137	CD40, TCF3, CD5, TGFB1, SYK	108	83	13528	7.54574	0.999231	0.0322106	6.87034
GOTERM_BP_FAT	GO:0070663~regulation of leukocyte proliferation	5	0.41876	0.00439544	CD40, TCF3, CD5, TGFB1, SYK	108	84	13528	7.45591	0.999438	0.0332986	7.16026
GOTERM_BP_FAT	GO:0032944~regulation of mononuclear cell proliferation	5	0.41876	0.00439544	CD40, TCF3, CD5, TGFB1, SYK	108	84	13528	7.45591	0.999438	0.0332986	7.16026
GOTERM_BP_FAT	GO:0046649~lymphocyte activation	7	0.586265	0.00496739	EGR1, PSEN2, CD79A, CD40, TCF3, TGFB1, SYK	108	199	13528	4.4061	0.999788	0.0367444	8.05569
GOTERM_BP_FAT	GO:0051249~regulation of lymphocyte activation	6	0.502513	0.00637458	INHBA, CD40, TCF3, CD5, TGFB1, SYK	108	148	13528	5.07808	0.999981	0.0448092	10.2243
GOTERM_BP_FAT	GO:0051251~positive regulation of lymphocyte activation	5	0.41876	0.00730073	CD40, TCF3, CD5, TGFB1, SYK	108	97	13528	6.45666	0.999996	0.0501432	11.6252
GOTERM_BP_FAT	GO:0002757~immune response-activating signal transduction	4	0.335008	0.00802757	PSEN2, CD247, CD79A, SYK	108	52	13528	9.63533	0.999999	0.0541452	12.7102
Annotation Cluster 35	Enrichment Score: 2.6233846880093403
Category	Term	Count	%	PValue	Genes	List Total	Pop Hits	Pop Total	Fold Enrichment	Bonferroni	Benjamini	FDR
GOTERM_BP_FAT	GO:0060284~regulation of cell development	11	0.921273	5.0217e-06	NRP1, HDAC1, FOXG1, NTRK2, SMAD4, TGFBR3, SMAD2, SMAD1, UBA52, TGFB1, EPHB2	108	205	13528	6.72123	0.0084956	8.98053e-05	0.00846909
GOTERM_BP_FAT	GO:0010769~regulation of cell morphogenesis involved in differentiation	7	0.586265	3.19756e-05	NRP1, SMAD4, TGFBR3, SMAD2, SMAD1, TGFB1, EPHB2	108	77	13528	11.3872	0.052878	0.000480658	0.0539153
GOTERM_BP_FAT	GO:0010720~positive regulation of cell development	6	0.502513	0.000211854	FOXG1, SMAD4, SMAD2, SMAD1, TGFB1, EPHB2	108	69	13528	10.8921	0.302308	0.00238112	0.356706
GOTERM_BP_FAT	GO:0051960~regulation of nervous system development	7	0.586265	0.00417632	NRP1, FOXG1, NTRK2, SMAD1, UBA52, TGFB1, EPHB2	108	192	13528	4.56674	0.999183	0.0322359	6.81504
GOTERM_BP_FAT	GO:0010721~negative regulation of cell development	4	0.335008	0.00642725	NRP1, TGFBR3, TGFB1, EPHB2	108	48	13528	10.4383	0.999983	0.0449867	10.3045
Annotation Cluster 36	Enrichment Score: 2.619090059622143
Category	Term	Count	%	PValue	Genes	List Total	Pop Hits	Pop Total	Fold Enrichment	Bonferroni	Benjamini	FDR
GOTERM_BP_FAT	GO:0001525~angiogenesis	7	0.586265	0.00113037	NRP2, NRP1, HIF1A, PGF, MAPK14, VEGFA, KDR	108	148	13528	5.92442	0.853626	0.0104456	1.88945
GOTERM_BP_FAT	GO:0001936~regulation of endothelial cell proliferation	4	0.335008	0.00201954	CAV1, HIF1A, PGF, VEGFA	108	32	13528	15.6574	0.967764	0.0173712	3.35206
GOTERM_BP_FAT	GO:0001938~positive regulation of endothelial cell proliferation	3	0.251256	0.00608492	HIF1A, PGF, VEGFA	108	15	13528	25.0519	0.999969	0.0433481	9.78187
Annotation Cluster 37	Enrichment Score: 2.597738553319221
Category	Term	Count	%	PValue	Genes	List Total	Pop Hits	Pop Total	Fold Enrichment	Bonferroni	Benjamini	FDR
GOTERM_BP_FAT	GO:0043193~positive regulation of gene-specific transcription	6	0.502513	0.000622454	HIF1A, HDAC1, CREB1, TRIM28, SMAD2, TCF3	108	87	13528	8.63857	0.652808	0.00624008	1.04464
GOTERM_BP_FAT	GO:0032583~regulation of gene-specific transcription	7	0.586265	0.000673239	HIF1A, HDAC1, CREB1, TRIM28, SMAD2, KAT5, TCF3	108	134	13528	6.54339	0.681527	0.00663035	1.12942
Annotation Cluster 38	Enrichment Score: 2.555838777933265
Category	Term	Count	%	PValue	Genes	List Total	Pop Hits	Pop Total	Fold Enrichment	Bonferroni	Benjamini	FDR
GOTERM_BP_FAT	GO:0051174~regulation of phosphorus metabolic process	13	1.08878	0.000443125	CAV1, RBL1, YWHAB, SMAD4, VAV2, DAXX, TGFB1, CDC25A, INHBA, APP, ACVR2B, PSEN2, SYK	108	485	13528	3.35746	0.529066	0.00469542	0.744739
GOTERM_BP_FAT	GO:0019220~regulation of phosphate metabolic process	13	1.08878	0.000443125	CAV1, RBL1, YWHAB, SMAD4, VAV2, DAXX, TGFB1, CDC25A, INHBA, APP, ACVR2B, PSEN2, SYK	108	485	13528	3.35746	0.529066	0.00469542	0.744739
GOTERM_BP_FAT	GO:0042325~regulation of phosphorylation	12	1.00503	0.00113551	INHBA, ACVR2B, APP, CAV1, PSEN2, RBL1, SMAD4, VAV2, DAXX, CDC25A, TGFB1, SYK	108	466	13528	3.22556	0.854898	0.010436	1.89795
GOTERM_BP_FAT	GO:0043549~regulation of kinase activity	10	0.837521	0.00207436	ACVR2B, APP, CAV1, PSEN2, RBL1, VAV2, DAXX, CDC25A, TGFB1, SYK	108	357	13528	3.50866	0.970636	0.0177492	3.44156
GOTERM_BP_FAT	GO:0051338~regulation of transferase activity	10	0.837521	0.00273626	ACVR2B, APP, CAV1, PSEN2, RBL1, VAV2, DAXX, CDC25A, TGFB1, SYK	108	372	13528	3.36718	0.990489	0.0222382	4.51605
Annotation Cluster 39	Enrichment Score: 2.4663477652617156
Category	Term	Count	%	PValue	Genes	List Total	Pop Hits	Pop Total	Fold Enrichment	Bonferroni	Benjamini	FDR
GOTERM_BP_FAT	GO:0032270~positive regulation of cellular protein metabolic process	10	0.837521	9.47337e-05	CAV1, ANAPC10P1, EP300, SMAD4, ANAPC10, PIAS1, CDC16, STUB1, UBA52, TGFB1, SYK	108	233	13528	5.37593	0.148674	0.00125671	0.159655
GOTERM_BP_FAT	GO:0031401~positive regulation of protein modification process	9	0.753769	0.000116508	CAV1, ANAPC10P1, SMAD4, ANAPC10, PIAS1, CDC16, STUB1, UBA52, TGFB1, SYK	108	187	13528	6.02852	0.179596	0.00147621	0.196316
GOTERM_BP_FAT	GO:0051247~positive regulation of protein metabolic process	10	0.837521	0.000130383	CAV1, ANAPC10P1, EP300, SMAD4, ANAPC10, PIAS1, CDC16, STUB1, UBA52, TGFB1, SYK	108	243	13528	5.1547	0.198712	0.00163966	0.219672
GOTERM_BP_FAT	GO:0031400~negative regulation of protein modification process	7	0.586265	0.000358045	CAV1, ANAPC10P1, PSEN2, YWHAB, ANAPC10, CDC16, UBA52, TGFB1	108	119	13528	7.36819	0.455794	0.00391764	0.602154
Annotation Cluster 40	Enrichment Score: 2.465135234298158
Category	Term	Count	%	PValue	Genes	List Total	Pop Hits	Pop Total	Fold Enrichment	Bonferroni	Benjamini	FDR
GOTERM_BP_FAT	GO:0032504~multicellular organism reproduction	12	1.00503	0.00161512	INHBA, CAV1, SP1, CREB1, VEGFA, TRIM27, ZBTB16, SMAD1, ASF1B, JUNB, TGFB1, KDR	108	487	13528	3.08647	0.935835	0.0142018	2.68938
GOTERM_BP_FAT	GO:0048609~reproductive process in a multicellular organism	12	1.00503	0.00161512	INHBA, CAV1, SP1, CREB1, VEGFA, TRIM27, ZBTB16, SMAD1, ASF1B, JUNB, TGFB1, KDR	108	487	13528	3.08647	0.935835	0.0142018	2.68938
Annotation Cluster 41	Enrichment Score: 2.2388151476145874
Category	Term	Count	%	PValue	Genes	List Total	Pop Hits	Pop Total	Fold Enrichment	Bonferroni	Benjamini	FDR
GOTERM_BP_FAT	GO:0001763~morphogenesis of a branching structure	6	0.502513	0.000294315	NRP1, PGF, VEGFA, SMAD4, TGFB1, KDR	108	74	13528	10.1562	0.393539	0.00326339	0.495225
GOTERM_BP_FAT	GO:0035239~tube morphogenesis	7	0.586265	0.00050691	NRP1, PGF, VEGFA, SMAD4, TP63, KDR, TWIST1	108	127	13528	6.90405	0.577454	0.00527108	0.851507
GOTERM_BP_FAT	GO:0048729~tissue morphogenesis	8	0.670017	0.00055983	PGF, SMAD4, TGFBR3, LEF1, TP63, SMAD2, SMAD1, TWIST1	108	180	13528	5.56708	0.613807	0.00571504	0.940009
GOTERM_BP_FAT	GO:0048754~branching morphogenesis of a tube	5	0.41876	0.00172927	NRP1, PGF, VEGFA, SMAD4, KDR	108	65	13528	9.63533	0.947165	0.0150433	2.87686
GOTERM_BP_FAT	GO:0003006~reproductive developmental process	8	0.670017	0.00475288	IGF1R, INHBA, SMAD9, VEGFA, TP63, ZBTB16, JUNB, KDR	108	262	13528	3.82471	0.999695	0.0353357	7.72082
GOTERM_BP_FAT	GO:0002053~positive regulation of mesenchymal cell proliferation	3	0.251256	0.00780071	VEGFA, TP63, KDR	108	17	13528	22.1046	0.999998	0.0528593	12.3729
Annotation Cluster 42	Enrichment Score: 2.1936083008809857
Category	Term	Count	%	PValue	Genes	List Total	Pop Hits	Pop Total	Fold Enrichment	Bonferroni	Benjamini	FDR
GOTERM_BP_FAT	GO:0030278~regulation of ossification	5	0.41876	0.0033688	ACVR2B, SKI, SMAD1, RUNX2, TGFB1	108	78	13528	8.02944	0.996763	0.0265577	5.53237
GOTERM_BP_FAT	GO:0045667~regulation of osteoblast differentiation	4	0.335008	0.00471855	ACVR2B, SKI, SMAD1, RUNX2	108	43	13528	11.652	0.999676	0.0352382	7.66712
Annotation Cluster 43	Enrichment Score: 2.16298981885246
Category	Term	Count	%	PValue	Genes	List Total	Pop Hits	Pop Total	Fold Enrichment	Bonferroni	Benjamini	FDR
GOTERM_BP_FAT	GO:0007517~muscle organ development	8	0.670017	0.0014197	APP, CAV1, EID2, EP300, CRYAB, MAPK14, TGFBR3, TP63	108	211	13528	4.74917	0.910524	0.012825	2.36764
GOTERM_BP_FAT	GO:0060537~muscle tissue development	6	0.502513	0.00311905	APP, CAV1, EP300, MAPK14, TGFBR3, TP63	108	125	13528	6.01244	0.995046	0.0250752	5.13231
Annotation Cluster 44	Enrichment Score: 2.0512879060902636
Category	Term	Count	%	PValue	Genes	List Total	Pop Hits	Pop Total	Fold Enrichment	Bonferroni	Benjamini	FDR
GOTERM_BP_FAT	GO:0009628~response to abiotic stimulus	10	0.837521	0.0025453	DHX9, APP, CAV1, CRYAA, CRYAB, HSPBL2, HSPB1, NR2E3, MYC, JUNB, TGFB1	108	368	13528	3.40378	0.986832	0.0211041	4.20723
Annotation Cluster 45	Enrichment Score: 1.862762314717579
Category	Term	Count	%	PValue	Genes	List Total	Pop Hits	Pop Total	Fold Enrichment	Bonferroni	Benjamini	FDR
GOTERM_BP_FAT	GO:0050804~regulation of synaptic transmission	6	0.502513	0.0044713	EGR1, ERBB4, PSEN2, NTRK2, UBA52, EPHB2	108	136	13528	5.52614	0.999506	0.0337148	7.27949
GOTERM_BP_FAT	GO:0051969~regulation of transmission of nerve impulse	6	0.502513	0.00619741	EGR1, ERBB4, PSEN2, NTRK2, UBA52, EPHB2	108	147	13528	5.11262	0.999974	0.0439503	9.95392
GOTERM_BP_FAT	GO:0031644~regulation of neurological system process	6	0.502513	0.00731414	EGR1, ERBB4, PSEN2, NTRK2, UBA52, EPHB2	108	153	13528	4.91213	0.999996	0.0498319	11.6453
Annotation Cluster 46	Enrichment Score: 1.8430186523490413
Category	Term	Count	%	PValue	Genes	List Total	Pop Hits	Pop Total	Fold Enrichment	Bonferroni	Benjamini	FDR
GOTERM_BP_FAT	GO:0003001~generation of a signal involved in cell-cell signaling	5	0.41876	0.00458487	ACVR2B, SYN1, NTRK2, SMAD2, SYK	108	85	13528	7.36819	0.999593	0.0344059	7.45773

## Sheet: module 6
Annotation Cluster 1	Enrichment Score: 7.681221847305877
Category	Term	Count	%	PValue	Genes	List Total	Pop Hits	Pop Total	Fold Enrichment	Bonferroni	Benjamini	FDR
GOTERM_BP_FAT	GO:0031328~positive regulation of cellular biosynthetic process	27	1.8	2.19001e-11	MMS19, MEF2C, BLM, LHCGR, TLR4, SRF, FOS, THBS1, SREBF1, LOC100130009, CEBPB, CEBPG, TP53BP1, RXRA, RELA, TGFBR1, GRIN1, NR4A1, CDK4, HMGA1, PPARGC1A, GTF2H1, HDAC5, HDAC4, NCOA6, IRF1, NSD1, SMARCA4	110	685	13528	4.84746	3.25436e-08	8.13591e-09	3.63466e-08
GOTERM_BP_FAT	GO:0009891~positive regulation of biosynthetic process	27	1.8	3.0217e-11	MMS19, MEF2C, BLM, LHCGR, TLR4, SRF, FOS, THBS1, SREBF1, LOC100130009, CEBPB, CEBPG, TP53BP1, RXRA, RELA, TGFBR1, GRIN1, NR4A1, CDK4, HMGA1, PPARGC1A, GTF2H1, HDAC5, HDAC4, NCOA6, IRF1, NSD1, SMARCA4	110	695	13528	4.77771	4.49025e-08	8.98051e-09	5.01498e-08
GOTERM_BP_FAT	GO:0010557~positive regulation of macromolecule biosynthetic process	26	1.73333	4.93927e-11	MMS19, MEF2C, BLM, TLR4, SRF, FOS, THBS1, SREBF1, LOC100130009, CEBPB, CEBPG, TP53BP1, RXRA, RELA, TGFBR1, GRIN1, NR4A1, CDK4, HMGA1, PPARGC1A, GTF2H1, HDAC5, HDAC4, NCOA6, IRF1, NSD1, SMARCA4	110	654	13528	4.88919	7.33976e-08	1.22329e-08	8.19747e-08
GOTERM_BP_FAT	GO:0010604~positive regulation of macromolecule metabolic process	28	1.86667	5.61981e-10	MEF2C, MMS19, BLM, TLR4, SRF, FOS, THBS1, SREBF1, LOC100130009, CEBPB, CEBPG, TP53BP1, RXRA, RELA, TGFBR1, GRIN1, ESR1, NR4A1, CDK4, HMGA1, PPARGC1A, GTF2H1, HDAC5, HDAC4, CCND3, NCOA6, IRF1, NSD1, SMARCA4	110	857	13528	4.01808	8.35103e-07	9.27892e-08	9.32692e-07
GOTERM_BP_FAT	GO:0010628~positive regulation of gene expression	23	1.53333	1.04004e-09	SREBF1, MEF2C, MMS19, LOC100130009, CEBPB, BLM, TGFBR1, RXRA, TP53BP1, RELA, GRIN1, ESR1, NR4A1, SRF, PPARGC1A, HMGA1, GTF2H1, HDAC5, HDAC4, FOS, NCOA6, IRF1, NSD1, SMARCA4	110	581	13528	4.86847	1.5455e-06	1.5455e-07	1.72611e-06
GOTERM_BP_FAT	GO:0045941~positive regulation of transcription	22	1.46667	3.57121e-09	SREBF1, MEF2C, MMS19, LOC100130009, CEBPB, BLM, RXRA, TP53BP1, RELA, TGFBR1, GRIN1, NR4A1, SRF, PPARGC1A, HMGA1, GTF2H1, HDAC5, HDAC4, FOS, NCOA6, IRF1, NSD1, SMARCA4	110	564	13528	4.79716	5.30681e-06	4.82438e-07	5.92697e-06
GOTERM_BP_FAT	GO:0045935~positive regulation of nucleobase, nucleoside, nucleotide and nucleic acid metabolic process	23	1.53333	3.90907e-09	SREBF1, MEF2C, MMS19, LOC100130009, CEBPB, BLM, CEBPG, RXRA, TP53BP1, RELA, TGFBR1, GRIN1, NR4A1, SRF, PPARGC1A, HMGA1, GTF2H1, HDAC5, HDAC4, FOS, NCOA6, IRF1, NSD1, SMARCA4	110	624	13528	4.53298	5.80886e-06	4.84073e-07	6.48769e-06
GOTERM_BP_FAT	GO:0051173~positive regulation of nitrogen compound metabolic process	23	1.53333	6.96626e-09	SREBF1, MEF2C, MMS19, LOC100130009, CEBPB, BLM, CEBPG, RXRA, TP53BP1, RELA, TGFBR1, GRIN1, NR4A1, SRF, PPARGC1A, HMGA1, GTF2H1, HDAC5, HDAC4, FOS, NCOA6, IRF1, NSD1, SMARCA4	110	644	13528	4.39221	1.03518e-05	7.96297e-07	1.15616e-05
GOTERM_BP_FAT	GO:0045893~positive regulation of transcription, DNA-dependent	20	1.33333	7.41782e-09	SREBF1, MEF2C, MMS19, LOC100130009, CEBPB, RXRA, TP53BP1, RELA, GRIN1, NR4A1, SRF, PPARGC1A, HMGA1, GTF2H1, HDAC5, HDAC4, FOS, NCOA6, IRF1, NSD1, SMARCA4	110	477	13528	5.15647	1.10228e-05	7.87348e-07	1.2311e-05
GOTERM_BP_FAT	GO:0051254~positive regulation of RNA metabolic process	20	1.33333	8.496e-09	SREBF1, MEF2C, MMS19, LOC100130009, CEBPB, RXRA, TP53BP1, RELA, GRIN1, NR4A1, SRF, PPARGC1A, HMGA1, GTF2H1, HDAC5, HDAC4, FOS, NCOA6, IRF1, NSD1, SMARCA4	110	481	13528	5.11359	1.2625e-05	8.4167e-07	1.41004e-05
GOTERM_BP_FAT	GO:0045944~positive regulation of transcription from RNA polymerase II promoter	16	1.06667	2.74497e-07	MEF2C, SREBF1, CEBPB, RXRA, RELA, GRIN1, NR4A1, SRF, PPARGC1A, GTF2H1, HDAC5, HDAC4, FOS, NCOA6, IRF1, SMARCA4	110	371	13528	5.3038	0.000407819	2.14683e-05	0.000455568
GOTERM_BP_FAT	GO:0006357~regulation of transcription from RNA polymerase II promoter	22	1.46667	2.80533e-07	SREBF1, MEF2C, HMGB1, CEBPB, RXRA, RELA, CEBPG, GRIN1, NR4A1, SRF, PPARGC1A, NR2C1, GTF2H1, HDAC5, HDAC4, FOS, NCOA6, HMGB1L10, IRF1, ID3, NSD1, SMARCA4, NR2F1	110	727	13528	3.7216	0.000416785	2.08434e-05	0.000465586
GOTERM_BP_FAT	GO:0045449~regulation of transcription	43	2.86667	2.04835e-06	MEF2C, MMS19, ITGB3BP, HMGB1, BLM, SUMO1P3, TLR4, SRF, GRAMD4, NR2C1, FOS, SUMO1, TSC22D3, CRY2, PER3, CRY1, NR2F1, SREBF1, LOC100130009, CEBPB, RBL2, TGFBR1, RELA, CEBPG, TP53BP1, RXRA, GRIN1, ESR1, NR4A1, IFI16, HMGA1, PPARGC1A, GTF2H1, HDAC5, HDAC4, NR1I3, RPS6KA4, GCM1, TIMELESS, HIPK3, NCOA6, HMGB1L10, IRF1, RIPK2, ID3, NSD1, SMARCA4	110	2601	13528	2.03315	0.00303922	0.000112729	0.00339949
GOTERM_BP_FAT	GO:0051252~regulation of RNA metabolic process	33	2.2	9.6107e-06	MEF2C, MMS19, HMGB1, SRF, GRAMD4, NR2C1, FOS, TSC22D3, TNFRSF1B, PER3, NR2F1, SREBF1, LOC100130009, CEBPB, RELA, CEBPG, TP53BP1, RXRA, GRIN1, ESR1, NR4A1, IFI16, HMGA1, PPARGC1A, GTF2H1, HDAC5, HDAC4, NR1I3, GCM1, RPS6KA4, NCOA6, HMGB1L10, IRF1, ID3, NSD1, SMARCA4	110	1813	13528	2.2385	0.0141801	0.000356975	0.0159492
GOTERM_BP_FAT	GO:0006355~regulation of transcription, DNA-dependent	32	2.13333	1.68969e-05	MEF2C, MMS19, HMGB1, SRF, GRAMD4, NR2C1, FOS, TSC22D3, PER3, NR2F1, SREBF1, LOC100130009, CEBPB, RELA, CEBPG, TP53BP1, RXRA, GRIN1, ESR1, NR4A1, IFI16, HMGA1, PPARGC1A, GTF2H1, HDAC5, HDAC4, NR1I3, GCM1, RPS6KA4, NCOA6, HMGB1L10, IRF1, ID3, NSD1, SMARCA4	110	1773	13528	2.21964	0.0247963	0.000570495	0.0280392
GOTERM_BP_FAT	GO:0006350~transcription	32	2.13333	0.000420196	MEF2C, ITGB3BP, MMS19, SRF, NR2C1, CRY2, PER3, CRY1, NR2F1, SREBF1, LOC100130009, CEBPB, RBL2, RELA, CEBPG, TP53BP1, RXRA, ESR1, NR4A1, IFI16, HMGA1, PPARGC1A, GTF2H1, HDAC5, HDAC4, NR1I3, GCM1, TIMELESS, HIPK3, NCOA6, IRF1, NSD1, SMARCA4	110	2101	13528	1.87312	0.464493	0.00851888	0.695098
Annotation Cluster 2	Enrichment Score: 7.134052092638913
Category	Term	Count	%	PValue	Genes	List Total	Pop Hits	Pop Total	Fold Enrichment	Bonferroni	Benjamini	FDR
GOTERM_BP_FAT	GO:0042981~regulation of apoptosis	30	2	4.09564e-12	TRAF1, MEF2C, ITGB3BP, TRAF2, HMGB1, CDH1, COL2A1, TLR4, TRAIP, PEA15, THBS1, MAP2K6, CEBPB, TGFBR1, CEBPG, RXRA, RELA, GRIN1, ESR1, NR4A1, FADD, IFI16, BIRC3, TNFRSF10A, DUSP1, HIPK3, HMGB1L10, RIPK2, ID3, FAF1, NGFR	110	804	13528	4.58887	6.08608e-09	6.08608e-09	6.7973e-09
GOTERM_BP_FAT	GO:0043067~regulation of programmed cell death	30	2	5.22675e-12	TRAF1, MEF2C, ITGB3BP, TRAF2, HMGB1, CDH1, COL2A1, TLR4, TRAIP, PEA15, THBS1, MAP2K6, CEBPB, TGFBR1, CEBPG, RXRA, RELA, GRIN1, ESR1, NR4A1, FADD, IFI16, BIRC3, TNFRSF10A, DUSP1, HIPK3, HMGB1L10, RIPK2, ID3, FAF1, NGFR	110	812	13528	4.54366	7.76689e-09	3.88344e-09	8.67452e-09
GOTERM_BP_FAT	GO:0010941~regulation of cell death	30	2	5.7229e-12	TRAF1, MEF2C, ITGB3BP, TRAF2, HMGB1, CDH1, COL2A1, TLR4, TRAIP, PEA15, THBS1, MAP2K6, CEBPB, TGFBR1, CEBPG, RXRA, RELA, GRIN1, ESR1, NR4A1, FADD, IFI16, BIRC3, TNFRSF10A, DUSP1, HIPK3, HMGB1L10, RIPK2, ID3, FAF1, NGFR	110	815	13528	4.52694	8.50418e-09	2.83473e-09	9.49797e-09
GOTERM_BP_FAT	GO:0043065~positive regulation of apoptosis	19	1.26667	8.97737e-09	ITGB3BP, TRAF2, CEBPB, CEBPG, RXRA, TGFBR1, GRIN1, NR4A1, FADD, TLR4, IFI16, TRAIP, TNFRSF10A, DUSP1, RIPK2, FAF1, ID3, NGFR, MAP2K6	110	430	13528	5.43408	1.33403e-05	8.33773e-07	1.48993e-05
GOTERM_BP_FAT	GO:0043068~positive regulation of programmed cell death	19	1.26667	1.0002e-08	ITGB3BP, TRAF2, CEBPB, CEBPG, RXRA, TGFBR1, GRIN1, NR4A1, FADD, TLR4, IFI16, TRAIP, TNFRSF10A, DUSP1, RIPK2, FAF1, ID3, NGFR, MAP2K6	110	433	13528	5.39643	1.48628e-05	8.74289e-07	1.65998e-05
GOTERM_BP_FAT	GO:0010942~positive regulation of cell death	19	1.26667	1.07438e-08	ITGB3BP, TRAF2, CEBPB, CEBPG, RXRA, TGFBR1, GRIN1, NR4A1, FADD, TLR4, IFI16, TRAIP, TNFRSF10A, DUSP1, RIPK2, FAF1, ID3, NGFR, MAP2K6	110	435	13528	5.37162	1.59651e-05	8.86959e-07	1.7831e-05
GOTERM_BP_FAT	GO:0006916~anti-apoptosis	12	0.8	8.14823e-07	MEF2C, HMGB1, CEBPB, RELA, TGFBR1, ESR1, BIRC3, PEA15, HIPK3, HMGB1L10, RIPK2, NGFR, THBS1	110	206	13528	7.16399	0.00121009	5.76568e-05	0.00135231
GOTERM_BP_FAT	GO:0043066~negative regulation of apoptosis	14	0.933333	5.25172e-06	MEF2C, PEA15, HMGB1, CEBPB, TGFBR1, RELA, HIPK3, GRIN1, HMGB1L10, ESR1, RIPK2, COL2A1, NGFR, THBS1, BIRC3	110	354	13528	4.86369	0.00777371	0.000229505	0.00871567
GOTERM_BP_FAT	GO:0043069~negative regulation of programmed cell death	14	0.933333	6.11419e-06	MEF2C, PEA15, HMGB1, CEBPB, TGFBR1, RELA, HIPK3, GRIN1, HMGB1L10, ESR1, RIPK2, COL2A1, NGFR, THBS1, BIRC3	110	359	13528	4.79595	0.00904457	0.000252349	0.0101469
GOTERM_BP_FAT	GO:0060548~negative regulation of cell death	14	0.933333	6.301e-06	MEF2C, PEA15, HMGB1, CEBPB, TGFBR1, RELA, HIPK3, GRIN1, HMGB1L10, ESR1, RIPK2, COL2A1, NGFR, THBS1, BIRC3	110	360	13528	4.78263	0.00931962	0.000253031	0.010457
GOTERM_BP_FAT	GO:0006917~induction of apoptosis	10	0.666667	0.00111203	ITGB3BP, TNFRSF10A, CEBPB, CEBPG, TGFBR1, NR4A1, FADD, NGFR, IFI16, TRAIP	110	320	13528	3.84318	0.808602	0.0192638	1.82967
GOTERM_BP_FAT	GO:0012502~induction of programmed cell death	10	0.666667	0.00113653	ITGB3BP, TNFRSF10A, CEBPB, CEBPG, TGFBR1, NR4A1, FADD, NGFR, IFI16, TRAIP	110	321	13528	3.83121	0.815452	0.0190196	1.86962
Annotation Cluster 3	Enrichment Score: 5.274415512939937
Category	Term	Count	%	PValue	Genes	List Total	Pop Hits	Pop Total	Fold Enrichment	Bonferroni	Benjamini	FDR
GOTERM_BP_FAT	GO:0044093~positive regulation of molecular function	24	1.6	2.00442e-10	OPRM1, GNA13, TRAF2, PARD3, GNAI2, PKHD1, LHCGR, CXCR2, TLR4, THBS1, LOC100129773, MAP2K6, GNAO1, RALBP1, TGFBR1, RELA, CEBPG, PICK1, HDAC5, TNFRSF10A, HDAC4, CCND3, RIPK2, TSHR, SMARCA4	110	586	13528	5.0368	2.97856e-07	3.72321e-08	3.32664e-07
GOTERM_BP_FAT	GO:0043549~regulation of kinase activity	15	1	1.02123e-06	TRAF2, PARD3, RBL2, GNAI2, BLM, PKHD1, TGFBR1, PICK1, GTF2H1, TNFRSF10A, YWHAG, CCND3, HIPK3, THBS1, MAP2K6	110	357	13528	5.1673	0.0015164	6.89772e-05	0.00169488
GOTERM_BP_FAT	GO:0051338~regulation of transferase activity	15	1	1.66165e-06	TRAF2, PARD3, RBL2, GNAI2, BLM, PKHD1, TGFBR1, PICK1, GTF2H1, TNFRSF10A, YWHAG, CCND3, HIPK3, THBS1, MAP2K6	110	372	13528	4.95894	0.00246617	9.87636e-05	0.00275772
GOTERM_BP_FAT	GO:0043085~positive regulation of catalytic activity	17	1.13333	3.94604e-06	OPRM1, GNA13, TRAF2, PARD3, GNAO1, GNAI2, RALBP1, PKHD1, TGFBR1, PICK1, LHCGR, CXCR2, TNFRSF10A, CCND3, THBS1, LOC100129773, TSHR, MAP2K6	110	520	13528	4.02056	0.00584667	0.00020218	0.00654885
GOTERM_BP_FAT	GO:0045859~regulation of protein kinase activity	14	0.933333	3.96706e-06	TRAF2, PARD3, GNAI2, BLM, PKHD1, TGFBR1, PICK1, GTF2H1, TNFRSF10A, YWHAG, CCND3, HIPK3, THBS1, MAP2K6	110	345	13528	4.99057	0.00587773	0.000196483	0.00658374
GOTERM_BP_FAT	GO:0042325~regulation of phosphorylation	16	1.06667	4.73309e-06	TRAF2, PARD3, RBL2, GNAI2, BLM, PKHD1, TGFBR1, PICK1, TLR4, GTF2H1, TNFRSF10A, YWHAG, CCND3, HIPK3, THBS1, MAP2K6	110	466	13528	4.22255	0.00700871	0.000219769	0.00785499
GOTERM_BP_FAT	GO:0019220~regulation of phosphate metabolic process	16	1.06667	7.66386e-06	TRAF2, PARD3, RBL2, GNAI2, BLM, PKHD1, TGFBR1, PICK1, TLR4, GTF2H1, TNFRSF10A, YWHAG, CCND3, HIPK3, THBS1, MAP2K6	110	485	13528	4.05713	0.0113239	0.000299653	0.0127186
GOTERM_BP_FAT	GO:0051174~regulation of phosphorus metabolic process	16	1.06667	7.66386e-06	TRAF2, PARD3, RBL2, GNAI2, BLM, PKHD1, TGFBR1, PICK1, TLR4, GTF2H1, TNFRSF10A, YWHAG, CCND3, HIPK3, THBS1, MAP2K6	110	485	13528	4.05713	0.0113239	0.000299653	0.0127186
GOTERM_BP_FAT	GO:0045860~positive regulation of protein kinase activity	10	0.666667	7.81994e-05	TNFRSF10A, TRAF2, PARD3, CCND3, GNAI2, PKHD1, TGFBR1, PICK1, THBS1, MAP2K6	110	223	13528	5.51488	0.109711	0.0019677	0.129705
GOTERM_BP_FAT	GO:0033674~positive regulation of kinase activity	10	0.666667	0.000102401	TNFRSF10A, TRAF2, PARD3, CCND3, GNAI2, PKHD1, TGFBR1, PICK1, THBS1, MAP2K6	110	231	13528	5.32389	0.141163	0.00249157	0.169814
GOTERM_BP_FAT	GO:0051347~positive regulation of transferase activity	10	0.666667	0.000136853	TNFRSF10A, TRAF2, PARD3, CCND3, GNAI2, PKHD1, TGFBR1, PICK1, THBS1, MAP2K6	110	240	13528	5.12424	0.18403	0.00322302	0.226887
GOTERM_BP_FAT	GO:0032147~activation of protein kinase activity	7	0.466667	0.000313999	TNFRSF10A, TRAF2, PARD3, GNAI2, PKHD1, TGFBR1, PICK1	110	114	13528	7.55152	0.372917	0.00664463	0.519856
Annotation Cluster 4	Enrichment Score: 4.923168076136711
Category	Term	Count	%	PValue	Genes	List Total	Pop Hits	Pop Total	Fold Enrichment	Bonferroni	Benjamini	FDR
GOTERM_BP_FAT	GO:0006468~protein amino acid phosphorylation	20	1.33333	1.39031e-06	GNAI2, LOC100271831, MAPKAPK5, TGFBR1, PICK1, MKNK1, RAF1, CDK6, CDK4, GMFB, RPS6KA3, KSR2, RPS6KA4, MAPK12, RPS6KA1, HIPK3, MAPK3, RIPK2, THBS1, CHUK, MAP2K6	110	667	13528	3.68761	0.00206387	8.98223e-05	0.00230741
GOTERM_BP_FAT	GO:0016310~phosphorylation	20	1.33333	1.91468e-05	GNAI2, LOC100271831, MAPKAPK5, TGFBR1, PICK1, MKNK1, RAF1, CDK6, CDK4, GMFB, RPS6KA3, KSR2, RPS6KA4, MAPK12, RPS6KA1, HIPK3, MAPK3, RIPK2, THBS1, CHUK, MAP2K6	110	800	13528	3.07455	0.0280514	0.000632075	0.0317722
GOTERM_BP_FAT	GO:0006793~phosphorus metabolic process	22	1.46667	2.76096e-05	GNAI2, LOC100271831, MAPKAPK5, TGFBR1, PICK1, MKNK1, RAF1, CDK6, CDK4, GMFB, DUSP4, RPS6KA3, KSR2, RPS6KA4, MAPK12, RPS6KA1, DUSP1, HIPK3, MAPK3, RIPK2, THBS1, CHUK, MAP2K6	110	973	13528	2.78068	0.0401981	0.000788697	0.0458124
GOTERM_BP_FAT	GO:0006796~phosphate metabolic process	22	1.46667	2.76096e-05	GNAI2, LOC100271831, MAPKAPK5, TGFBR1, PICK1, MKNK1, RAF1, CDK6, CDK4, GMFB, DUSP4, RPS6KA3, KSR2, RPS6KA4, MAPK12, RPS6KA1, DUSP1, HIPK3, MAPK3, RIPK2, THBS1, CHUK, MAP2K6	110	973	13528	2.78068	0.0401981	0.000788697	0.0458124
Annotation Cluster 5	Enrichment Score: 4.692299743484306
Category	Term	Count	%	PValue	Genes	List Total	Pop Hits	Pop Total	Fold Enrichment	Bonferroni	Benjamini	FDR
GOTERM_BP_FAT	GO:0006461~protein complex assembly	16	1.06667	1.24055e-05	TRAF1, PARD6B, TRAF2, LOC100130009, PARD3, BLM, PKHD1, PICK1, CDH1, FADD, BIRC3, PPARGC1A, HMGA1, GTF2H1, JUP, NCOA6, TUBA4A	110	505	13528	3.89645	0.0182659	0.000428623	0.0205869
GOTERM_BP_FAT	GO:0070271~protein complex biogenesis	16	1.06667	1.24055e-05	TRAF1, PARD6B, TRAF2, LOC100130009, PARD3, BLM, PKHD1, PICK1, CDH1, FADD, BIRC3, PPARGC1A, HMGA1, GTF2H1, JUP, NCOA6, TUBA4A	110	505	13528	3.89645	0.0182659	0.000428623	0.0205869
GOTERM_BP_FAT	GO:0065003~macromolecular complex assembly	18	1.2	2.19861e-05	TRAF1, PARD6B, TRAF2, PARD3, LOC100130009, BLM, PKHD1, PICK1, CDH1, FADD, BIRC3, PPARGC1A, HMGA1, LOC644422, GTF2H1, JUP, SFRS6, NCOA6, TUBA4A, HIST3H3	110	665	13528	3.32883	0.0321438	0.000680429	0.036483
GOTERM_BP_FAT	GO:0043933~macromolecular complex subunit organization	18	1.2	5.0283e-05	TRAF1, PARD6B, TRAF2, PARD3, LOC100130009, BLM, PKHD1, PICK1, CDH1, FADD, BIRC3, PPARGC1A, HMGA1, LOC644422, GTF2H1, JUP, SFRS6, NCOA6, TUBA4A, HIST3H3	110	710	13528	3.11785	0.071999	0.00131006	0.0834196
Annotation Cluster 6	Enrichment Score: 4.3692666033061265
Category	Term	Count	%	PValue	Genes	List Total	Pop Hits	Pop Total	Fold Enrichment	Bonferroni	Benjamini	FDR
GOTERM_BP_FAT	GO:0009611~response to wounding	17	1.13333	5.03054e-06	GNA13, CEBPB, IL8, RXRA, RELA, CXCR1, CXCR2, TLR4, SRF, HDAC5, HDAC4, FOS, TNFRSF1B, RIPK2, ID3, NGFR, THBS1	110	530	13528	3.9447	0.00744753	0.000226502	0.00834862
GOTERM_BP_FAT	GO:0006954~inflammatory response	13	0.866667	1.17419e-05	CEBPB, IL8, RXRA, RELA, CXCR1, CXCR2, TLR4, HDAC5, HDAC4, FOS, TNFRSF1B, RIPK2, THBS1	110	325	13528	4.91927	0.0172971	0.000415354	0.0194856
GOTERM_BP_FAT	GO:0006952~defense response	14	0.933333	0.00132084	CEBPB, IL8, RXRA, RELA, CEBPG, CXCR1, CXCR2, TLR4, HDAC5, HDAC4, FOS, TNFRSF1B, RIPK2, THBS1	110	615	13528	2.79959	0.859712	0.0213518	2.16969
Annotation Cluster 7	Enrichment Score: 4.126281669027176
Category	Term	Count	%	PValue	Genes	List Total	Pop Hits	Pop Total	Fold Enrichment	Bonferroni	Benjamini	FDR
GOTERM_BP_FAT	GO:0006915~apoptosis	17	1.13333	2.4593e-05	TRAF1, MEF2C, ITGB3BP, TRAF2, RAF1, FADD, CXCR2, BIRC3, GRAMD4, TNFRSF10A, PEA15, TNFRSF1B, TSC22D3, HIPK3, RIPK2, FAF1, NGFR, THBS1	110	602	13528	3.47291	0.0358859	0.000730646	0.040808
GOTERM_BP_FAT	GO:0012501~programmed cell death	17	1.13333	2.94578e-05	TRAF1, MEF2C, ITGB3BP, TRAF2, RAF1, FADD, CXCR2, BIRC3, GRAMD4, TNFRSF10A, PEA15, TNFRSF1B, TSC22D3, HIPK3, RIPK2, FAF1, NGFR, THBS1	110	611	13528	3.42175	0.0428306	0.000825601	0.0488784
GOTERM_BP_FAT	GO:0008219~cell death	17	1.13333	0.000199689	TRAF1, MEF2C, ITGB3BP, TRAF2, RAF1, FADD, CXCR2, BIRC3, GRAMD4, TNFRSF10A, PEA15, TNFRSF1B, TSC22D3, HIPK3, RIPK2, FAF1, NGFR, THBS1	110	719	13528	2.90778	0.256783	0.00455524	0.330898
GOTERM_BP_FAT	GO:0016265~death	17	1.13333	0.000216027	TRAF1, MEF2C, ITGB3BP, TRAF2, RAF1, FADD, CXCR2, BIRC3, GRAMD4, TNFRSF10A, PEA15, TNFRSF1B, TSC22D3, HIPK3, RIPK2, FAF1, NGFR, THBS1	110	724	13528	2.88769	0.274613	0.0047102	0.357926
Annotation Cluster 8	Enrichment Score: 3.9090580216758704
Category	Term	Count	%	PValue	Genes	List Total	Pop Hits	Pop Total	Fold Enrichment	Bonferroni	Benjamini	FDR
GOTERM_BP_FAT	GO:0033554~cellular response to stress	17	1.13333	1.15013e-05	SREBF1, MMS19, HMGB1, BLM, SUMO1P3, RXRA, TP53BP1, IFI16, GTF2H1, FOS, SUMO1, CRY2, TIMELESS, MAPK12, NCOA6, HMGB1L10, THBS1, CRY1, MAP2K6	110	566	13528	3.6938	0.0169458	0.000416766	0.0190864
GOTERM_BP_FAT	GO:0006974~response to DNA damage stimulus	13	0.866667	4.56769e-05	MMS19, HMGB1, BLM, SUMO1P3, TP53BP1, IFI16, GTF2H1, SUMO1, CRY2, TIMELESS, MAPK12, NCOA6, HMGB1L10, CRY1, MAP2K6	110	373	13528	4.28623	0.065625	0.00123337	0.0757807
GOTERM_BP_FAT	GO:0006259~DNA metabolic process	14	0.933333	0.000211231	MMS19, HMGB1, LOC100130009, BLM, SUMO1P3, TP53BP1, PICK1, MCM10, HMGA1, GTF2H1, FOS, SUMO1, CRY2, NCOA6, HMGB1L10, TOP2B, CRY1	110	506	13528	3.40266	0.269424	0.00467445	0.349993
GOTERM_BP_FAT	GO:0006281~DNA repair	9	0.6	0.00208242	MMS19, HMGB1, SUMO1, CRY2, BLM, SUMO1P3, TP53BP1, NCOA6, HMGB1L10, CRY1, GTF2H1	110	284	13528	3.89731	0.954847	0.0293464	3.40053
Annotation Cluster 9	Enrichment Score: 3.6356099120418084
Category	Term	Count	%	PValue	Genes	List Total	Pop Hits	Pop Total	Fold Enrichment	Bonferroni	Benjamini	FDR
GOTERM_BP_FAT	GO:0051091~positive regulation of transcription factor activity	7	0.466667	8.37638e-06	HDAC5, HDAC4, RELA, CEBPG, RIPK2, TLR4, SMARCA4	110	60	13528	14.3479	0.0123702	0.000319112	0.013901
GOTERM_BP_FAT	GO:0001775~cell activation	12	0.8	1.96582e-05	GNA13, HDAC5, HDAC4, BLM, CCND3, IL8, CEBPG, IRF1, RIPK2, CXCR2, TLR4, TSHR	110	287	13528	5.1421	0.0287899	0.000634851	0.0326208
GOTERM_BP_FAT	GO:0043388~positive regulation of DNA binding	7	0.466667	2.05528e-05	HDAC5, HDAC4, RELA, CEBPG, RIPK2, TLR4, SMARCA4	110	70	13528	12.2982	0.03008	0.000649613	0.034105
GOTERM_BP_FAT	GO:0045321~leukocyte activation	11	0.733333	2.52125e-05	HDAC5, HDAC4, BLM, CCND3, IL8, CEBPG, IRF1, RIPK2, CXCR2, TLR4, TSHR	110	242	13528	5.59008	0.0367731	0.000734362	0.0418357
GOTERM_BP_FAT	GO:0051099~positive regulation of binding	7	0.466667	3.82174e-05	HDAC5, HDAC4, RELA, CEBPG, RIPK2, TLR4, SMARCA4	110	78	13528	11.0368	0.0552095	0.00105115	0.0634086
GOTERM_BP_FAT	GO:0048534~hemopoietic or lymphoid organ development	11	0.733333	4.64163e-05	HDAC5, HDAC4, BLM, CEBPG, TGFBR1, NCOA6, IRF1, CDK6, IFI16, TSHR, CHUK	110	260	13528	5.20308	0.0666512	0.00123096	0.0770071
GOTERM_BP_FAT	GO:0002520~immune system development	11	0.733333	7.65673e-05	HDAC5, HDAC4, BLM, CEBPG, TGFBR1, NCOA6, IRF1, CDK6, IFI16, TSHR, CHUK	110	276	13528	4.90145	0.107549	0.00195986	0.126999
GOTERM_BP_FAT	GO:0002521~leukocyte differentiation	8	0.533333	8.92631e-05	HDAC5, HDAC4, BLM, CEBPG, IRF1, IFI16, TSHR, CHUK	110	131	13528	7.51034	0.124229	0.00220841	0.148043
GOTERM_BP_FAT	GO:0030097~hemopoiesis	10	0.666667	0.000120505	HDAC5, HDAC4, BLM, CEBPG, NCOA6, IRF1, CDK6, IFI16, TSHR, CHUK	110	236	13528	5.21109	0.163962	0.00288424	0.199809
GOTERM_BP_FAT	GO:0046649~lymphocyte activation	8	0.533333	0.00112785	HDAC5, HDAC4, BLM, CCND3, CEBPG, IRF1, RIPK2, TSHR	110	199	13528	4.94399	0.813054	0.0193104	1.85547
GOTERM_BP_FAT	GO:0030098~lymphocyte differentiation	6	0.4	0.00144941	HDAC5, HDAC4, BLM, CEBPG, IRF1, TSHR	110	103	13528	7.16399	0.884141	0.0226687	2.37851
Annotation Cluster 10	Enrichment Score: 2.8913540148904384
Category	Term	Count	%	PValue	Genes	List Total	Pop Hits	Pop Total	Fold Enrichment	Bonferroni	Benjamini	FDR
GOTERM_BP_FAT	GO:0006357~regulation of transcription from RNA polymerase II promoter	22	1.46667	2.80533e-07	SREBF1, MEF2C, HMGB1, CEBPB, RXRA, RELA, CEBPG, GRIN1, NR4A1, SRF, PPARGC1A, NR2C1, GTF2H1, HDAC5, HDAC4, FOS, NCOA6, HMGB1L10, IRF1, ID3, NSD1, SMARCA4, NR2F1	110	727	13528	3.7216	0.000416785	2.08434e-05	0.000465586
GOTERM_BP_FAT	GO:0000122~negative regulation of transcription from RNA polymerase II promoter	10	0.666667	0.00029485	MEF2C, HDAC5, HMGB1, HDAC4, RXRA, HMGB1L10, ID3, NSD1, SMARCA4, NR2C1, NR2F1	110	266	13528	4.62338	0.354811	0.00633077	0.488225
GOTERM_BP_FAT	GO:0010553~negative regulation of specific transcription from RNA polymerase II promoter	5	0.333333	0.000321018	MEF2C, HDAC5, HDAC4, RXRA, SMARCA4	110	41	13528	14.9978	0.379425	0.00660461	0.531447
GOTERM_BP_FAT	GO:0032582~negative regulation of gene-specific transcription	5	0.333333	0.000590695	MEF2C, HDAC5, HDAC4, RXRA, SMARCA4	110	48	13528	12.8106	0.5844	0.0113382	0.975845
GOTERM_BP_FAT	GO:0043193~positive regulation of gene-specific transcription	6	0.4	0.000677217	MEF2C, HDAC5, HDAC4, SRF, PPARGC1A, SMARCA4	110	87	13528	8.4815	0.634572	0.012662	1.11803
GOTERM_BP_FAT	GO:0032583~regulation of gene-specific transcription	7	0.466667	0.000742324	MEF2C, HDAC5, HDAC4, RXRA, SRF, PPARGC1A, SMARCA4	110	134	13528	6.42442	0.668293	0.0136991	1.22489
GOTERM_BP_FAT	GO:0045934~negative regulation of nucleobase, nucleoside, nucleotide and nucleic acid metabolic process	13	0.866667	0.000845734	MEF2C, HMGB1, BLM, SUMO1P3, RXRA, NR2C1, HDAC5, HDAC4, SUMO1, TIMELESS, HMGB1L10, ID3, NSD1, NR2F1, SMARCA4	110	512	13528	3.12259	0.715577	0.0154023	1.3944
GOTERM_BP_FAT	GO:0051172~negative regulation of nitrogen compound metabolic process	13	0.866667	0.000951472	MEF2C, HMGB1, BLM, SUMO1P3, RXRA, NR2C1, HDAC5, HDAC4, SUMO1, TIMELESS, HMGB1L10, ID3, NSD1, NR2F1, SMARCA4	110	519	13528	3.08047	0.756968	0.0171028	1.56745
GOTERM_BP_FAT	GO:0010551~regulation of specific transcription from RNA polymerase II promoter	6	0.4	0.000962262	MEF2C, HDAC5, HDAC4, RXRA, SRF, SMARCA4	110	94	13528	7.8499	0.760837	0.0170886	1.58509
GOTERM_BP_FAT	GO:0010552~positive regulation of specific transcription from RNA polymerase II promoter	5	0.333333	0.0011344	MEF2C, HDAC5, HDAC4, SRF, SMARCA4	110	57	13528	10.7879	0.814865	0.0192003	1.86614
GOTERM_BP_FAT	GO:0016481~negative regulation of transcription	12	0.8	0.00117117	MEF2C, HDAC5, HMGB1, HDAC4, SUMO1, TIMELESS, SUMO1P3, RXRA, HMGB1L10, ID3, NSD1, SMARCA4, NR2C1, NR2F1	110	459	13528	3.21521	0.824722	0.0193759	1.92609
GOTERM_BP_FAT	GO:0010558~negative regulation of macromolecule biosynthetic process	13	0.866667	0.00149147	MEF2C, HMGB1, BLM, SUMO1P3, RXRA, NR2C1, HDAC5, HDAC4, SUMO1, TIMELESS, HMGB1L10, ID3, NSD1, NR2F1, SMARCA4	110	547	13528	2.92279	0.891171	0.0230767	2.44674
GOTERM_BP_FAT	GO:0007507~heart development	8	0.533333	0.00175927	HDAC5, TGFBR1, RXRA, NCOA6, COL2A1, ID3, SRF, SMARCA4	110	215	13528	4.57607	0.926947	0.0258264	2.88006
GOTERM_BP_FAT	GO:0031327~negative regulation of cellular biosynthetic process	13	0.866667	0.00184461	MEF2C, HMGB1, BLM, SUMO1P3, RXRA, NR2C1, HDAC5, HDAC4, SUMO1, TIMELESS, HMGB1L10, ID3, NSD1, NR2F1, SMARCA4	110	561	13528	2.84985	0.935663	0.0267989	3.01776
GOTERM_BP_FAT	GO:0009890~negative regulation of biosynthetic process	13	0.866667	0.00219972	MEF2C, HMGB1, BLM, SUMO1P3, RXRA, NR2C1, HDAC5, HDAC4, SUMO1, TIMELESS, HMGB1L10, ID3, NSD1, NR2F1, SMARCA4	110	573	13528	2.79016	0.962084	0.030685	3.58882
GOTERM_BP_FAT	GO:0010605~negative regulation of macromolecule metabolic process	15	1	0.00225898	MEF2C, HMGB1, BLM, SUMO1P3, RXRA, RELA, NR2C1, HDAC5, HDAC4, SUMO1, TIMELESS, HMGB1L10, ID3, THBS1, NSD1, NR2F1, SMARCA4	110	734	13528	2.51325	0.965287	0.0312068	3.68379
GOTERM_BP_FAT	GO:0045892~negative regulation of transcription, DNA-dependent	10	0.666667	0.002312	MEF2C, HDAC5, HMGB1, HDAC4, RXRA, HMGB1L10, ID3, NSD1, SMARCA4, NR2C1, NR2F1	110	356	13528	3.45455	0.967923	0.0316347	3.76871
GOTERM_BP_FAT	GO:0010629~negative regulation of gene expression	12	0.8	0.00245139	MEF2C, HDAC5, HMGB1, HDAC4, SUMO1, TIMELESS, SUMO1P3, RXRA, HMGB1L10, ID3, NSD1, SMARCA4, NR2C1, NR2F1	110	504	13528	2.92814	0.973937	0.0332068	3.9916
GOTERM_BP_FAT	GO:0051253~negative regulation of RNA metabolic process	10	0.666667	0.00258678	MEF2C, HDAC5, HMGB1, HDAC4, RXRA, HMGB1L10, ID3, NSD1, SMARCA4, NR2C1, NR2F1	110	362	13528	3.39729	0.978698	0.0346952	4.20763
GOTERM_BP_FAT	GO:0051147~regulation of muscle cell differentiation	4	0.266667	0.00376626	HDAC5, HDAC4, SRF, BOC	110	39	13528	12.6135	0.996329	0.0475889	6.07042
Annotation Cluster 11	Enrichment Score: 2.658289049866483
Category	Term	Count	%	PValue	Genes	List Total	Pop Hits	Pop Total	Fold Enrichment	Bonferroni	Benjamini	FDR
GOTERM_BP_FAT	GO:0051090~regulation of transcription factor activity	9	0.6	1.72885e-06	HDAC5, HDAC4, SUMO1, SUMO1P3, RELA, CEBPG, RIPK2, TLR4, ID3, SMARCA4	110	103	13528	10.746	0.00256578	9.88057e-05	0.00286925
GOTERM_BP_FAT	GO:0051098~regulation of binding	10	0.666667	3.89325e-06	HDAC5, HDAC4, SUMO1, BLM, SUMO1P3, RELA, CEBPG, RIPK2, TLR4, ID3, SMARCA4	110	153	13528	8.03803	0.00576868	0.000206599	0.00646124
GOTERM_BP_FAT	GO:0051101~regulation of DNA binding	9	0.6	5.80468e-06	HDAC5, HDAC4, SUMO1, SUMO1P3, RELA, CEBPG, RIPK2, TLR4, ID3, SMARCA4	110	121	13528	9.14741	0.00858869	0.000246421	0.00963332
GOTERM_BP_FAT	GO:0051091~positive regulation of transcription factor activity	7	0.466667	8.37638e-06	HDAC5, HDAC4, RELA, CEBPG, RIPK2, TLR4, SMARCA4	110	60	13528	14.3479	0.0123702	0.000319112	0.013901
GOTERM_BP_FAT	GO:0043388~positive regulation of DNA binding	7	0.466667	2.05528e-05	HDAC5, HDAC4, RELA, CEBPG, RIPK2, TLR4, SMARCA4	110	70	13528	12.2982	0.03008	0.000649613	0.034105
GOTERM_BP_FAT	GO:0051099~positive regulation of binding	7	0.466667	3.82174e-05	HDAC5, HDAC4, RELA, CEBPG, RIPK2, TLR4, SMARCA4	110	78	13528	11.0368	0.0552095	0.00105115	0.0634086
GOTERM_BP_FAT	GO:0032655~regulation of interleukin-12 production	4	0.266667	0.000318693	RELA, IRF1, TLR4, THBS1	110	17	13528	28.9369	0.377277	0.00664898	0.527607
GOTERM_BP_FAT	GO:0001817~regulation of cytokine production	8	0.533333	0.000646577	TRAF2, CEBPB, RELA, CEBPG, IRF1, RIPK2, TLR4, THBS1	110	181	13528	5.43566	0.617537	0.0122465	1.0677
GOTERM_BP_FAT	GO:0045084~positive regulation of interleukin-12 biosynthetic process	3	0.2	0.00131573	RELA, IRF1, TLR4	110	7	13528	52.7065	0.858642	0.0215039	2.16139
GOTERM_BP_FAT	GO:0006952~defense response	14	0.933333	0.00132084	CEBPB, IL8, RXRA, RELA, CEBPG, CXCR1, CXCR2, TLR4, HDAC5, HDAC4, FOS, TNFRSF1B, RIPK2, THBS1	110	615	13528	2.79959	0.859712	0.0213518	2.16969
GOTERM_BP_FAT	GO:0044092~negative regulation of molecular function	10	0.666667	0.00149681	OPRM1, HDAC4, SUMO1, YWHAG, GNAI2, SUMO1P3, GNAI1, CEBPG, HIPK3, NR4A1, ID3	110	334	13528	3.68209	0.892032	0.02292	2.4554
GOTERM_BP_FAT	GO:0045075~regulation of interleukin-12 biosynthetic process	3	0.2	0.00174508	RELA, IRF1, TLR4	110	8	13528	46.1182	0.925388	0.025876	2.85715
GOTERM_BP_FAT	GO:0042035~regulation of cytokine biosynthetic process	5	0.333333	0.00297637	CEBPB, RELA, CEBPG, IRF1, TLR4	110	74	13528	8.30958	0.988079	0.0391196	4.82673
Annotation Cluster 12	Enrichment Score: 2.5270197545934945
Category	Term	Count	%	PValue	Genes	List Total	Pop Hits	Pop Total	Fold Enrichment	Bonferroni	Benjamini	FDR
GOTERM_BP_FAT	GO:0010033~response to organic substance	20	1.33333	4.36415e-06	MMS19, GNAO1, RXRA, RELA, TGFBR1, GRIN1, LHCGR, ESR1, CDH1, TLR4, SRF, HDAC5, HDAC4, FOS, DUSP4, DUSP1, NCOA6, RIPK2, ID3, THBS1	110	721	13528	3.41142	0.00646416	0.000209176	0.00724272
GOTERM_BP_FAT	GO:0009719~response to endogenous stimulus	14	0.933333	2.21003e-05	MMS19, GNAO1, RELA, RXRA, TGFBR1, LHCGR, GRIN1, ESR1, SRF, HDAC5, FOS, DUSP1, NCOA6, THBS1	110	405	13528	4.25122	0.0323079	0.000670007	0.0366724
GOTERM_BP_FAT	GO:0009725~response to hormone stimulus	12	0.8	0.000179533	HDAC5, MMS19, FOS, DUSP1, RELA, TGFBR1, RXRA, NCOA6, LHCGR, ESR1, THBS1, SRF	110	367	13528	4.0212	0.234181	0.00416022	0.297545
GOTERM_BP_FAT	GO:0034097~response to cytokine stimulus	6	0.4	0.00043464	HDAC4, FOS, GNAO1, RELA, RIPK2, SRF	110	79	13528	9.34039	0.47587	0.00869193	0.71891
GOTERM_BP_FAT	GO:0007568~aging	6	0.4	0.00193844	FOS, GNAO1, RELA, TGFBR1, RXRA, SRF	110	110	13528	6.7081	0.944051	0.0276052	3.16896
GOTERM_BP_FAT	GO:0014070~response to organic cyclic substance	6	0.4	0.00293666	FOS, GNAO1, RELA, TGFBR1, RXRA, GRIN1	110	121	13528	6.09827	0.987352	0.0389511	4.76379
Annotation Cluster 13	Enrichment Score: 2.2736660523422896
Category	Term	Count	%	PValue	Genes	List Total	Pop Hits	Pop Total	Fold Enrichment	Bonferroni	Benjamini	FDR
GOTERM_BP_FAT	GO:0014070~response to organic cyclic substance	6	0.4	0.00293666	FOS, GNAO1, RELA, TGFBR1, RXRA, GRIN1	110	121	13528	6.09827	0.987352	0.0389511	4.76379
Annotation Cluster 14	Enrichment Score: 2.066555783825195
Category	Term	Count	%	PValue	Genes	List Total	Pop Hits	Pop Total	Fold Enrichment	Bonferroni	Benjamini	FDR
GOTERM_BP_FAT	GO:0060284~regulation of cell development	8	0.533333	0.00133924	HDAC5, HDAC4, YWHAG, RELA, GRIN1, NGFR, BOC, MBP	110	205	13528	4.79929	0.863502	0.0214136	2.19961
GOTERM_BP_FAT	GO:0051147~regulation of muscle cell differentiation	4	0.266667	0.00376626	HDAC5, HDAC4, SRF, BOC	110	39	13528	12.6135	0.996329	0.0475889	6.07042
Annotation Cluster 15	Enrichment Score: 1.992815142494139
Category	Term	Count	%	PValue	Genes	List Total	Pop Hits	Pop Total	Fold Enrichment	Bonferroni	Benjamini	FDR
GOTERM_BP_FAT	GO:0030182~neuron differentiation	13	0.866667	0.000208651	PARD6B, PARD3, CEBPB, GNAO1, PKHD1, TGFBR1, RXRA, PICK1, CDH1, ID3, NGFR, TOP2B, SRF	110	438	13528	3.65015	0.266617	0.00468728	0.345725
GOTERM_BP_FAT	GO:0048666~neuron development	10	0.666667	0.00165776	PARD6B, PARD3, GNAO1, PKHD1, RXRA, PICK1, CDH1, NGFR, TOP2B, SRF	110	339	13528	3.62778	0.915032	0.0248441	2.71603
Annotation Cluster 17	Enrichment Score: 1.9356012638157627
Category	Term	Count	%	PValue	Genes	List Total	Pop Hits	Pop Total	Fold Enrichment	Bonferroni	Benjamini	FDR
GOTERM_BP_FAT	GO:0044087~regulation of cellular component biogenesis	7	0.466667	0.00100464	HMGB1, SUMO1, SUMO1P3, TGFBR1, GRIN1, HMGB1L10, FAF1, THBS1, SRF	110	142	13528	6.06248	0.775447	0.0176243	1.65435
Annotation Cluster 18	Enrichment Score: 1.7427894001524344
Category	Term	Count	%	PValue	Genes	List Total	Pop Hits	Pop Total	Fold Enrichment	Bonferroni	Benjamini	FDR
GOTERM_BP_FAT	GO:0001701~in utero embryonic development	7	0.466667	0.00298556	GNA13, CEBPB, TGFBR1, NCOA6, CDH1, SRF, SMARCA4	110	176	13528	4.89132	0.988242	0.0388947	4.84129

## Sheet: module 7
Annotation Cluster 1	Enrichment Score: 4.530903919605077
Category	Term	Count	%	PValue	Genes	List Total	Pop Hits	Pop Total	Fold Enrichment	Bonferroni	Benjamini	FDR
GOTERM_BP_FAT	GO:0051252~regulation of RNA metabolic process	35	2.30871	6.95968e-07	THRB, TSG101, PAX5, SYNCRIP, TBP, NFYB, NR3C1, SOX9, PABPC1P4, ORC2L, STAT4, HSF1, SMARCD3, HNRNPD, PABPC1, YAP1, RHOXF2, MAFG, KLF5, ATF7IP, NFE2, IKZF1, SUB1, SMAD6, CDC5L, STAT3, RBBP8, TARBP2, ID2, ETS1, JUN, ETS2, JAK3, NFE2L2, NCOR1, NR5A1	108	1813	13528	2.41813	0.00089531	0.000223903	0.00113494
GOTERM_BP_FAT	GO:0010604~positive regulation of macromolecule metabolic process	23	1.51715	7.45238e-07	KLF5, ATF7IP, NFE2, THRB, IKZF1, CD3E, NFYB, TBP, SOX9, STAT3, CBLB, CCND1, SMARCD3, PIAS3, ETS1, JUN, ETS2, PSMA3, NFE2L2, YAP1, JAK3, AXIN1, NR5A1	108	857	13528	3.36168	0.000958662	0.000191806	0.00121529
GOTERM_BP_FAT	GO:0006355~regulation of transcription, DNA-dependent	33	2.17678	3.89044e-06	THRB, TSG101, PAX5, TBP, NFYB, NR3C1, SOX9, ORC2L, STAT4, HSF1, SMARCD3, HNRNPD, YAP1, RHOXF2, MAFG, KLF5, ATF7IP, NFE2, IKZF1, SUB1, SMAD6, CDC5L, STAT3, RBBP8, TARBP2, ID2, ETS1, JUN, ETS2, NFE2L2, JAK3, NCOR1, NR5A1	108	1773	13528	2.33139	0.00499449	0.00071503	0.00634413
GOTERM_BP_FAT	GO:0045941~positive regulation of transcription	17	1.12137	8.63977e-06	KLF5, ATF7IP, NFE2, THRB, IKZF1, NFYB, TBP, SOX9, STAT3, SMARCD3, ETS1, JUN, ETS2, NFE2L2, YAP1, JAK3, NR5A1	108	564	13528	3.77555	0.0110578	0.00123473	0.0140883
GOTERM_BP_FAT	GO:0010628~positive regulation of gene expression	17	1.12137	1.25183e-05	KLF5, ATF7IP, NFE2, THRB, IKZF1, NFYB, TBP, SOX9, STAT3, SMARCD3, ETS1, JUN, ETS2, NFE2L2, YAP1, JAK3, NR5A1	108	581	13528	3.66507	0.015982	0.00160981	0.0204122
GOTERM_BP_FAT	GO:0010557~positive regulation of macromolecule biosynthetic process	18	1.18734	1.38144e-05	KLF5, ATF7IP, NFE2, THRB, IKZF1, CD3E, NFYB, TBP, SOX9, STAT3, SMARCD3, ETS1, JUN, ETS2, NFE2L2, YAP1, JAK3, NR5A1	108	654	13528	3.4475	0.0176221	0.00161499	0.0225254
GOTERM_BP_FAT	GO:0006357~regulation of transcription from RNA polymerase II promoter	19	1.2533	1.44745e-05	ATF7IP, NFE2, THRB, IKZF1, SUB1, PAX5, SOX9, STAT3, RBBP8, TARBP2, ORC2L, ID2, SMARCD3, ETS1, JUN, YAP1, JAK3, NCOR1, NR5A1	108	727	13528	3.27363	0.0184564	0.0015512	0.0236017
GOTERM_BP_FAT	GO:0031328~positive regulation of cellular biosynthetic process	18	1.18734	2.50555e-05	KLF5, ATF7IP, NFE2, THRB, IKZF1, CD3E, NFYB, TBP, SOX9, STAT3, SMARCD3, ETS1, JUN, ETS2, NFE2L2, YAP1, JAK3, NR5A1	108	685	13528	3.29148	0.0317325	0.00189508	0.0408514
GOTERM_BP_FAT	GO:0045935~positive regulation of nucleobase, nucleoside, nucleotide and nucleic acid metabolic process	17	1.12137	3.00795e-05	KLF5, ATF7IP, NFE2, THRB, IKZF1, NFYB, TBP, SOX9, STAT3, SMARCD3, ETS1, JUN, ETS2, NFE2L2, YAP1, JAK3, NR5A1	108	624	13528	3.41251	0.0379731	0.00214841	0.0490408
GOTERM_BP_FAT	GO:0009891~positive regulation of biosynthetic process	18	1.18734	3.01244e-05	KLF5, ATF7IP, NFE2, THRB, IKZF1, CD3E, NFYB, TBP, SOX9, STAT3, SMARCD3, ETS1, JUN, ETS2, NFE2L2, YAP1, JAK3, NR5A1	108	695	13528	3.24412	0.0380287	0.00203848	0.0491139
GOTERM_BP_FAT	GO:0051173~positive regulation of nitrogen compound metabolic process	17	1.12137	4.40012e-05	KLF5, ATF7IP, NFE2, THRB, IKZF1, NFYB, TBP, SOX9, STAT3, SMARCD3, ETS1, JUN, ETS2, NFE2L2, YAP1, JAK3, NR5A1	108	644	13528	3.30653	0.0550571	0.00257081	0.0717306
GOTERM_BP_FAT	GO:0045449~regulation of transcription	39	2.57256	5.30687e-05	TAF1B, EIF2C2, TAF1A, THRB, TSG101, PAX5, TBP, NFYB, NR3C1, MYBL2, SOX9, ORC2L, STAT4, HSF1, SMARCD3, HNRNPD, YAP1, RHOXF2, MAFG, KLF5, ATF7IP, NFE2, IKZF1, SUB1, SMAD6, CDC5L, STAT3, RBBP8, TARBP2, ID2, ETS1, PIAS3, JUN, ETS2, NFE2L2, JAK3, NCOR1, XRN2, NR5A1	108	2601	13528	1.87817	0.066021	0.00296522	0.0865065
GOTERM_BP_FAT	GO:0045893~positive regulation of transcription, DNA-dependent	14	0.923483	9.74284e-05	ATF7IP, IKZF1, THRB, NFYB, SOX9, STAT3, SMARCD3, ETS1, JUN, ETS2, YAP1, JAK3, NFE2L2, NR5A1	108	477	13528	3.67637	0.117853	0.00481133	0.158763
GOTERM_BP_FAT	GO:0051254~positive regulation of RNA metabolic process	14	0.923483	0.000105934	ATF7IP, IKZF1, THRB, NFYB, SOX9, STAT3, SMARCD3, ETS1, JUN, ETS2, YAP1, JAK3, NFE2L2, NR5A1	108	481	13528	3.6458	0.127458	0.00469049	0.172611
GOTERM_BP_FAT	GO:0006350~transcription	30	1.97889	0.00146293	TAF1B, EIF2C2, TAF1A, THRB, PAX5, TBP, NFYB, NR3C1, SOX9, MYBL2, STAT4, HSF1, SMARCD3, HNRNPD, MAFG, KLF5, ATF7IP, NFE2, IKZF1, SUB1, SMAD6, CDC5L, STAT3, ETS1, PIAS3, JUN, NFE2L2, NCOR1, XRN2, NR5A1	108	2101	13528	1.78857	0.848046	0.0355855	2.35915
Annotation Cluster 2	Enrichment Score: 4.215231023138701
Category	Term	Count	%	PValue	Genes	List Total	Pop Hits	Pop Total	Fold Enrichment	Bonferroni	Benjamini	FDR
GOTERM_BP_FAT	GO:0006351~transcription, DNA-dependent	12	0.791557	1.93507e-05	KLF5, TAF1B, TAF1A, THRB, ETS1, PAX5, TBP, NFE2L2, NR3C1, NCOR1, XRN2, NR5A1	108	292	13528	5.14764	0.024597	0.0019139	0.0315514
GOTERM_BP_FAT	GO:0032774~RNA biosynthetic process	12	0.791557	2.19499e-05	KLF5, TAF1B, TAF1A, THRB, ETS1, PAX5, TBP, NFE2L2, NR3C1, NCOR1, XRN2, NR5A1	108	296	13528	5.07808	0.0278546	0.00176406	0.0357887
GOTERM_BP_FAT	GO:0006366~transcription from RNA polymerase II promoter	9	0.593668	0.000532326	KLF5, TAF1A, ETS1, PAX5, TBP, NFE2L2, NR3C1, NCOR1, NR5A1	108	234	13528	4.81766	0.496054	0.0161839	0.86456
Annotation Cluster 3	Enrichment Score: 2.9567629332192706
Category	Term	Count	%	PValue	Genes	List Total	Pop Hits	Pop Total	Fold Enrichment	Bonferroni	Benjamini	FDR
GOTERM_BP_FAT	GO:0031050~dsRNA fragmentation	4	0.263852	0.000129885	TARBP2, EIF2C2, DICER1, PRKRA	108	13	13528	38.5413	0.153947	0.00521053	0.211599
GOTERM_BP_FAT	GO:0030422~RNA interference, production of siRNA	3	0.197889	0.000184979	TARBP2, DICER1, PRKRA	108	3	13528	125.259	0.211868	0.00677949	0.301227
GOTERM_BP_FAT	GO:0010608~posttranscriptional regulation of gene expression	9	0.593668	0.000266532	TARBP2, NCK2, EIF2C2, DICER1, PRKRA, HNRNPD, SYNCRIP, PABPC1, PABPC1P4, PRKCD	108	211	13528	5.34281	0.290414	0.00948454	0.433761
GOTERM_BP_FAT	GO:0035194~posttranscriptional gene silencing by RNA	4	0.263852	0.00057682	TARBP2, EIF2C2, DICER1, PRKRA	108	21	13528	23.8589	0.524116	0.0167352	0.936505
GOTERM_BP_FAT	GO:0016441~posttranscriptional gene silencing	4	0.263852	0.00057682	TARBP2, EIF2C2, DICER1, PRKRA	108	21	13528	23.8589	0.524116	0.0167352	0.936505
GOTERM_BP_FAT	GO:0031054~pre-microRNA processing	3	0.197889	0.000910626	TARBP2, EIF2C2, DICER1	108	6	13528	62.6296	0.690411	0.0236448	1.4747
GOTERM_BP_FAT	GO:0016246~RNA interference	3	0.197889	0.000910626	TARBP2, DICER1, PRKRA	108	6	13528	62.6296	0.690411	0.0236448	1.4747
GOTERM_BP_FAT	GO:0043331~response to dsRNA	4	0.263852	0.000974842	TARBP2, EIF2C2, DICER1, PRKRA	108	25	13528	20.0415	0.714991	0.0247922	1.57791
GOTERM_BP_FAT	GO:0031047~gene silencing by RNA	4	0.263852	0.00220881	TARBP2, EIF2C2, DICER1, PRKRA	108	33	13528	15.1829	0.941917	0.0455822	3.54175
Annotation Cluster 4	Enrichment Score: 2.9160843250271733
Category	Term	Count	%	PValue	Genes	List Total	Pop Hits	Pop Total	Fold Enrichment	Bonferroni	Benjamini	FDR
GOTERM_BP_FAT	GO:0010605~negative regulation of macromolecule metabolic process	22	1.45119	2.3696e-07	ATF7IP, EIF2C2, THRB, IKZF1, TSG101, SMAD6, DICER1, PAX5, SOX9, PRKCD, STAT3, CDT1, BAK1, TARBP2, ORC2L, SET, ID2, JUN, BAX, PRKRA, PSMA3, LOC646817, BAK1P1, NCOR1	108	734	13528	3.75436	0.000304921	0.000304921	0.000386421
GOTERM_BP_FAT	GO:0006357~regulation of transcription from RNA polymerase II promoter	19	1.2533	1.44745e-05	ATF7IP, NFE2, THRB, IKZF1, SUB1, PAX5, SOX9, STAT3, RBBP8, TARBP2, ORC2L, ID2, SMARCD3, ETS1, JUN, YAP1, JAK3, NCOR1, NR5A1	108	727	13528	3.27363	0.0184564	0.0015512	0.0236017
GOTERM_BP_FAT	GO:0010629~negative regulation of gene expression	15	0.989446	4.18984e-05	ATF7IP, EIF2C2, IKZF1, THRB, TSG101, DICER1, PAX5, SOX9, STAT3, TARBP2, ORC2L, ID2, BAX, PRKRA, NCOR1	108	504	13528	3.72795	0.0524962	0.00269258	0.0683037
Annotation Cluster 5	Enrichment Score: 2.9001223445753985
Category	Term	Count	%	PValue	Genes	List Total	Pop Hits	Pop Total	Fold Enrichment	Bonferroni	Benjamini	FDR
GOTERM_BP_FAT	GO:0031399~regulation of protein modification process	12	0.791557	2.12733e-05	CD3E, SMAD6, PAX5, PRKCD, BAK1, CCND1, SET, PIAS3, BAX, JUN, PSMA3, LOC646817, BAK1P1, AXIN1	108	295	13528	5.09529	0.0270076	0.00195373	0.0346857
GOTERM_BP_FAT	GO:0032268~regulation of cellular protein metabolic process	15	0.989446	2.13456e-05	EIF2C2, CD3E, SMAD6, PAX5, PRKCD, BAK1, TARBP2, NCK2, CCND1, SET, PIAS3, JUN, BAX, PSMA3, LOC646817, BAK1P1, AXIN1	108	474	13528	3.9639	0.0270982	0.0018298	0.0348036
GOTERM_BP_FAT	GO:0031400~negative regulation of protein modification process	8	0.527704	4.30521e-05	BAK1, SET, JUN, BAX, SMAD6, PSMA3, LOC646817, PAX5, BAK1P1, PRKCD	108	119	13528	8.42079	0.0539021	0.00263506	0.0701839
GOTERM_BP_FAT	GO:0032269~negative regulation of cellular protein metabolic process	9	0.593668	8.93233e-05	BAK1, EIF2C2, SET, JUN, BAX, SMAD6, PSMA3, LOC646817, PAX5, BAK1P1, PRKCD	108	180	13528	6.26296	0.108602	0.00477872	0.145564
GOTERM_BP_FAT	GO:0001933~negative regulation of protein amino acid phosphorylation	5	0.329815	0.000112169	BAK1, JUN, BAX, SMAD6, BAK1P1, PRKCD	108	32	13528	19.5718	0.134432	0.00480074	0.182762
GOTERM_BP_FAT	GO:0051248~negative regulation of protein metabolic process	9	0.593668	0.000116508	BAK1, EIF2C2, SET, JUN, BAX, SMAD6, PSMA3, LOC646817, PAX5, BAK1P1, PRKCD	108	187	13528	6.02852	0.139252	0.00482555	0.189825
GOTERM_BP_FAT	GO:0042113~B cell activation	6	0.395778	0.000333352	BAK1, IKZF1, BAX, IL7R, BAK1P1, PRKCD, BLNK	108	76	13528	9.88889	0.348902	0.0115302	0.542227
GOTERM_BP_FAT	GO:0042326~negative regulation of phosphorylation	5	0.329815	0.000429492	BAK1, JUN, BAX, SMAD6, BAK1P1, PRKCD	108	45	13528	13.9177	0.424707	0.014444	0.698095
GOTERM_BP_FAT	GO:0001932~regulation of protein amino acid phosphorylation	8	0.527704	0.000441506	BAK1, CCND1, CD3E, JUN, BAX, SMAD6, BAK1P1, PRKCD, AXIN1	108	173	13528	5.79234	0.433537	0.0144673	0.717557
GOTERM_BP_FAT	GO:0045936~negative regulation of phosphate metabolic process	5	0.329815	0.000550791	BAK1, JUN, BAX, SMAD6, BAK1P1, PRKCD	108	48	13528	13.0478	0.507895	0.0163546	0.894425
GOTERM_BP_FAT	GO:0010563~negative regulation of phosphorus metabolic process	5	0.329815	0.000550791	BAK1, JUN, BAX, SMAD6, BAK1P1, PRKCD	108	48	13528	13.0478	0.507895	0.0163546	0.894425
GOTERM_BP_FAT	GO:0001836~release of cytochrome c from mitochondria	4	0.263852	0.00057682	BID, BAK1, JUN, BAX, BAK1P1	108	21	13528	23.8589	0.524116	0.0167352	0.936505
GOTERM_BP_FAT	GO:0051726~regulation of cell cycle	10	0.659631	0.00123413	BAK1, CCND1, ID2, ETS1, TP53BP2, JUN, BAX, SMAD6, BAK1P1, CDT1, RBBP8	108	331	13528	3.78427	0.795932	0.0306823	1.99365
GOTERM_BP_FAT	GO:0043393~regulation of protein binding	4	0.263852	0.00151358	BAK1, SMARCD3, BAX, BAK1P1, PRKCD	108	29	13528	17.2771	0.857649	0.0354572	2.43988
GOTERM_BP_FAT	GO:0019220~regulation of phosphate metabolic process	12	0.791557	0.00156327	CD3E, SMAD6, PRKCD, NCK2, TARBP2, BAK1, CCND1, PPP1R2, CXCR4, BAX, JUN, BAK1P1, AXIN1	108	485	13528	3.0992	0.86648	0.0353167	2.51902
GOTERM_BP_FAT	GO:0051174~regulation of phosphorus metabolic process	12	0.791557	0.00156327	CD3E, SMAD6, PRKCD, NCK2, TARBP2, BAK1, CCND1, PPP1R2, CXCR4, BAX, JUN, BAK1P1, AXIN1	108	485	13528	3.0992	0.86648	0.0353167	2.51902
GOTERM_BP_FAT	GO:0008637~apoptotic mitochondrial changes	4	0.263852	0.00184072	BID, BAK1, JUN, BAX, BAK1P1	108	31	13528	16.1625	0.906631	0.0393929	2.95983
Annotation Cluster 6	Enrichment Score: 2.893610504792681
Category	Term	Count	%	PValue	Genes	List Total	Pop Hits	Pop Total	Fold Enrichment	Bonferroni	Benjamini	FDR
GOTERM_BP_FAT	GO:0045321~leukocyte activation	13	0.85752	4.51635e-07	IKZF1, TOLLIP, CD3E, IL7R, PRKCD, WAS, NCK2, BAK1, CBLB, CXCR4, BAX, LCK, BAK1P1, BLNK	108	242	13528	6.7288	0.000581086	0.000290585	0.0007365
GOTERM_BP_FAT	GO:0046649~lymphocyte activation	12	0.791557	4.78934e-07	BAK1, NCK2, CBLB, IKZF1, CXCR4, CD3E, BAX, LCK, IL7R, BAK1P1, WAS, PRKCD, BLNK	108	199	13528	7.55332	0.000616199	0.000205442	0.000781018
GOTERM_BP_FAT	GO:0001775~cell activation	13	0.85752	2.72094e-06	IKZF1, TOLLIP, CD3E, IL7R, PRKCD, WAS, NCK2, BAK1, CBLB, CXCR4, BAX, LCK, BAK1P1, BLNK	108	287	13528	5.67376	0.00349573	0.000583472	0.00443707
GOTERM_BP_FAT	GO:0042110~T cell activation	9	0.593668	6.82966e-06	NCK2, CBLB, IKZF1, CXCR4, CD3E, BAX, LCK, IL7R, WAS	108	126	13528	8.94709	0.00875128	0.00109812	0.0111369
GOTERM_BP_FAT	GO:0030098~lymphocyte differentiation	7	0.461741	0.000163356	BAK1, IKZF1, CD3E, BAX, LCK, IL7R, BAK1P1, BLNK	108	103	13528	8.51277	0.189624	0.00616494	0.26606
GOTERM_BP_FAT	GO:0042113~B cell activation	6	0.395778	0.000333352	BAK1, IKZF1, BAX, IL7R, BAK1P1, PRKCD, BLNK	108	76	13528	9.88889	0.348902	0.0115302	0.542227
GOTERM_BP_FAT	GO:0002521~leukocyte differentiation	7	0.461741	0.000597453	BAK1, IKZF1, CD3E, BAX, LCK, IL7R, BAK1P1, BLNK	108	131	13528	6.69324	0.536594	0.0165817	0.969852
GOTERM_BP_FAT	GO:0050863~regulation of T cell activation	6	0.395778	0.0023417	NCK2, CBLB, IKZF1, CD3E, LCK, IL7R	108	117	13528	6.42355	0.951067	0.0467649	3.75104
GOTERM_BP_FAT	GO:0030097~hemopoiesis	8	0.527704	0.00267684	BAK1, ID2, IKZF1, CD3E, BAX, LCK, IL7R, BAK1P1, BLNK	108	236	13528	4.24608	0.968245	0.0509259	4.27695
Annotation Cluster 7	Enrichment Score: 2.839439140317533
Category	Term	Count	%	PValue	Genes	List Total	Pop Hits	Pop Total	Fold Enrichment	Bonferroni	Benjamini	FDR
GOTERM_BP_FAT	GO:0034613~cellular protein localization	13	0.85752	9.63589e-05	BID, FYB, AURKB, RIMS1, CBLB, TOM1L1, BAX, JUN, ZFYVE9, PCNA, SPTBN1, KPNB1, NR5A1	108	411	13528	3.96197	0.116638	0.00494851	0.157021
GOTERM_BP_FAT	GO:0034504~protein localization in nucleus	7	0.461741	9.85168e-05	FYB, CBLB, ZFYVE9, JUN, SPTBN1, KPNB1, NR5A1	108	94	13528	9.32782	0.119088	0.00468519	0.160535
GOTERM_BP_FAT	GO:0070727~cellular macromolecule localization	13	0.85752	0.000103219	BID, FYB, AURKB, RIMS1, CBLB, TOM1L1, BAX, JUN, ZFYVE9, PCNA, SPTBN1, KPNB1, NR5A1	108	414	13528	3.93326	0.124403	0.00473337	0.16819
GOTERM_BP_FAT	GO:0033365~protein localization in organelle	8	0.527704	0.000156537	FYB, BID, CBLB, ZFYVE9, JUN, SPTBN1, KPNB1, NR5A1	108	146	13528	6.86352	0.182479	0.0060868	0.254966
GOTERM_BP_FAT	GO:0006606~protein import into nucleus	6	0.395778	0.000590352	FYB, CBLB, ZFYVE9, JUN, SPTBN1, KPNB1	108	86	13528	8.73902	0.532337	0.0167472	0.958377
GOTERM_BP_FAT	GO:0017038~protein import	7	0.461741	0.000597453	FYB, BID, CBLB, ZFYVE9, JUN, SPTBN1, KPNB1	108	131	13528	6.69324	0.536594	0.0165817	0.969852
GOTERM_BP_FAT	GO:0046907~intracellular transport	15	0.989446	0.000655758	FYB, BID, RIMS1, WAS, BAK1, CBLB, SET, TOM1L1, JUN, BAX, ZFYVE9, PCNA, SPTBN1, LOC646817, BAK1P1, SNAP25, KPNB1	108	657	13528	2.8598	0.570115	0.0178021	1.06403
GOTERM_BP_FAT	GO:0051170~nuclear import	6	0.395778	0.000655846	FYB, CBLB, ZFYVE9, JUN, SPTBN1, KPNB1	108	88	13528	8.5404	0.570164	0.0174368	1.06417
GOTERM_BP_FAT	GO:0006913~nucleocytoplasmic transport	7	0.461741	0.00148141	FYB, CBLB, SET, ZFYVE9, JUN, LOC646817, SPTBN1, KPNB1	108	156	13528	5.62061	0.851621	0.0353594	2.3886
GOTERM_BP_FAT	GO:0051169~nuclear transport	7	0.461741	0.0015809	FYB, CBLB, SET, ZFYVE9, JUN, LOC646817, SPTBN1, KPNB1	108	158	13528	5.54946	0.869479	0.0350927	2.54708
GOTERM_BP_FAT	GO:0007184~SMAD protein nuclear translocation	3	0.197889	0.00168233	ZFYVE9, JUN, SPTBN1	108	8	13528	46.9722	0.885478	0.0366725	2.70842
GOTERM_BP_FAT	GO:0000060~protein import into nucleus, translocation	4	0.263852	0.00240873	ZFYVE9, JUN, SPTBN1, KPNB1	108	34	13528	14.7364	0.955121	0.0473394	3.85644
GOTERM_BP_FAT	GO:0006886~intracellular protein transport	10	0.659631	0.00283591	FYB, BID, CBLB, TOM1L1, ZFYVE9, JUN, PCNA, SPTBN1, RIMS1, KPNB1	108	374	13528	3.34918	0.974138	0.0530909	4.52561
Annotation Cluster 8	Enrichment Score: 2.528020999771836
Category	Term	Count	%	PValue	Genes	List Total	Pop Hits	Pop Total	Fold Enrichment	Bonferroni	Benjamini	FDR
GOTERM_BP_FAT	GO:0043933~macromolecular complex subunit organization	16	1.05541	0.00045445	SYT1, NFE2, CD3E, DICER1, TBP, SLC9A3R1, RIMS1, SMN2, WAS, SMN1, TARBP2, NCK2, SET, ZFYVE9, BAX, LOC646817, KPNB1, XRN2	108	710	13528	2.82274	0.4429	0.0145188	0.73852
GOTERM_BP_FAT	GO:0034621~cellular macromolecular complex subunit organization	11	0.725594	0.000523829	TARBP2, NCK2, NFE2, SET, CD3E, ZFYVE9, DICER1, LOC646817, KPNB1, WAS, SMN2, XRN2, SMN1	108	357	13528	3.85953	0.49051	0.0163129	0.850817
GOTERM_BP_FAT	GO:0065003~macromolecular complex assembly	14	0.923483	0.00223185	SYT1, CD3E, DICER1, TBP, SLC9A3R1, SMN2, WAS, RIMS1, SMN1, TARBP2, NCK2, SET, BAX, ZFYVE9, LOC646817, KPNB1	108	665	13528	2.63704	0.943618	0.0453216	3.57807
Annotation Cluster 9	Enrichment Score: 2.403622063764114
Category	Term	Count	%	PValue	Genes	List Total	Pop Hits	Pop Total	Fold Enrichment	Bonferroni	Benjamini	FDR
GOTERM_BP_FAT	GO:0042113~B cell activation	6	0.395778	0.000333352	BAK1, IKZF1, BAX, IL7R, BAK1P1, PRKCD, BLNK	108	76	13528	9.88889	0.348902	0.0115302	0.542227
Annotation Cluster 10	Enrichment Score: 2.2954699487062236
Category	Term	Count	%	PValue	Genes	List Total	Pop Hits	Pop Total	Fold Enrichment	Bonferroni	Benjamini	FDR
GOTERM_BP_FAT	GO:0001836~release of cytochrome c from mitochondria	4	0.263852	0.00057682	BID, BAK1, JUN, BAX, BAK1P1	108	21	13528	23.8589	0.524116	0.0167352	0.936505
GOTERM_BP_FAT	GO:0008637~apoptotic mitochondrial changes	4	0.263852	0.00184072	BID, BAK1, JUN, BAX, BAK1P1	108	31	13528	16.1625	0.906631	0.0393929	2.95983
Annotation Cluster 11	Enrichment Score: 2.260686221898678
Category	Term	Count	%	PValue	Genes	List Total	Pop Hits	Pop Total	Fold Enrichment	Bonferroni	Benjamini	FDR
GOTERM_BP_FAT	GO:0007167~enzyme linked receptor protein signaling pathway	10	0.659631	0.00154728	EPS15, NCK2, CD3E, ZFYVE9, JUN, SMAD6, SPTBN1, GDF9, JAK3, STAT3	108	342	13528	3.66255	0.8637	0.0355858	2.49356
Annotation Cluster 14	Enrichment Score: 2.18496724405852
Category	Term	Count	%	PValue	Genes	List Total	Pop Hits	Pop Total	Fold Enrichment	Bonferroni	Benjamini	FDR
GOTERM_BP_FAT	GO:0007015~actin filament organization	5	0.329815	0.00251909	NCK2, PPP1R9A, EZR, ACTA1, LOC100129652, WAS	108	72	13528	8.69856	0.961077	0.0487143	4.02973
Annotation Cluster 21	Enrichment Score: 1.8221909873958335
Category	Term	Count	%	PValue	Genes	List Total	Pop Hits	Pop Total	Fold Enrichment	Bonferroni	Benjamini	FDR
GOTERM_BP_FAT	GO:0045639~positive regulation of myeloid cell differentiation	4	0.263852	0.00220881	ID2, IKZF1, ETS1, JUN	108	33	13528	15.1829	0.941917	0.0455822	3.54175

## Sheet: module 8
Annotation Cluster 1	Enrichment Score: 6.397138748285485
Category	Term	Count	%	PValue	Genes	List Total	Pop Hits	Pop Total	Fold Enrichment	Bonferroni	Benjamini	FDR
GOTERM_BP_FAT	GO:0006468~protein amino acid phosphorylation	14	2.2293	1.14051e-07	IRAK2, MYOD1, BCR, CDK8, CSNK2A1P, IRAK3, MAP3K5, CSNK2A1, RIPK1, MAPK8IP3, ERCC3, MAP3K14, MAP2K7, INSR, MAP3K11	45	667	13528	6.30991	8.77013e-05	8.77013e-05	0.000174159
GOTERM_BP_FAT	GO:0016310~phosphorylation	15	2.38854	1.24391e-07	IRAK2, MYOD1, BCR, CDK8, CSNK2A1P, IRAK3, TOP1, MAP3K5, CSNK2A1, RIPK1, MAPK8IP3, ERCC3, MAP3K14, MAP2K7, INSR, MAP3K11	45	800	13528	5.63667	9.5652e-05	4.78271e-05	0.000189949
GOTERM_BP_FAT	GO:0006796~phosphate metabolic process	15	2.38854	1.34828e-06	IRAK2, MYOD1, BCR, CDK8, CSNK2A1P, IRAK3, TOP1, MAP3K5, CSNK2A1, RIPK1, MAPK8IP3, ERCC3, MAP3K14, MAP2K7, INSR, MAP3K11	45	973	13528	4.63446	0.00103629	0.000345549	0.00205884
GOTERM_BP_FAT	GO:0006793~phosphorus metabolic process	15	2.38854	1.34828e-06	IRAK2, MYOD1, BCR, CDK8, CSNK2A1P, IRAK3, TOP1, MAP3K5, CSNK2A1, RIPK1, MAPK8IP3, ERCC3, MAP3K14, MAP2K7, INSR, MAP3K11	45	973	13528	4.63446	0.00103629	0.000345549	0.00205884
Annotation Cluster 2	Enrichment Score: 3.7473295236826254
Category	Term	Count	%	PValue	Genes	List Total	Pop Hits	Pop Total	Fold Enrichment	Bonferroni	Benjamini	FDR
GOTERM_BP_FAT	GO:0051173~positive regulation of nitrogen compound metabolic process	12	1.91083	4.75696e-06	HSP90AA2, MYOD1, HRAS, HSP90AA1, CCNH, MED12, ELK1, TOPORS, ARNT, PIAS2, ERCC3, INSR, ERCC2	45	644	13528	5.60166	0.00365143	0.000522451	0.00726379
GOTERM_BP_FAT	GO:0031328~positive regulation of cellular biosynthetic process	12	1.91083	8.57395e-06	HSP90AA2, MYOD1, HRAS, HSP90AA1, CCNH, MED12, ELK1, TOPORS, ARNT, PIAS2, ERCC3, INSR, ERCC2	45	685	13528	5.26637	0.00657171	0.000659122	0.0130919
GOTERM_BP_FAT	GO:0006366~transcription from RNA polymerase II promoter	8	1.27389	9.41041e-06	GTF2H2D, GTF2H2C, CCNH, MED26, MED12, ERCC3, APEX1, GTF2H2, ARNT, ERCC2, GTF2H2B	45	234	13528	10.2777	0.00721052	0.00065766	0.014369
GOTERM_BP_FAT	GO:0009891~positive regulation of biosynthetic process	12	1.91083	9.83677e-06	HSP90AA2, MYOD1, HRAS, HSP90AA1, CCNH, MED12, ELK1, TOPORS, ARNT, PIAS2, ERCC3, INSR, ERCC2	45	695	13528	5.1906	0.00753597	0.000630177	0.01502
GOTERM_BP_FAT	GO:0045935~positive regulation of nucleobase, nucleoside, nucleotide and nucleic acid metabolic process	11	1.75159	2.42556e-05	MYOD1, HRAS, CCNH, MED12, ELK1, PIAS2, TOPORS, ERCC3, INSR, ARNT, ERCC2	45	624	13528	5.29943	0.0184799	0.00133145	0.0370327
GOTERM_BP_FAT	GO:0010557~positive regulation of macromolecule biosynthetic process	11	1.75159	3.62652e-05	MYOD1, HRAS, CCNH, MED12, ELK1, PIAS2, TOPORS, ERCC3, INSR, ARNT, ERCC2	45	654	13528	5.05634	0.0275031	0.0018575	0.0553638
GOTERM_BP_FAT	GO:0006351~transcription, DNA-dependent	8	1.27389	3.92539e-05	GTF2H2D, GTF2H2C, CCNH, MED26, MED12, ERCC3, APEX1, GTF2H2, ARNT, ERCC2, GTF2H2B	45	292	13528	8.23623	0.0297357	0.0018849	0.0599251
GOTERM_BP_FAT	GO:0032774~RNA biosynthetic process	8	1.27389	4.28035e-05	GTF2H2D, GTF2H2C, CCNH, MED26, MED12, ERCC3, APEX1, GTF2H2, ARNT, ERCC2, GTF2H2B	45	296	13528	8.12492	0.0323807	0.00182703	0.0653424
GOTERM_BP_FAT	GO:0045449~regulation of transcription	20	3.18471	0.000229732	IRAK2, MYOD1, SNX6, CCNH, SNIP1, MED12, CDK8, ELK1, TOPORS, GTF2H2, ARNT, GTF2H2B, IRAK3, GTF2H2D, GTF2H2C, MED8, RIPK1, MED26, MED9, PIAS2, ERCC3, INSR, ERCC2	45	2601	13528	2.31159	0.161955	0.00518311	0.350233
GOTERM_BP_FAT	GO:0010604~positive regulation of macromolecule metabolic process	11	1.75159	0.0003403	MYOD1, HRAS, CCNH, MED12, ELK1, PIAS2, TOPORS, ERCC3, INSR, ARNT, ERCC2	45	857	13528	3.85863	0.230285	0.00686411	0.51839
GOTERM_BP_FAT	GO:0045941~positive regulation of transcription	9	1.43312	0.000407879	MYOD1, CCNH, MED12, ELK1, PIAS2, TOPORS, ERCC3, ARNT, ERCC2	45	564	13528	4.79716	0.269278	0.00801191	0.621035
GOTERM_BP_FAT	GO:0006357~regulation of transcription from RNA polymerase II promoter	10	1.59236	0.000462044	MYOD1, CCNH, MED8, MED26, MED9, MED12, ELK1, ERCC3, ARNT, ERCC2	45	727	13528	4.13511	0.299103	0.00863068	0.703235
GOTERM_BP_FAT	GO:0010628~positive regulation of gene expression	9	1.43312	0.000497197	MYOD1, CCNH, MED12, ELK1, PIAS2, TOPORS, ERCC3, ARNT, ERCC2	45	581	13528	4.6568	0.317805	0.00906438	0.756549
GOTERM_BP_FAT	GO:0045893~positive regulation of transcription, DNA-dependent	8	1.27389	0.000801306	MYOD1, CCNH, MED12, ELK1, PIAS2, ERCC3, ARNT, ERCC2	45	477	13528	5.04188	0.460143	0.0127606	1.21665
GOTERM_BP_FAT	GO:0051254~positive regulation of RNA metabolic process	8	1.27389	0.000841662	MYOD1, CCNH, MED12, ELK1, PIAS2, ERCC3, ARNT, ERCC2	45	481	13528	4.99995	0.476653	0.0128667	1.27756
GOTERM_BP_FAT	GO:0045944~positive regulation of transcription from RNA polymerase II promoter	7	1.11465	0.00119513	MYOD1, CCNH, MED12, ELK1, ERCC3, ARNT, ERCC2	45	371	13528	5.67212	0.601323	0.0154657	1.80952
GOTERM_BP_FAT	GO:0051252~regulation of RNA metabolic process	14	2.2293	0.00395677	MYOD1, CCNH, SNIP1, MED12, ELK1, ARNT, MED26, MED8, MED9, PIAS2, ERCC3, INSR, RASA1, ERCC2	45	1813	13528	2.32141	0.952584	0.0420318	5.87448
GOTERM_BP_FAT	GO:0006350~transcription	15	2.38854	0.00524819	MYOD1, CCNH, MED12, CDK8, ELK1, TOPORS, GTF2H2, ARNT, GTF2H2B, GTF2H2D, GTF2H2C, MED8, MED26, MED9, PIAS2, ERCC3, APEX1, ERCC2	45	2101	13528	2.14628	0.982516	0.053214	7.72091
Annotation Cluster 3	Enrichment Score: 3.5824729026054265
Category	Term	Count	%	PValue	Genes	List Total	Pop Hits	Pop Total	Fold Enrichment	Bonferroni	Benjamini	FDR
GOTERM_BP_FAT	GO:0033554~cellular response to stress	12	1.91083	1.36028e-06	CCNH, TOPORS, GTF2H2, ARNT, GTF2H2B, GTF2H2D, MAP3K5, GTF2H2C, RIPK1, MAPK8IP3, ERCC3, MAP2K7, APEX1, ERCC2, MAP3K11	45	566	13528	6.37362	0.00104551	0.00026148	0.00207718
GOTERM_BP_FAT	GO:0006367~transcription initiation from RNA polymerase II promoter	6	0.955414	2.57861e-06	GTF2H2D, GTF2H2C, CCNH, MED26, MED12, ERCC3, GTF2H2, ERCC2, GTF2H2B	45	68	13528	26.5255	0.00198099	0.000396512	0.00393754
GOTERM_BP_FAT	GO:0006461~protein complex assembly	11	1.75159	3.80027e-06	HSP90AA2, HRAS, HSP90AA1, CCNH, MED12, GTF2H2, GTF2H2B, CYBA, GTF2H2D, GTF2H2C, MED26, ERCC3, INSR, MAP3K11, ERCC2	45	505	13528	6.54821	0.00291815	0.000486951	0.00580298
GOTERM_BP_FAT	GO:0070271~protein complex biogenesis	11	1.75159	3.80027e-06	HSP90AA2, HRAS, HSP90AA1, CCNH, MED12, GTF2H2, GTF2H2B, CYBA, GTF2H2D, GTF2H2C, MED26, ERCC3, INSR, MAP3K11, ERCC2	45	505	13528	6.54821	0.00291815	0.000486951	0.00580298
GOTERM_BP_FAT	GO:0006352~transcription initiation	6	0.955414	6.92773e-06	GTF2H2D, GTF2H2C, CCNH, MED26, MED12, ERCC3, GTF2H2, ERCC2, GTF2H2B	45	83	13528	21.7317	0.00531328	0.000591763	0.0105783
GOTERM_BP_FAT	GO:0006366~transcription from RNA polymerase II promoter	8	1.27389	9.41041e-06	GTF2H2D, GTF2H2C, CCNH, MED26, MED12, ERCC3, APEX1, GTF2H2, ARNT, ERCC2, GTF2H2B	45	234	13528	10.2777	0.00721052	0.00065766	0.014369
GOTERM_BP_FAT	GO:0006351~transcription, DNA-dependent	8	1.27389	3.92539e-05	GTF2H2D, GTF2H2C, CCNH, MED26, MED12, ERCC3, APEX1, GTF2H2, ARNT, ERCC2, GTF2H2B	45	292	13528	8.23623	0.0297357	0.0018849	0.0599251
GOTERM_BP_FAT	GO:0065003~macromolecular complex assembly	11	1.75159	4.17984e-05	HSP90AA2, HRAS, HSP90AA1, CCNH, MED12, GTF2H2, GTF2H2B, CYBA, GTF2H2D, GTF2H2C, MED26, ERCC3, INSR, MAP3K11, ERCC2	45	665	13528	4.9727	0.0316325	0.00188902	0.0638085
GOTERM_BP_FAT	GO:0032774~RNA biosynthetic process	8	1.27389	4.28035e-05	GTF2H2D, GTF2H2C, CCNH, MED26, MED12, ERCC3, APEX1, GTF2H2, ARNT, ERCC2, GTF2H2B	45	296	13528	8.12492	0.0323807	0.00182703	0.0653424
GOTERM_BP_FAT	GO:0000718~nucleotide-excision repair, DNA damage removal	4	0.636943	4.73501e-05	GTF2H2D, GTF2H2C, CCNH, ERCC3, GTF2H2, ERCC2, GTF2H2B	45	22	13528	54.6586	0.0357581	0.001819	0.0722807
GOTERM_BP_FAT	GO:0043933~macromolecular complex subunit organization	11	1.75159	7.2653e-05	HSP90AA2, HRAS, HSP90AA1, CCNH, MED12, GTF2H2, GTF2H2B, CYBA, GTF2H2D, GTF2H2C, MED26, ERCC3, INSR, MAP3K11, ERCC2	45	710	13528	4.65753	0.05434	0.00253642	0.110886
GOTERM_BP_FAT	GO:0006368~RNA elongation from RNA polymerase II promoter	4	0.636943	0.000501327	GTF2H2D, GTF2H2C, CCNH, ERCC3, GTF2H2, ERCC2, GTF2H2B	45	48	13528	25.0519	0.319969	0.00892774	0.76281
GOTERM_BP_FAT	GO:0006354~RNA elongation	4	0.636943	0.000599525	GTF2H2D, GTF2H2C, CCNH, ERCC3, GTF2H2, ERCC2, GTF2H2B	45	51	13528	23.5782	0.369457	0.0104265	0.911589
GOTERM_BP_FAT	GO:0006289~nucleotide-excision repair	4	0.636943	0.000748459	GTF2H2D, GTF2H2C, CCNH, ERCC3, GTF2H2, ERCC2, GTF2H2B	45	55	13528	21.8634	0.437734	0.012439	1.13684
GOTERM_BP_FAT	GO:0006308~DNA catabolic process	4	0.636943	0.000965273	GTF2H2D, GTF2H2C, CCNH, ERCC3, GTF2H2, ERCC2, GTF2H2B	45	60	13528	20.0415	0.52415	0.0136587	1.46389
Annotation Cluster 4	Enrichment Score: 3.2592475134431638
Category	Term	Count	%	PValue	Genes	List Total	Pop Hits	Pop Total	Fold Enrichment	Bonferroni	Benjamini	FDR
GOTERM_BP_FAT	GO:0007243~protein kinase cascade	9	1.43312	2.17362e-05	IRAK2, TMED7, MAP3K5, RIPK1, SNIP1, TICAM2, MAPK8IP3, MAP2K7, INSR, MAP3K11	45	370	13528	7.31243	0.0165764	0.00128497	0.0331867
GOTERM_BP_FAT	GO:0031098~stress-activated protein kinase signaling pathway	5	0.796178	5.04176e-05	MAP3K5, RIPK1, MAPK8IP3, MAP2K7, MAP3K11	45	63	13528	23.8589	0.0380301	0.00184459	0.0769616
GOTERM_BP_FAT	GO:0007257~activation of JUN kinase activity	4	0.636943	7.92185e-05	MAP3K5, RIPK1, MAPK8IP3, MAP3K11	45	26	13528	46.2496	0.0591029	0.00253518	0.120901
GOTERM_BP_FAT	GO:0043405~regulation of MAP kinase activity	6	0.955414	8.97225e-05	IRAK3, MAP3K5, RIPK1, MAPK8IP3, INSR, MAP3K11	45	141	13528	12.7924	0.066673	0.00275618	0.136921
GOTERM_BP_FAT	GO:0044093~positive regulation of molecular function	10	1.59236	9.18986e-05	IRAK2, IRAK3, CDC42, MAP3K5, RIPK1, CDC42P2, MAPK8IP3, CALM3, INSR, CALM2, CALM1, ERCC2, MAP3K11	45	586	13528	5.13007	0.0682337	0.00271451	0.14024
GOTERM_BP_FAT	GO:0043549~regulation of kinase activity	8	1.27389	0.000138821	CDC42, IRAK3, MAP3K5, SNX6, RIPK1, CDC42P2, MAPK8IP3, INSR, MAP3K11	45	357	13528	6.73663	0.101259	0.00367464	0.211774
GOTERM_BP_FAT	GO:0000187~activation of MAPK activity	5	0.796178	0.000141543	MAP3K5, RIPK1, MAPK8IP3, INSR, MAP3K11	45	82	13528	18.3306	0.103139	0.00362191	0.215923
GOTERM_BP_FAT	GO:0051174~regulation of phosphorus metabolic process	9	1.43312	0.000146341	LOC440917, CDC42, IRAK3, MAP3K5, SNX6, RIPK1, CDC42P2, MAPK8IP3, INSR, YWHAE, MAP3K11	45	485	13528	5.57856	0.106443	0.00362389	0.223235
GOTERM_BP_FAT	GO:0019220~regulation of phosphate metabolic process	9	1.43312	0.000146341	LOC440917, CDC42, IRAK3, MAP3K5, SNX6, RIPK1, CDC42P2, MAPK8IP3, INSR, YWHAE, MAP3K11	45	485	13528	5.57856	0.106443	0.00362389	0.223235
GOTERM_BP_FAT	GO:0043507~positive regulation of JUN kinase activity	4	0.636943	0.00014908	MAP3K5, RIPK1, MAPK8IP3, MAP3K11	45	32	13528	37.5778	0.108322	0.00357643	0.227407
GOTERM_BP_FAT	GO:0051338~regulation of transferase activity	8	1.27389	0.000179008	CDC42, IRAK3, MAP3K5, SNX6, RIPK1, CDC42P2, MAPK8IP3, INSR, MAP3K11	45	372	13528	6.46499	0.128613	0.00416311	0.273002
GOTERM_BP_FAT	GO:0043506~regulation of JUN kinase activity	4	0.636943	0.000230903	MAP3K5, RIPK1, MAPK8IP3, MAP3K11	45	37	13528	32.4997	0.16271	0.005061	0.352016
GOTERM_BP_FAT	GO:0000165~MAPKKK cascade	6	0.955414	0.000311431	MAP3K5, RIPK1, MAPK8IP3, MAP2K7, INSR, MAP3K11	45	184	13528	9.8029	0.213001	0.00663147	0.47451
GOTERM_BP_FAT	GO:0043406~positive regulation of MAP kinase activity	5	0.796178	0.00032804	MAP3K5, RIPK1, MAPK8IP3, INSR, MAP3K11	45	102	13528	14.7364	0.222992	0.00679583	0.499757
GOTERM_BP_FAT	GO:0043408~regulation of MAPKKK cascade	5	0.796178	0.000422414	MAP3K5, RIPK1, MAPK8IP3, INSR, MAP3K11	45	109	13528	13.79	0.277404	0.00808972	0.643099
GOTERM_BP_FAT	GO:0042325~regulation of phosphorylation	8	1.27389	0.000698209	CDC42, IRAK3, MAP3K5, SNX6, RIPK1, CDC42P2, MAPK8IP3, INSR, MAP3K11	45	466	13528	5.1609	0.415565	0.0118648	1.06089
GOTERM_BP_FAT	GO:0045859~regulation of protein kinase activity	7	1.11465	0.000820465	IRAK3, MAP3K5, SNX6, RIPK1, MAPK8IP3, INSR, MAP3K11	45	345	13528	6.09958	0.468045	0.012799	1.24557
GOTERM_BP_FAT	GO:0033674~positive regulation of kinase activity	6	0.955414	0.000877398	CDC42, MAP3K5, RIPK1, CDC42P2, MAPK8IP3, INSR, MAP3K11	45	231	13528	7.80837	0.490851	0.0131484	1.33146
GOTERM_BP_FAT	GO:0007254~JNK cascade	4	0.636943	0.000919088	MAP3K5, RIPK1, MAPK8IP3, MAP3K11	45	59	13528	20.3812	0.50693	0.0135061	1.39431
GOTERM_BP_FAT	GO:0051347~positive regulation of transferase activity	6	0.955414	0.00104118	CDC42, MAP3K5, RIPK1, CDC42P2, MAPK8IP3, INSR, MAP3K11	45	240	13528	7.51556	0.551159	0.0142033	1.57816
GOTERM_BP_FAT	GO:0046328~regulation of JNK cascade	4	0.636943	0.00121826	MAP3K5, RIPK1, MAPK8IP3, MAP3K11	45	65	13528	18.4998	0.608359	0.0155021	1.84423
GOTERM_BP_FAT	GO:0010627~regulation of protein kinase cascade	6	0.955414	0.00122673	TMED7, MAP3K5, RIPK1, TICAM2, MAPK8IP3, INSR, MAP3K11	45	249	13528	7.24391	0.610907	0.0153553	1.85695
GOTERM_BP_FAT	GO:0070302~regulation of stress-activated protein kinase signaling pathway	4	0.636943	0.00144813	MAP3K5, RIPK1, MAPK8IP3, MAP3K11	45	69	13528	17.4274	0.671894	0.0178139	2.18864
GOTERM_BP_FAT	GO:0001932~regulation of protein amino acid phosphorylation	5	0.796178	0.00235372	MAP3K5, RIPK1, MAPK8IP3, INSR, MAP3K11	45	173	13528	8.6885	0.836696	0.0270832	3.53447
GOTERM_BP_FAT	GO:0031399~regulation of protein modification process	6	0.955414	0.00258049	LOC440917, MAP3K5, RIPK1, MAPK8IP3, INSR, YWHAE, MAP3K11	45	295	13528	6.11435	0.862888	0.0292207	3.86876
GOTERM_BP_FAT	GO:0046777~protein amino acid autophosphorylation	4	0.636943	0.00263298	CSNK2A1, RIPK1, CSNK2A1P, INSR, MAP3K11	45	85	13528	14.1469	0.868327	0.0293751	3.94598
GOTERM_BP_FAT	GO:0080135~regulation of cellular response to stress	4	0.636943	0.00452683	MAP3K5, RIPK1, MAPK8IP3, MAP3K11	45	103	13528	11.6746	0.96947	0.0466708	6.69375
Annotation Cluster 5	Enrichment Score: 2.860516387681696
Category	Term	Count	%	PValue	Genes	List Total	Pop Hits	Pop Total	Fold Enrichment	Bonferroni	Benjamini	FDR
GOTERM_BP_FAT	GO:0051101~regulation of DNA binding	6	0.955414	4.32911e-05	IRAK2, IRAK3, RIPK1, CALM3, APEX1, CALM2, CALM1, ERCC2	45	121	13528	14.9069	0.0327435	0.00175065	0.0660865
GOTERM_BP_FAT	GO:0043388~positive regulation of DNA binding	5	0.796178	7.63335e-05	IRAK2, IRAK3, RIPK1, CALM3, CALM2, CALM1, ERCC2	45	70	13528	21.473	0.0570129	0.00254904	0.1165
GOTERM_BP_FAT	GO:0044093~positive regulation of molecular function	10	1.59236	9.18986e-05	IRAK2, IRAK3, CDC42, MAP3K5, RIPK1, CDC42P2, MAPK8IP3, CALM3, INSR, CALM2, CALM1, ERCC2, MAP3K11	45	586	13528	5.13007	0.0682337	0.00271451	0.14024
GOTERM_BP_FAT	GO:0051099~positive regulation of binding	5	0.796178	0.00011653	IRAK2, IRAK3, RIPK1, CALM3, CALM2, CALM1, ERCC2	45	78	13528	19.2707	0.0857183	0.00331363	0.177797
GOTERM_BP_FAT	GO:0051098~regulation of binding	6	0.955414	0.000131888	IRAK2, IRAK3, RIPK1, CALM3, APEX1, CALM2, CALM1, ERCC2	45	153	13528	11.7891	0.0964542	0.00361589	0.201208
GOTERM_BP_FAT	GO:0034097~response to cytokine stimulus	4	0.636943	0.00213683	IRAK2, IRAK3, RIPK1, INSR	45	79	13528	15.2214	0.806983	0.0249898	3.21372
Annotation Cluster 6	Enrichment Score: 2.485743345794319
Category	Term	Count	%	PValue	Genes	List Total	Pop Hits	Pop Total	Fold Enrichment	Bonferroni	Benjamini	FDR
GOTERM_BP_FAT	GO:0042554~superoxide anion generation	3	0.477707	0.000788299	CYBA, CYBB, NCF2	45	13	13528	69.3744	0.454712	0.0128201	1.19701
GOTERM_BP_FAT	GO:0045730~respiratory burst	3	0.477707	0.000788299	CYBA, CYBB, NCF2	45	13	13528	69.3744	0.454712	0.0128201	1.19701
GOTERM_BP_FAT	GO:0006801~superoxide metabolic process	3	0.477707	0.00295771	CYBA, CYBB, NCF2	45	25	13528	36.0747	0.897495	0.0324733	4.42243
Annotation Cluster 7	Enrichment Score: 2.452932316641968
Category	Term	Count	%	PValue	Genes	List Total	Pop Hits	Pop Total	Fold Enrichment	Bonferroni	Benjamini	FDR
GOTERM_BP_FAT	GO:0007257~activation of JUN kinase activity	4	0.636943	7.92185e-05	MAP3K5, RIPK1, MAPK8IP3, MAP3K11	45	26	13528	46.2496	0.0591029	0.00253518	0.120901
GOTERM_BP_FAT	GO:0043507~positive regulation of JUN kinase activity	4	0.636943	0.00014908	MAP3K5, RIPK1, MAPK8IP3, MAP3K11	45	32	13528	37.5778	0.108322	0.00357643	0.227407
GOTERM_BP_FAT	GO:0043506~regulation of JUN kinase activity	4	0.636943	0.000230903	MAP3K5, RIPK1, MAPK8IP3, MAP3K11	45	37	13528	32.4997	0.16271	0.005061	0.352016
GOTERM_BP_FAT	GO:0007254~JNK cascade	4	0.636943	0.000919088	MAP3K5, RIPK1, MAPK8IP3, MAP3K11	45	59	13528	20.3812	0.50693	0.0135061	1.39431
GOTERM_BP_FAT	GO:0042981~regulation of apoptosis	10	1.59236	0.00095479	LOC440917, HRAS, MAP3K5, RIPK1, BIRC5, HSPA1A, HSPA1B, ERCC3, YWHAE, RASA1, MAP3K11, ERCC2	45	804	13528	3.73908	0.520295	0.0137645	1.4481
GOTERM_BP_FAT	GO:0043067~regulation of programmed cell death	10	1.59236	0.00102433	LOC440917, HRAS, MAP3K5, RIPK1, BIRC5, HSPA1A, HSPA1B, ERCC3, YWHAE, RASA1, MAP3K11, ERCC2	45	812	13528	3.70224	0.545299	0.0142272	1.55281
GOTERM_BP_FAT	GO:0010941~regulation of cell death	10	1.59236	0.00105146	LOC440917, HRAS, MAP3K5, RIPK1, BIRC5, HSPA1A, HSPA1B, ERCC3, YWHAE, RASA1, MAP3K11, ERCC2	45	815	13528	3.68862	0.554695	0.0140927	1.59362
GOTERM_BP_FAT	GO:0046328~regulation of JNK cascade	4	0.636943	0.00121826	MAP3K5, RIPK1, MAPK8IP3, MAP3K11	45	65	13528	18.4998	0.608359	0.0155021	1.84423
GOTERM_BP_FAT	GO:0070302~regulation of stress-activated protein kinase signaling pathway	4	0.636943	0.00144813	MAP3K5, RIPK1, MAPK8IP3, MAP3K11	45	69	13528	17.4274	0.671894	0.0178139	2.18864
GOTERM_BP_FAT	GO:0008219~cell death	9	1.43312	0.00197741	LOC440917, TOP1, HRAS, MAP3K5, RIPK1, BIRC5, TOPORS, YWHAE, MAP3K11, ERCC2	45	719	13528	3.763	0.781755	0.0238714	2.97734
GOTERM_BP_FAT	GO:0016265~death	9	1.43312	0.00206554	LOC440917, TOP1, HRAS, MAP3K5, RIPK1, BIRC5, TOPORS, YWHAE, MAP3K11, ERCC2	45	724	13528	3.73702	0.796083	0.0245383	3.10808
GOTERM_BP_FAT	GO:0031399~regulation of protein modification process	6	0.955414	0.00258049	LOC440917, MAP3K5, RIPK1, MAPK8IP3, INSR, YWHAE, MAP3K11	45	295	13528	6.11435	0.862888	0.0292207	3.86876
GOTERM_BP_FAT	GO:0012501~programmed cell death	8	1.27389	0.00330824	LOC440917, TOP1, HRAS, MAP3K5, RIPK1, BIRC5, TOPORS, YWHAE, ERCC2	45	611	13528	3.93613	0.921782	0.0357489	4.93426
GOTERM_BP_FAT	GO:0080135~regulation of cellular response to stress	4	0.636943	0.00452683	MAP3K5, RIPK1, MAPK8IP3, MAP3K11	45	103	13528	11.6746	0.96947	0.0466708	6.69375

## Sheet: module 9
Annotation Cluster 1	Enrichment Score: 3.3774358035295546
Category	Term	Count	%	PValue	Genes	List Total	Pop Hits	Pop Total	Fold Enrichment	Bonferroni	Benjamini	FDR
GOTERM_BP_FAT	GO:0042981~regulation of apoptosis	7	58.3333	1.54406e-05	MAP3K7, YWHAZ, MAPK8, BAD, TRAF5, CD27, TRAF3	12	804	13528	9.81509	0.00434482	0.00434482	0.0204366
GOTERM_BP_FAT	GO:0043067~regulation of programmed cell death	7	58.3333	1.63452e-05	MAP3K7, YWHAZ, MAPK8, BAD, TRAF5, CD27, TRAF3	12	812	13528	9.71839	0.00459877	0.00230203	0.0216337
GOTERM_BP_FAT	GO:0010941~regulation of cell death	7	58.3333	1.66953e-05	MAP3K7, YWHAZ, MAPK8, BAD, TRAF5, CD27, TRAF3	12	815	13528	9.68262	0.00469706	0.00156814	0.0220972
GOTERM_BP_FAT	GO:0006915~apoptosis	6	50	6.34063e-05	MAPK8, BAD, EIF2AK2, TRAF5, CD27, TRAF3	12	602	13528	11.2359	0.0177222	0.00446031	0.0838975
GOTERM_BP_FAT	GO:0012501~programmed cell death	6	50	6.80723e-05	MAPK8, BAD, EIF2AK2, TRAF5, CD27, TRAF3	12	611	13528	11.0704	0.0190139	0.00383205	0.0900689
GOTERM_BP_FAT	GO:0008219~cell death	6	50	0.000147746	MAPK8, BAD, EIF2AK2, TRAF5, CD27, TRAF3	12	719	13528	9.40751	0.0408114	0.00692053	0.195393
GOTERM_BP_FAT	GO:0016265~death	6	50	0.000152677	MAPK8, BAD, EIF2AK2, TRAF5, CD27, TRAF3	12	724	13528	9.34254	0.0421443	0.00613228	0.201908
GOTERM_BP_FAT	GO:0006917~induction of apoptosis	4	33.3333	0.00187879	MAPK8, BAD, CD27, TRAF3	12	320	13528	14.0917	0.411582	0.047067	2.45855
GOTERM_BP_FAT	GO:0012502~induction of programmed cell death	4	33.3333	0.00189567	MAPK8, BAD, CD27, TRAF3	12	321	13528	14.0478	0.414381	0.0436109	2.48037
GOTERM_BP_FAT	GO:0043066~negative regulation of apoptosis	4	33.3333	0.00250736	MAP3K7, YWHAZ, MAPK8, CD27	12	354	13528	12.7382	0.507354	0.0530024	3.26852
GOTERM_BP_FAT	GO:0043069~negative regulation of programmed cell death	4	33.3333	0.00260957	MAP3K7, YWHAZ, MAPK8, CD27	12	359	13528	12.5608	0.521386	0.0512717	3.39964
GOTERM_BP_FAT	GO:0060548~negative regulation of cell death	4	33.3333	0.00263032	MAP3K7, YWHAZ, MAPK8, CD27	12	360	13528	12.5259	0.524185	0.0483092	3.42623
GOTERM_BP_FAT	GO:0043065~positive regulation of apoptosis	4	33.3333	0.00434968	MAPK8, BAD, CD27, TRAF3	12	430	13528	10.4868	0.707498	0.0543442	5.60685
GOTERM_BP_FAT	GO:0043068~positive regulation of programmed cell death	4	33.3333	0.00443559	MAPK8, BAD, CD27, TRAF3	12	433	13528	10.4142	0.71453	0.0530464	5.71461
GOTERM_BP_FAT	GO:0010942~positive regulation of cell death	4	33.3333	0.00449344	MAPK8, BAD, CD27, TRAF3	12	435	13528	10.3663	0.71917	0.0515412	5.78711
Annotation Cluster 2	Enrichment Score: 2.7261949496245013
Category	Term	Count	%	PValue	Genes	List Total	Pop Hits	Pop Total	Fold Enrichment	Bonferroni	Benjamini	FDR
GOTERM_BP_FAT	GO:0010627~regulation of protein kinase cascade	4	33.3333	0.000911281	MAP3K7, MAP3K2, TRAF5, CD27	12	249	13528	18.1098	0.226708	0.0316264	1.19955
GOTERM_BP_FAT	GO:0046328~regulation of JNK cascade	3	25	0.00121585	MAP3K7, MAP3K2, CD27	12	65	13528	52.0308	0.290418	0.0374025	1.59749
GOTERM_BP_FAT	GO:0070302~regulation of stress-activated protein kinase signaling pathway	3	25	0.00136891	MAP3K7, MAP3K2, CD27	12	69	13528	49.0145	0.320432	0.0378931	1.79691
GOTERM_BP_FAT	GO:0007243~protein kinase cascade	4	33.3333	0.00284353	MAP3K7, MAP3K2, MAPK8, CD27	12	370	13528	12.1874	0.552024	0.046138	3.69915
GOTERM_BP_FAT	GO:0080135~regulation of cellular response to stress	3	25	0.00301928	MAP3K7, MAP3K2, CD27	12	103	13528	32.835	0.573748	0.046269	3.92358
GOTERM_BP_FAT	GO:0043408~regulation of MAPKKK cascade	3	25	0.00337412	MAP3K7, MAP3K2, CD27	12	109	13528	31.0275	0.61446	0.0465378	4.37523
Annotation Cluster 3	Enrichment Score: 2.24857866831934
Category	Term	Count	%	PValue	Genes	List Total	Pop Hits	Pop Total	Fold Enrichment	Bonferroni	Benjamini	FDR
GOTERM_BP_FAT	GO:0051251~positive regulation of lymphocyte activation	3	25	0.00268328	MAP3K7, BAD, CD27	12	97	13528	34.866	0.531257	0.0462525	3.49409
GOTERM_BP_FAT	GO:0002696~positive regulation of leukocyte activation	3	25	0.00319436	MAP3K7, BAD, CD27	12	106	13528	31.9057	0.594344	0.046377	4.14667
GOTERM_BP_FAT	GO:0050867~positive regulation of cell activation	3	25	0.00349656	MAP3K7, BAD, CD27	12	111	13528	30.4685	0.627589	0.045947	4.53062
Annotation Cluster 4	Enrichment Score: 2.085933942561324
Category	Term	Count	%	PValue	Genes	List Total	Pop Hits	Pop Total	Fold Enrichment	Bonferroni	Benjamini	FDR
GOTERM_BP_FAT	GO:0010627~regulation of protein kinase cascade	4	33.3333	0.000911281	MAP3K7, MAP3K2, TRAF5, CD27	12	249	13528	18.1098	0.226708	0.0316264	1.19955
GOTERM_BP_FAT	GO:0010740~positive regulation of protein kinase cascade	3	25	0.00774391	MAP3K7, TRAF5, CD27	12	167	13528	20.2515	0.888338	0.0753091	9.77865
Annotation Cluster 5	Enrichment Score: 2.0761471346484086
Category	Term	Count	%	PValue	Genes	List Total	Pop Hits	Pop Total	Fold Enrichment	Bonferroni	Benjamini	FDR
GOTERM_BP_FAT	GO:0007243~protein kinase cascade	4	33.3333	0.00284353	MAP3K7, MAP3K2, MAPK8, CD27	12	370	13528	12.1874	0.552024	0.046138	3.69915

[truncated: 2 more sheets: module 10, module 12]
