# Supplementary material for: A network analysis of cofactor-protein interactions for analyzing associations between human nutrition and diseases
Source: Sci Rep. 2016 Jan 18;6:19633. doi: 10.1038/srep19633 (PMC4726080; doi:10.1038/srep19633)
Supplement: Supplementary Table 2b [file srep19633-s4.xlsx]

## Sheet: Read me
												Module to Cofactor
			Header	Explanation						Module	Number of Proteins	Number of cofactor-protein (%)	Cofactor
			Category	Database source
			Term	Pathway name						1	10	1 (10.0%)	Mg
			Count	Number of genes (proteins) from cofactor-protein network annotated to pathway						2	19	2 (10.5%)	Mg, Vit B6 (PP)
			%	Percentage of annotated genes / total number of genes in query						3	83	19 (22.9%)	Ca, Mg, Zn, SAM, B5 (CoA)
			PValue	Modified Fisher exact significance						4	31	2 (6.5%)	Mn, Zn
			Genes	List of genes from cofactor-protein network annotated to pathway						5	109	26 (23.9%)	Ca, Cu, Mg, Mn, SAM, Vit B5 (CoA), Zn, metal
			List Total	Number of genes in your query list mapped to any gene set in this ontology						6	110	26 (23.6%)	Ca, Mg, SAM, Vit A, Vit B2 (FAD), Vit B9 (THF), Zn
			Pop Hits	Number of genes annotated to this gene set on the background list						7	110	15 (13.6%)	Ca, Fe, Mg, Mn, SAM, Zn, metal, metal cation
			Pop Total	Number of genes on the background list mapped to any gene set in this ontology						8	46	10 (21.7%)	Fe-S complex, Mg, Zn, GSH, Vit B2 (FAD)
			Fold Enrichment							9	12	5 (41.7%)	Mg, Mn
			Bonferroni	Bonferroni corrected Pvalue						10	85	15 (17.6%)	Ca, Mg, Mn, Zn, SAM, metal
			Benjamini	Benjamini corrected Pvalue						11	12	4 (33.3%)	Ca, Mg, Zn, metal
			FDR	False Discovery Rate Corrected Pvalue						12	25	9 (36.0%)	Mg, Zn, metal, Vit B3 (NAD)

## Sheet: module 2
Annotation Cluster 1	Enrichment Score: 11.189718446057778
Category	Term	Count	%	PValue	Genes	List Total	Pop Hits	Pop Total	Fold Enrichment	Bonferroni	Benjamini	FDR
KEGG_PATHWAY	hsa03022:Basal transcription factors	10	4.06504	1.12938e-19	TAF11, TAF2, TAF10, TAF1, TAF4, TAF12, TAF6, TAF5, TAF7, TAF9	11	35	5085	132.078	2.25877e-19	2.25877e-19	2.54961e-17
REACTOME_PATHWAY	REACT_1788:Transcription	8	3.25203	1.08198e-10	TAF11, TAF10, TAF1, TAF4, TAF12, TAF6, TAF5, TAF9	8	131	3398	25.9389	2.16397e-10	2.16397e-10	2.44261e-08
REACTOME_PATHWAY	REACT_6185:HIV Infection	8	3.25203	1.22373e-09	TAF11, TAF10, TAF1, TAF4, TAF12, TAF6, TAF5, TAF9	8	184	3398	18.4674	2.44746e-09	1.22373e-09	2.76261e-07
REACTOME_PATHWAY	REACT_71:Gene Expression	8	3.25203	1.16514e-07	TAF11, TAF10, TAF1, TAF4, TAF12, TAF6, TAF5, TAF9	8	350	3398	9.70857	2.33028e-07	7.7676e-08	2.63034e-05

## Sheet: module 3
Annotation Cluster 1	Enrichment Score: 4.532943389001744
Category	Term	Count	%	PValue	Genes	List Total	Pop Hits	Pop Total	Fold Enrichment	Bonferroni	Benjamini	FDR
KEGG_PATHWAY	hsa05220:Chronic myeloid leukemia	10	1.04932	2.52868e-07	CDKN1A, CDKN1B, GRB2, SOS1, STAT5A, TGFBR2, TP53, MDM2, CRK, TGFB2	64	75	5085	10.5938	1.97235e-05	9.86182e-06	0.000267479
KEGG_PATHWAY	hsa05215:Prostate cancer	8	0.839454	9.90621e-05	CDKN1A, AR, CDKN1B, GRB2, SOS1, CREBBP, TP53, MDM2	64	89	5085	7.14185	0.00769745	0.000772424	0.104736
KEGG_PATHWAY	hsa05214:Glioma	6	0.629591	0.00100547	PRKCA, CDKN1A, GRB2, SOS1, TP53, MDM2	64	63	5085	7.56696	0.0754664	0.00651749	1.05846
Annotation Cluster 2	Enrichment Score: 4.453172984107456
Category	Term	Count	%	PValue	Genes	List Total	Pop Hits	Pop Total	Fold Enrichment	Bonferroni	Benjamini	FDR
REACTOME_PATHWAY	REACT_12472:Regulatory RNA pathways	7	0.734523	7.2313e-08	POLR2H, POLR2G, POLR2E, POLR2L, POLR2D, POLR2C, POLR2A	47	18	3398	28.1158	2.31401e-06	2.31401e-06	6.2629e-05
REACTOME_PATHWAY	REACT_216:DNA Repair	11	1.15425	6.32151e-07	POLR2H, XRCC5, POLR2G, POLR2E, POLR2L, XRCC6, PRKDC, POLR2D, POLR2C, POLR2A, LOC389901, TDG, LOC732360, LOC731751	47	102	3398	7.79683	2.02286e-05	6.74292e-06	0.000547493
KEGG_PATHWAY	hsa03020:RNA polymerase	7	0.734523	8.6447e-07	POLR2H, POLR2G, POLR2E, POLR2L, POLR2D, POLR2C, POLR2A	64	28	5085	19.8633	6.74264e-05	2.2476e-05	0.000914416
REACTOME_PATHWAY	REACT_6143:Pausing and recovery of Tat-mediated HIV-1 elongation	7	0.734523	2.04731e-06	POLR2H, POLR2G, POLR2E, POLR2L, POLR2D, POLR2C, POLR2A	47	30	3398	16.8695	6.55119e-05	1.63784e-05	0.00177313
REACTOME_PATHWAY	REACT_6344:Tat-mediated HIV-1 elongation arrest and recovery	7	0.734523	2.04731e-06	POLR2H, POLR2G, POLR2E, POLR2L, POLR2D, POLR2C, POLR2A	47	30	3398	16.8695	6.55119e-05	1.63784e-05	0.00177313
REACTOME_PATHWAY	REACT_6244:Pausing and recovery of HIV-1 elongation	7	0.734523	2.51298e-06	POLR2H, POLR2G, POLR2E, POLR2L, POLR2D, POLR2C, POLR2A	47	31	3398	16.3253	8.04123e-05	1.34025e-05	0.00217643
REACTOME_PATHWAY	REACT_6259:HIV-1 elongation arrest and recovery	7	0.734523	2.51298e-06	POLR2H, POLR2G, POLR2E, POLR2L, POLR2D, POLR2C, POLR2A	47	31	3398	16.3253	8.04123e-05	1.34025e-05	0.00217643
REACTOME_PATHWAY	REACT_769:Pausing and recovery of elongation	7	0.734523	2.51298e-06	POLR2H, POLR2G, POLR2E, POLR2L, POLR2D, POLR2C, POLR2A	47	31	3398	16.3253	8.04123e-05	1.34025e-05	0.00217643
REACTOME_PATHWAY	REACT_1892:Elongation arrest and recovery	7	0.734523	2.51298e-06	POLR2H, POLR2G, POLR2E, POLR2L, POLR2D, POLR2C, POLR2A	47	31	3398	16.3253	8.04123e-05	1.34025e-05	0.00217643
REACTOME_PATHWAY	REACT_1675:mRNA Processing	7	0.734523	3.06161e-06	POLR2H, POLR2G, POLR2E, POLR2L, POLR2D, POLR2C, POLR2A	47	32	3398	15.8152	9.79669e-05	1.39959e-05	0.00265158
REACTOME_PATHWAY	REACT_6185:HIV Infection	11	1.15425	0.000125523	XRCC5, POLR2H, POLR2G, POLR2E, CCR5, POLR2L, LOC389901, XRCC6, POLR2D, GTF2B, POLR2C, POLR2A	47	184	3398	4.32216	0.00400893	0.000446232	0.108661
REACTOME_PATHWAY	REACT_1788:Transcription	9	0.944386	0.000298339	POLR2H, POLR2G, POLR2E, KAT2B, POLR2L, POLR2D, GTF2B, POLR2C, POLR2A	47	131	3398	4.96703	0.00950284	0.000954373	0.258091
KEGG_PATHWAY	hsa05016:Huntington's disease	10	1.04932	0.000324381	POLR2H, POLR2G, CASP3, POLR2E, POLR2L, CREBBP, TP53, POLR2D, POLR2C, POLR2A	64	180	5085	4.41406	0.0249884	0.00229789	0.342592
KEGG_PATHWAY	hsa00240:Pyrimidine metabolism	7	0.734523	0.0010453	POLR2H, POLR2G, POLR2E, POLR2L, POLR2D, POLR2C, POLR2A	64	95	5085	5.85444	0.0783373	0.00625543	1.10018
REACTOME_PATHWAY	REACT_125:Processing of Capped Intron-Containing Pre-mRNA	7	0.734523	0.00327238	POLR2H, POLR2G, POLR2E, POLR2L, POLR2D, POLR2C, POLR2A	47	110	3398	4.60077	0.0995746	0.007464	2.79888
KEGG_PATHWAY	hsa00230:Purine metabolism	7	0.734523	0.0111228	POLR2H, POLR2G, POLR2E, POLR2L, POLR2D, POLR2C, POLR2A	64	153	5085	3.63511	0.582071	0.0406937	11.1583
REACTOME_PATHWAY	REACT_6167:Influenza Infection	7	0.734523	0.0178938	POLR2H, POLR2G, POLR2E, POLR2L, POLR2D, POLR2C, POLR2A	47	157	3398	3.22347	0.43886	0.0334163	14.4764
REACTOME_PATHWAY	REACT_71:Gene Expression	10	1.04932	0.04164	POLR2H, POLR2G, POLR2E, KAT2B, POLR2L, CREBBP, POLR2D, GTF2B, POLR2C, POLR2A	47	350	3398	2.06565	0.7436	0.0728242	30.8132
Annotation Cluster 3	Enrichment Score: 3.2902321905964462
Category	Term	Count	%	PValue	Genes	List Total	Pop Hits	Pop Total	Fold Enrichment	Bonferroni	Benjamini	FDR
KEGG_PATHWAY	hsa04110:Cell cycle	11	1.15425	2.38278e-06	CCNB1, CDKN1A, CDKN1B, YWHAH, GADD45G, CREBBP, TP53, PRKDC, LOC731751, MDM2, GADD45B, TGFB2	64	125	5085	6.99187	0.000185839	3.09756e-05	0.00252042
KEGG_PATHWAY	hsa04115:p53 signaling pathway	8	0.839454	1.70872e-05	CCNB1, CDKN1A, CASP3, GADD45G, TP53, MDM2, GADD45B, TP73	64	68	5085	9.34743	0.00133193	0.000166588	0.0180731
BIOCARTA	h_g2Pathway:Cell Cycle: G2/M Checkpoint	6	0.629591	0.000957379	CCNB1, CDKN1A, YWHAH, TP53, PRKDC, LOC731751, MDM2	52	23	1437	7.20903	0.14291	0.0378193	1.15113
KEGG_PATHWAY	hsa05214:Glioma	6	0.629591	0.00100547	PRKCA, CDKN1A, GRB2, SOS1, TP53, MDM2	64	63	5085	7.56696	0.0754664	0.00651749	1.05846
KEGG_PATHWAY	hsa05219:Bladder cancer	4	0.419727	0.0147591	RPS6KA5, CDKN1A, TP53, MDM2	64	42	5085	7.56696	0.686448	0.0471755	14.5537
Annotation Cluster 4	Enrichment Score: 3.2895624383088045
Category	Term	Count	%	PValue	Genes	List Total	Pop Hits	Pop Total	Fold Enrichment	Bonferroni	Benjamini	FDR
REACTOME_PATHWAY	REACT_508:Signal attenuation	6	0.629591	1.58334e-07	DOK1, IRS2, GRB2, SOS1, LOC220077, CRK, IRS1	47	11	3398	39.4352	5.06668e-06	2.53334e-06	0.00013713
KEGG_PATHWAY	hsa04722:Neurotrophin signaling pathway	11	1.15425	2.21339e-06	RPS6KA5, IRS2, YWHAH, GRB2, SOS1, GAB1, TP53, CRK, FRS2, IRS1, TP73	64	124	5085	7.04826	0.00017263	3.45283e-05	0.00234126
BIOCARTA	h_ghPathway:Growth Hormone Signaling Pathway	6	0.629591	0.000769775	PRKCA, GRB2, SOS1, STAT5A, SOCS1, IRS1	52	22	1437	7.53671	0.116604	0.0601084	0.926522
REACTOME_PATHWAY	REACT_498:Signaling by Insulin receptor	5	0.524659	0.00171063	DOK1, IRS2, GRB2, SOS1, LOC220077, IRS1	47	39	3398	9.26896	0.0533134	0.00420553	1.47188
BIOCARTA	h_il2rbPathway:IL-2 Receptor Beta Chain in T cell Activation	6	0.629591	0.00515626	GRB2, SOS1, STAT5A, SOCS1, JAK1, IRS1	52	33	1437	5.02448	0.564955	0.0728724	6.05763
KEGG_PATHWAY	hsa04910:Insulin signaling pathway	7	0.734523	0.00615308	IRS2, GRB2, SOS1, SOCS1, PTPN1, CRK, IRS1	64	135	5085	4.11979	0.382096	0.0250197	6.32015
Annotation Cluster 5	Enrichment Score: 2.6943335109076787
Category	Term	Count	%	PValue	Genes	List Total	Pop Hits	Pop Total	Fold Enrichment	Bonferroni	Benjamini	FDR
KEGG_PATHWAY	hsa04012:ErbB signaling pathway	10	1.04932	9.19516e-07	PRKCA, CDKN1A, PTK2, CDKN1B, GRB2, SOS1, STAT5A, GAB1, CRK, SRC	64	87	5085	9.13254	7.17197e-05	1.79304e-05	0.000972642
REACTOME_PATHWAY	REACT_16888:Signaling by PDGF	8	0.839454	1.80848e-05	LOC646079, GRB2, SOS1, STAT5A, BCAR1, STAT1, CRK, GRB7, SRC	47	64	3398	9.03723	0.00057855	7.23371e-05	0.0156618
REACTOME_PATHWAY	REACT_13552:Integrin cell surface interactions	7	0.734523	0.000666025	LOC646079, PTK2, GRB2, SOS1, BCAR1, PTPN1, CRK, SRC	47	81	3398	6.24796	0.0210942	0.0019363	0.575363
REACTOME_PATHWAY	REACT_604:Hemostasis	11	1.15425	0.000917134	PRKCA, LOC646079, PTK2, LYN, GRB2, SOS1, BCAR1, PTPN1, CRK, GRB7, SRC, TGFB2	47	235	3398	3.38416	0.0289349	0.00244382	0.791528
BIOCARTA	h_metPathway:Signaling of Hepatocyte Growth Factor Receptor	7	0.734523	0.000931281	PTK2, GRB2, SOS1, GAB1, CRK, SRC, PXN	52	34	1437	5.68948	0.139297	0.0487725	1.11991
KEGG_PATHWAY	hsa05211:Renal cell carcinoma	6	0.629591	0.00162011	GRB2, SOS1, GAB1, CREBBP, CRK, TGFB2	64	70	5085	6.81027	0.1188	0.00899294	1.70048
KEGG_PATHWAY	hsa04062:Chemokine signaling pathway	9	0.944386	0.00196822	LOC646079, PTK2, CCR5, LYN, GRB2, SOS1, BCAR1, STAT1, CRK, PXN	64	187	5085	3.82395	0.142447	0.0101925	2.06243
BIOCARTA	h_srcRPTPPathway:Activation of Src by Protein-tyrosine phosphatase alpha	4	0.419727	0.00304438	PRKCA, CCNB1, GRB2, SRC	52	9	1437	12.2821	0.38792	0.0530828	3.61849
REACTOME_PATHWAY	REACT_9417:Signaling by EGFR	5	0.524659	0.00342785	GRB2, SOS1, GAB1, SRC, PXN	47	47	3398	7.69126	0.104058	0.00729855	2.93012
REACTOME_PATHWAY	REACT_18266:Axon guidance	5	0.524659	0.00399234	RPS6KA5, PTK2, GRB2, SOS1, SRC	47	49	3398	7.37733	0.120156	0.00796875	3.40529
KEGG_PATHWAY	hsa04510:Focal adhesion	8	0.839454	0.0114989	PRKCA, LOC646079, PTK2, GRB2, SOS1, BCAR1, CRK, SRC, PXN	64	201	5085	3.16231	0.594288	0.0401757	11.5151
Annotation Cluster 6	Enrichment Score: 2.33160013267085
Category	Term	Count	%	PValue	Genes	List Total	Pop Hits	Pop Total	Fold Enrichment	Bonferroni	Benjamini	FDR
KEGG_PATHWAY	hsa05221:Acute myeloid leukemia	7	0.734523	6.95258e-05	CEBPA, GRB2, LOC652346, LOC652799, SOS1, STAT5A, PML, RARA, LOC653882, KIT	64	58	5085	9.58917	0.00540853	0.000602397	0.0735186
KEGG_PATHWAY	hsa05214:Glioma	6	0.629591	0.00100547	PRKCA, CDKN1A, GRB2, SOS1, TP53, MDM2	64	63	5085	7.56696	0.0754664	0.00651749	1.05846
BIOCARTA	h_pdgfPathway:PDGF Signaling Pathway	6	0.629591	0.00143216	PRKCA, GRB2, SOS1, STAT5A, JAK1, STAT1	52	25	1437	6.63231	0.206057	0.0451	1.71748
BIOCARTA	h_egfPathway:EGF Signaling Pathway	6	0.629591	0.00172592	PRKCA, GRB2, SOS1, STAT5A, JAK1, STAT1	52	26	1437	6.37722	0.242789	0.0389516	2.0664
KEGG_PATHWAY	hsa04630:Jak-STAT signaling pathway	8	0.839454	0.00281856	GRB2, SOS1, STAT5A, SOCS1, CREBBP, CSF2RB, JAK1, STAT1	64	155	5085	4.10081	0.197608	0.0136656	2.9415

## Sheet: module 4
Annotation Cluster 1	Enrichment Score: 4.458743072419537
Category	Term	Count	%	PValue	Genes	List Total	Pop Hits	Pop Total	Fold Enrichment	Bonferroni	Benjamini	FDR
REACTOME_PATHWAY	REACT_6900:Signaling in Immune system	11	35.4839	7.13551e-07	PTPN6, NFKBIB, LOC344593, NFKBIA, LOC442113, PTPN11, LAT, FYN, ZAP70, INPP5D, IKBKB, PIK3R1, PAG1	20	286	3398	6.53462	7.84903e-06	7.84903e-06	0.000444504
KEGG_PATHWAY	hsa04660:T cell receptor signaling pathway	8	25.8065	1.00376e-06	PTPN6, LAT, FYN, NFKBIB, ZAP70, NFKBIA, IKBKB, PIK3R1	28	108	5085	13.4524	6.02236e-05	3.01122e-05	0.00100593
KEGG_PATHWAY	hsa04650:Natural killer cell mediated cytotoxicity	7	22.5806	5.38621e-05	PTPN6, LAT, PTK2B, FYN, ZAP70, LOC344593, LOC442113, PIK3R1, PTPN11	28	133	5085	9.55827	0.00322659	0.000461581	0.0539656
Annotation Cluster 2	Enrichment Score: 3.576230803618248
Category	Term	Count	%	PValue	Genes	List Total	Pop Hits	Pop Total	Fold Enrichment	Bonferroni	Benjamini	FDR
KEGG_PATHWAY	hsa04722:Neurotrophin signaling pathway	9	29.0323	1.5015e-07	CRKL, NFKBIB, NTRK1, LOC344593, NFKBIA, SH2B2, FOXO3, IKBKB, FOXO3B, LOC442113, PIK3R1, PTPN11	28	124	5085	13.1812	9.00897e-06	9.00897e-06	0.000150475
KEGG_PATHWAY	hsa05200:Pathways in cancer	10	32.2581	2.87611e-05	EGFR, RET, CRKL, NTRK1, MET, NFKBIA, SMAD3, FOXO1, IKBKB, PIK3R1	28	328	5085	5.5368	0.0017242	0.000345079	0.0288197
KEGG_PATHWAY	hsa05215:Prostate cancer	5	16.129	0.00113123	EGFR, NFKBIA, FOXO1, IKBKB, PIK3R1	28	89	5085	10.2026	0.0656577	0.00564339	1.12792
REACTOME_PATHWAY	REACT_11061:Signalling by NGF	6	19.3548	0.00226096	NTRK1, NFKBIA, FOXO1, FOXO3, IKBKB, FOXO3B, PIK3R1	20	176	3398	5.79205	0.0245913	0.00826524	1.40016
KEGG_PATHWAY	hsa04210:Apoptosis	4	12.9032	0.0105192	NTRK1, NFKBIA, IKBKB, PIK3R1	28	87	5085	8.34975	0.469797	0.032843	10.0556
Annotation Cluster 3	Enrichment Score: 3.3028732199391277
Category	Term	Count	%	PValue	Genes	List Total	Pop Hits	Pop Total	Fold Enrichment	Bonferroni	Benjamini	FDR
KEGG_PATHWAY	hsa04662:B cell receptor signaling pathway	7	22.5806	1.94718e-06	PTPN6, NFKBIB, NFKBIA, CD22, INPP5D, IKBKB, PIK3R1	28	75	5085	16.95	0.000116824	3.89429e-05	0.00195138
KEGG_PATHWAY	hsa04920:Adipocytokine signaling pathway	6	19.3548	2.20267e-05	SOCS3, NFKBIB, LOC344593, NFKBIA, JAK2, IKBKB, LOC442113, PTPN11	28	67	5085	16.2633	0.00132074	0.00033035	0.0220722

## Sheet: module 5
Annotation Cluster 1	Enrichment Score: 4.423526919454415
Category	Term	Count	%	PValue	Genes	List Total	Pop Hits	Pop Total	Fold Enrichment	Bonferroni	Benjamini	FDR
KEGG_PATHWAY	hsa05200:Pathways in cancer	18	1.50754	3.25913e-07	PGF, SMAD4, LEF1, SMAD2, ZBTB16, BIRC2, TGFB1, ACVR1B, IGF1R, EP300, HIF1A, PLCG1, HDAC1, VEGFA, PIAS1, ABL1, MYC, PIK3R2	65	328	5085	4.29315	2.63986e-05	8.79961e-06	0.000347336
KEGG_PATHWAY	hsa05210:Colorectal cancer	8	0.670017	7.5735e-05	IGF1R, ACVR1B, SMAD4, LEF1, SMAD2, MYC, TGFB1, PIK3R2	65	84	5085	7.45055	0.00611599	0.00153252	0.0806838
KEGG_PATHWAY	hsa05212:Pancreatic cancer	7	0.586265	0.000255883	ACVR1B, PGF, VEGFA, SMAD4, SMAD2, TGFB1, PIK3R2	65	72	5085	7.60577	0.0205158	0.00413725	0.272366
KEGG_PATHWAY	hsa05220:Chronic myeloid leukemia	7	0.586265	0.000320223	ACVR1B, HDAC1, SMAD4, ABL1, MYC, TGFB1, PIK3R2	65	75	5085	7.30154	0.0256086	0.00431437	0.340745
Annotation Cluster 2	Enrichment Score: 2.639416642096816
Category	Term	Count	%	PValue	Genes	List Total	Pop Hits	Pop Total	Fold Enrichment	Bonferroni	Benjamini	FDR
KEGG_PATHWAY	hsa05212:Pancreatic cancer	7	0.586265	0.000255883	ACVR1B, PGF, VEGFA, SMAD4, SMAD2, TGFB1, PIK3R2	65	72	5085	7.60577	0.0205158	0.00413725	0.272366
KEGG_PATHWAY	hsa05211:Renal cell carcinoma	6	0.502513	0.00173884	HIF1A, EP300, PGF, VEGFA, TGFB1, PIK3R2	65	70	5085	6.70549	0.131484	0.019937	1.83766

## Sheet: module 6
Annotation Cluster 1	Enrichment Score: 2.9298168453822355
Category	Term	Count	%	PValue	Genes	List Total	Pop Hits	Pop Total	Fold Enrichment	Bonferroni	Benjamini	FDR
KEGG_PATHWAY	hsa04722:Neurotrophin signaling pathway	10	0.666667	5.93774e-05	RPS6KA3, YWHAG, RPS6KA4, RPS6KA1, MAPK12, LOC100271831, RELA, MAPK3, RAF1, RIPK2, NGFR	74	124	5085	5.54163	0.00473907	0.000791409	0.063107
KEGG_PATHWAY	hsa04914:Progesterone-mediated oocyte maturation	7	0.466667	0.00135017	RPS6KA3, RPS6KA1, MAPK12, GNAI2, GNAI1, LOC100271831, MAPK3, RAF1	74	86	5085	5.59318	0.10245	0.00896678	1.42609
Annotation Cluster 2	Enrichment Score: 2.8632457517697762
Category	Term	Count	%	PValue	Genes	List Total	Pop Hits	Pop Total	Fold Enrichment	Bonferroni	Benjamini	FDR
KEGG_PATHWAY	hsa04730:Long-term depression	8	0.533333	4.98165e-05	GNA13, PPP2R1B, GNAO1, GNAI2, GNAI1, LOC100271831, GRIA1, MAPK3, RAF1	74	69	5085	7.9671	0.00397749	0.000796767	0.0529481
KEGG_PATHWAY	hsa04914:Progesterone-mediated oocyte maturation	7	0.466667	0.00135017	RPS6KA3, RPS6KA1, MAPK12, GNAI2, GNAI1, LOC100271831, MAPK3, RAF1	74	86	5085	5.59318	0.10245	0.00896678	1.42609
Annotation Cluster 3	Enrichment Score: 2.8595435593689924
Category	Term	Count	%	PValue	Genes	List Total	Pop Hits	Pop Total	Fold Enrichment	Bonferroni	Benjamini	FDR
KEGG_PATHWAY	hsa04621:NOD-like receptor signaling pathway	8	0.533333	2.45983e-05	MAPK12, IL8, ERBB2IP, LOC100271831, RELA, MAPK3, RIPK2, BIRC3, CHUK	74	62	5085	8.86661	0.00196595	0.000655748	0.0261478
KEGG_PATHWAY	hsa04620:Toll-like receptor signaling pathway	9	0.6	8.48906e-05	FOS, MAPK12, IL8, LOC100271831, RELA, MAPK3, FADD, TLR4, CHUK, MAP2K6	74	101	5085	6.12323	0.00676852	0.000848582	0.0902117
KEGG_PATHWAY	hsa05120:Epithelial cell signaling in Helicobacter pylori infection	6	0.4	0.00274188	MAPK12, IL8, RELA, CXCR1, CXCR2, CHUK	74	68	5085	6.0632	0.197202	0.0145368	2.87675
KEGG_PATHWAY	hsa04622:RIG-I-like receptor signaling pathway	6	0.4	0.00331266	TRAF2, MAPK12, IL8, RELA, FADD, CHUK	74	71	5085	5.807	0.233141	0.0164539	3.46609
KEGG_PATHWAY	hsa04210:Apoptosis	6	0.4	0.00787652	TNFRSF10A, TRAF2, RELA, FADD, BIRC3, CHUK	74	87	5085	4.73905	0.4688	0.0311358	8.06313
BIOCARTA	h_nfkbPathway:NF-kB Signaling Pathway	4	0.266667	0.0466031	RELA, FADD, TLR4, CHUK	55	22	1437	4.75041	0.998913	0.385819	43.1747
Annotation Cluster 4	Enrichment Score: 2.811020977209033
Category	Term	Count	%	PValue	Genes	List Total	Pop Hits	Pop Total	Fold Enrichment	Bonferroni	Benjamini	FDR
KEGG_PATHWAY	hsa05200:Pathways in cancer	18	1.2	2.44307e-06	TRAF1, TRAF2, IL8, RALBP1, LOC100271831, RXRA, RELA, TGFBR1, RAF1, CDK6, CDH1, FADD, CDK4, BIRC3, MMP2, JUP, FOS, MAPK3, LOC100129773, CHUK	74	328	5085	3.77101	0.000195427	9.77183e-05	0.00259724
KEGG_PATHWAY	hsa05212:Pancreatic cancer	8	0.533333	6.57277e-05	RALBP1, LOC100271831, RELA, TGFBR1, MAPK3, RAF1, CDK6, CDK4, LOC100129773, CHUK	74	72	5085	7.63514	0.00524459	0.000750916	0.0698541
KEGG_PATHWAY	hsa05222:Small cell lung cancer	8	0.533333	0.000176218	TRAF1, TRAF2, RELA, RXRA, CDK6, CDK4, BIRC3, CHUK	74	84	5085	6.5444	0.0139998	0.00156529	0.187181
KEGG_PATHWAY	hsa05220:Chronic myeloid leukemia	7	0.466667	0.000654742	LOC100271831, RELA, TGFBR1, MAPK3, RAF1, CDK6, CDK4, CHUK	74	75	5085	6.41351	0.0510475	0.00522595	0.693877
KEGG_PATHWAY	hsa04660:T cell receptor signaling pathway	7	0.466667	0.00428863	FOS, MAPK12, LOC100271831, RELA, MAPK3, RAF1, CDK4, CHUK	74	108	5085	4.45383	0.290949	0.020022	4.4663
KEGG_PATHWAY	hsa05223:Non-small cell lung cancer	5	0.333333	0.00719525	LOC100271831, RXRA, MAPK3, RAF1, CDK6, CDK4	74	54	5085	6.36261	0.438813	0.0299477	7.38975
KEGG_PATHWAY	hsa05221:Acute myeloid leukemia	5	0.333333	0.0092471	JUP, LOC100271831, RELA, MAPK3, RAF1, CHUK	74	58	5085	5.92381	0.524415	0.034772	9.40442
Annotation Cluster 5	Enrichment Score: 2.2543826955915325
Category	Term	Count	%	PValue	Genes	List Total	Pop Hits	Pop Total	Fold Enrichment	Bonferroni	Benjamini	FDR
KEGG_PATHWAY	hsa04914:Progesterone-mediated oocyte maturation	7	0.466667	0.00135017	RPS6KA3, RPS6KA1, MAPK12, GNAI2, GNAI1, LOC100271831, MAPK3, RAF1	74	86	5085	5.59318	0.10245	0.00896678	1.42609
KEGG_PATHWAY	hsa04720:Long-term potentiation	6	0.4	0.00274188	RPS6KA3, RPS6KA1, LOC100271831, GRIA1, MAPK3, GRIN1, RAF1	74	68	5085	6.0632	0.197202	0.0145368	2.87675
Annotation Cluster 6	Enrichment Score: 1.900634190743395
Category	Term	Count	%	PValue	Genes	List Total	Pop Hits	Pop Total	Fold Enrichment	Bonferroni	Benjamini	FDR
KEGG_PATHWAY	hsa04660:T cell receptor signaling pathway	7	0.466667	0.00428863	FOS, MAPK12, LOC100271831, RELA, MAPK3, RAF1, CDK4, CHUK	74	108	5085	4.45383	0.290949	0.020022	4.4663
KEGG_PATHWAY	hsa05221:Acute myeloid leukemia	5	0.333333	0.0092471	JUP, LOC100271831, RELA, MAPK3, RAF1, CHUK	74	58	5085	5.92381	0.524415	0.034772	9.40442

## Sheet: module 8
Annotation Cluster 1	Enrichment Score: 2.614587804856899
Category	Term	Count	%	PValue	Genes	List Total	Pop Hits	Pop Total	Fold Enrichment	Bonferroni	Benjamini	FDR
BIOCARTA	h_mapkPathway:MAPKinase Signaling Pathway	7	1.11465	0.000898979	HRAS, MAP3K5, RIPK1, ELK1, MAP3K14, MAP2K7, MAP3K11	23	80	1437	5.46685	0.0835431	0.0426824	0.987619
BIOCARTA	h_keratinocytePathway:Keratinocyte Differentiation	5	0.796178	0.00216311	HRAS, MAP3K5, RIPK1, MAP3K14, MAP2K7	23	38	1437	8.22082	0.189455	0.0511572	2.36139
Annotation Cluster 2	Enrichment Score: 2.589104845501445
Category	Term	Count	%	PValue	Genes	List Total	Pop Hits	Pop Total	Fold Enrichment	Bonferroni	Benjamini	FDR
REACTOME_PATHWAY	REACT_1675:mRNA Processing	4	0.636943	0.00103497	GTF2H2D, GTF2H2C, CCNH, ERCC3, GTF2H2, ERCC2, GTF2H2B	23	32	3398	18.4674	0.0194824	0.0194824	0.773052
KEGG_PATHWAY	hsa03420:Nucleotide excision repair	4	0.636943	0.00229476	GTF2H2D, GTF2H2C, CCNH, ERCC3, GTF2H2, ERCC2, GTF2H2B	32	44	5085	14.446	0.138716	0.0485583	2.3143
REACTOME_PATHWAY	REACT_216:DNA Repair	5	0.796178	0.00369119	GTF2H2D, GTF2H2C, CCNH, ERCC3, APEX1, GTF2H2, ERCC2, GTF2H2B	23	102	3398	7.24211	0.0678507	0.0345212	2.7334
REACTOME_PATHWAY	REACT_71:Gene Expression	8	1.27389	0.00502052	GTF2H2D, GTF2H2C, CCNH, MED8, MED26, CDK8, MED12, ERCC3, GTF2H2, ERCC2, GTF2H2B	23	350	3398	3.37689	0.0911999	0.031374	3.70181
Annotation Cluster 3	Enrichment Score: 2.3018149307472093
Category	Term	Count	%	PValue	Genes	List Total	Pop Hits	Pop Total	Fold Enrichment	Bonferroni	Benjamini	FDR
BIOCARTA	h_p38mapkPathway:p38 MAPK Signaling Pathway	5	0.796178	0.00126151	CDC42, HRAS, MAP3K5, RIPK1, CDC42P2, ELK1	23	33	1437	9.4664	0.115244	0.0399929	1.38338
KEGG_PATHWAY	hsa04912:GnRH signaling pathway	5	0.796178	0.00273799	CDC42, HRAS, CDC42P2, CALM3, ELK1, MAP2K7, CALM2, CALM1	32	98	5085	8.10746	0.163236	0.0435755	2.7557
Annotation Cluster 4	Enrichment Score: 2.035556532834859
Category	Term	Count	%	PValue	Genes	List Total	Pop Hits	Pop Total	Fold Enrichment	Bonferroni	Benjamini	FDR
BIOCARTA	h_insulinPathway:Insulin Signaling Pathway	5	0.796178	0.0001377	HRAS, CSNK2A1, ELK1, CSNK2A1P, INSR, RASA1	23	19	1437	16.4416	0.013269	0.013269	0.151856
BIOCARTA	h_igf1Pathway:IGF-1 Signaling Pathway	4	0.636943	0.00257752	HRAS, CSNK2A1, ELK1, CSNK2A1P, RASA1	23	19	1437	13.1533	0.221466	0.0488357	2.80796

## Sheet: module 10
Annotation Cluster 1	Enrichment Score: 1.8497867332636884
Category	Term	Count	%	PValue	Genes	List Total	Pop Hits	Pop Total	Fold Enrichment	Bonferroni	Benjamini	FDR
BBID	83.Growth_factors_Survival_factors_Mitogens	3	0.193798	0.00409949	AKT1, PDPK1, BCL2	5	10	358	21.48	0.0788739	0.0788739	3.07813

## Sheet: module 12
Annotation Cluster 1	Enrichment Score: 2.187088146920818
Category	Term	Count	%	PValue	Genes	List Total	Pop Hits	Pop Total	Fold Enrichment	Bonferroni	Benjamini	FDR
KEGG_PATHWAY	hsa04350:TGF-beta signaling pathway	4	1.34228	0.00276584	PPP2R1A, BMP2, LOC643778, BMPR2, BMPR1A	18	87	5085	12.9885	0.117181	0.117181	2.57107
REACTOME_PATHWAY	REACT_12034:Signaling by BMP	3	1.00671	0.00379647	BMP2, LOC643778, BMPR2, BMPR1A	15	23	3398	29.5478	0.0518587	0.0518587	2.55072
Annotation Cluster 2	Enrichment Score: 2.0556347190625517
Category	Term	Count	%	PValue	Genes	List Total	Pop Hits	Pop Total	Fold Enrichment	Bonferroni	Benjamini	FDR
REACTOME_PATHWAY	REACT_1046:Pyruvate metabolism and TCA cycle	3	1.00671	0.00521767	IDH3G, IDH3B, IDH3A	15	27	3398	25.1704	0.0706209	0.0359569	3.49119
REACTOME_PATHWAY	REACT_1505:Integration of energy metabolism	5	1.67785	0.0100555	PPP2R1A, IDH3G, IDH3B, PGK1, IDH3A	15	219	3398	5.17199	0.131936	0.0460683	6.63483
