# Supplementary material for: A network analysis of cofactor-protein interactions for analyzing associations between human nutrition and diseases
Source: Sci Rep. 2016 Jan 18;6:19633. doi: 10.1038/srep19633 (PMC4726080; doi:10.1038/srep19633)
Supplement: Supplementary Table 3 [file srep19633-s5.xlsx]

## Sheet: Readme
		Header	Explanation
		HGNC symbol	Official gene symbol (HGCN)
		HGNC Description	Official gene name (HGCN)
		Tissue enrichment	Tissue in which expression of given gene is enriched
		Cofactors	Cofactor name. Multiple cofactors are separated by ;

## Sheet: Cofactor-int. prot. tissue
Gene name	HGNC Description	Tissue enrichment	Cofactors
ACACB	acetyl-CoA carboxylase beta [Source:HGNC Symbol;Acc:HGNC:85]	adipose tissue	Mn;Vit B5 (CoA) ;Vit B7 (biotin)
ACBD7	acyl-CoA binding domain containing 7 [Source:HGNC Symbol;Acc:HGNC:17715]	cerebral cortex	Vit B5 (CoA)
ACOT12	acyl-CoA thioesterase 12 [Source:HGNC Symbol;Acc:HGNC:24436]	liver	Vit B5 (CoA)
ACSM5	acyl-CoA synthetase medium-chain family member 5 [Source:HGNC Symbol;Acc:HGNC:26060]	liver	Mg
ACVR1C	activin A receptor, type IC [Source:HGNC Symbol;Acc:HGNC:18123]	adipose tissue	Mg
ADA	adenosine deaminase [Source:HGNC Symbol;Acc:HGNC:186]	duodenum	Zn
ADAM12	ADAM metallopeptidase domain 12 [Source:HGNC Symbol;Acc:HGNC:190]	placenta	Zn
ADAM20	ADAM metallopeptidase domain 20 [Source:HGNC Symbol;Acc:HGNC:199]	testis	Zn
ADAM21	ADAM metallopeptidase domain 21 [Source:HGNC Symbol;Acc:HGNC:200]	testis	Zn
ADAM30	ADAM metallopeptidase domain 30 [Source:HGNC Symbol;Acc:HGNC:208]	testis	Zn
ADAMTS18	ADAM metallopeptidase with thrombospondin type 1 motif, 18 [Source:HGNC Symbol;Acc:HGNC:17110]	placenta	Zn
ADCY1	adenylate cyclase 1 (brain) [Source:HGNC Symbol;Acc:HGNC:232]	cerebral cortex	Mg
ADCY10	adenylate cyclase 10 (soluble) [Source:HGNC Symbol;Acc:HGNC:21285]	testis	Mg
ADH1A	alcohol dehydrogenase 1A (class I), alpha polypeptide [Source:HGNC Symbol;Acc:HGNC:249]	liver	Vit B3 (NAD);Zn
ADH4	alcohol dehydrogenase 4 (class II), pi polypeptide [Source:HGNC Symbol;Acc:HGNC:252]	liver	Vit B3 (NAD);Zn
ADH6	alcohol dehydrogenase 6 (class V) [Source:HGNC Symbol;Acc:HGNC:255]	liver	Vit B3 (NAD);Zn
ADH7	alcohol dehydrogenase 7 (class IV), mu or sigma polypeptide [Source:HGNC Symbol;Acc:HGNC:256]	esophagus	Vit B3 (NAD);Zn
ADSSL1	adenylosuccinate synthase like 1 [Source:HGNC Symbol;Acc:HGNC:20093]	skeletal muscle	Mg
AGBL5	ATP/GTP binding protein-like 5 [Source:HGNC Symbol;Acc:HGNC:26147]	testis	Zn
AGXT	alanine-glyoxylate aminotransferase [Source:HGNC Symbol;Acc:HGNC:341]	liver	Vit B6 (PP)
AKR1B1	aldo-keto reductase family 1, member B1 (aldose reductase) [Source:HGNC Symbol;Acc:HGNC:381]	adrenal gland	Vit B3 (NAD)
AKR1C4	aldo-keto reductase family 1, member C4 [Source:HGNC Symbol;Acc:HGNC:387]	liver	Vit B3 (NAD)
AKR1D1	aldo-keto reductase family 1, member D1 [Source:HGNC Symbol;Acc:HGNC:388]	liver	Vit B3 (NAD)
AKR1E2	aldo-keto reductase family 1, member E2 [Source:HGNC Symbol;Acc:HGNC:23437]	testis	Vit B3 (NAD)
ALAS2	5'-aminolevulinate synthase 2 [Source:HGNC Symbol;Acc:HGNC:397]	bone marrow	Vit B5 (CoA) ;Vit B6 (PP)
ALB	albumin [Source:HGNC Symbol;Acc:HGNC:399]	liver	Cu;Zn
ALOXE3	arachidonate lipoxygenase 3 [Source:HGNC Symbol;Acc:HGNC:13743]	skin	Fe
ALPP	alkaline phosphatase, placental [Source:HGNC Symbol;Acc:HGNC:439]	placenta	Mg;Zn
AMPD1	adenosine monophosphate deaminase 1 [Source:HGNC Symbol;Acc:HGNC:468]	skeletal muscle	Zn
AMY2A	amylase, alpha 2A (pancreatic) [Source:HGNC Symbol;Acc:HGNC:477]	pancreas	Ca;Cl
AMY2B	amylase, alpha 2B (pancreatic) [Source:HGNC Symbol;Acc:HGNC:478]	pancreas	Ca;Cl
ANTXRL	anthrax toxin receptor-like [Source:HGNC Symbol;Acc:HGNC:27277]	testis	metal cation
APCS	amyloid P component, serum [Source:HGNC Symbol;Acc:HGNC:584]	liver	Ca
ART1	ADP-ribosyltransferase 1 [Source:HGNC Symbol;Acc:HGNC:723]	skeletal muscle	Vit B3 (NAD)
AS3MT	arsenite methyltransferase [Source:HGNC Symbol;Acc:HGNC:17452]	adrenal gland	SAM
ASGR1	asialoglycoprotein receptor 1 [Source:HGNC Symbol;Acc:HGNC:742]	liver	Ca
ATP2A1	ATPase, Ca++ transporting, cardiac muscle, fast twitch 1 [Source:HGNC Symbol;Acc:HGNC:811]	skeletal muscle	Ca;Mg
ATP4A	ATPase, H+/K+ exchanging, alpha polypeptide [Source:HGNC Symbol;Acc:HGNC:819]	stomach	Mg
B3GAT1	beta-1,3-glucuronyltransferase 1 [Source:HGNC Symbol;Acc:HGNC:921]	cerebral cortex	Mn
B3GAT2	beta-1,3-glucuronyltransferase 2 [Source:HGNC Symbol;Acc:HGNC:922]	cerebral cortex	Mn
BAAT	bile acid CoA:amino acid N-acyltransferase [Source:HGNC Symbol;Acc:HGNC:932]	liver	Vit B5 (CoA)
BIRC8	baculoviral IAP repeat containing 8 [Source:HGNC Symbol;Acc:HGNC:14878]	testis	Zn
BRSK1	BR serine/threonine kinase 1 [Source:HGNC Symbol;Acc:HGNC:18994]	cerebral cortex	Mg
CA3	carbonic anhydrase III, muscle specific [Source:HGNC Symbol;Acc:HGNC:1374]	skeletal muscle	Zn
CA5A	carbonic anhydrase VA, mitochondrial [Source:HGNC Symbol;Acc:HGNC:1377]	liver	Zn
CA6	carbonic anhydrase VI [Source:HGNC Symbol;Acc:HGNC:1380]	salivary gland	Zn
CABP1	calcium binding protein 1 [Source:HGNC Symbol;Acc:HGNC:1384]	cerebral cortex	Ca;Mg
CABS1	calcium-binding protein, spermatid-specific 1 [Source:HGNC Symbol;Acc:HGNC:30710]	testis	Ca
CACNA2D2	calcium channel, voltage-dependent, alpha 2/delta subunit 2 [Source:HGNC Symbol;Acc:HGNC:1400]	lung	metal cation
CAMKV	CaM kinase-like vesicle-associated [Source:HGNC Symbol;Acc:HGNC:28788]	cerebral cortex	Ca
CAPN8	calpain 8 [Source:HGNC Symbol;Acc:HGNC:1485]	stomach	Ca
CDY1	chromodomain protein, Y-linked, 1 [Source:HGNC Symbol;Acc:HGNC:1809]	testis	Vit B5 (CoA)
CDY2A	chromodomain protein, Y-linked, 2A [Source:HGNC Symbol;Acc:HGNC:1810]	testis	Vit B5 (CoA)
CHAT	choline O-acetyltransferase [Source:HGNC Symbol;Acc:HGNC:1912]	placenta	Vit B5 (CoA)
CLCN1	chloride channel, voltage-sensitive 1 [Source:HGNC Symbol;Acc:HGNC:2019]	skeletal muscle	Cl
CLCN5	chloride channel, voltage-sensitive 5 [Source:HGNC Symbol;Acc:HGNC:2023]	kidney	Cl
CLCNKA	chloride channel, voltage-sensitive Ka [Source:HGNC Symbol;Acc:HGNC:2026]	kidney	Ca
CP	ceruloplasmin (ferroxidase) [Source:HGNC Symbol;Acc:HGNC:2295]	liver	Cu
CPA1	carboxypeptidase A1 (pancreatic) [Source:HGNC Symbol;Acc:HGNC:2296]	pancreas	Zn
CPA2	carboxypeptidase A2 (pancreatic) [Source:HGNC Symbol;Acc:HGNC:2297]	pancreas	Zn
CPA4	carboxypeptidase A4 [Source:HGNC Symbol;Acc:HGNC:15740]	skin	Zn
CPA5	carboxypeptidase A5 [Source:HGNC Symbol;Acc:HGNC:15722]	testis	Zn
CPB1	carboxypeptidase B1 (tissue) [Source:HGNC Symbol;Acc:HGNC:2299]	pancreas	Zn
CPB2	carboxypeptidase B2 (plasma) [Source:HGNC Symbol;Acc:HGNC:2300]	liver	Zn
CPN1	carboxypeptidase N, polypeptide 1 [Source:HGNC Symbol;Acc:HGNC:2312]	liver	Zn
CPO	carboxypeptidase O [Source:HGNC Symbol;Acc:HGNC:21011]	small intestine	Zn
CRNN	cornulin [Source:HGNC Symbol;Acc:HGNC:1230]	esophagus	Ca
CRYAA	crystallin, alpha A [Source:HGNC Symbol;Acc:HGNC:2388]	kidney	Zn
CSH1	chorionic somatomammotropin hormone 1 (placental lactogen) [Source:HGNC Symbol;Acc:HGNC:2440]	placenta	Zn
CSH2	chorionic somatomammotropin hormone 2 [Source:HGNC Symbol;Acc:HGNC:2441]	placenta	Zn
CSHL1	chorionic somatomammotropin hormone-like 1 [Source:HGNC Symbol;Acc:HGNC:2442]	placenta	Zn
CYP11B1	cytochrome P450, family 11, subfamily B, polypeptide 1 [Source:HGNC Symbol;Acc:HGNC:2591]	adrenal gland	Heme;Heme-thiolate
CYP11B2	cytochrome P450, family 11, subfamily B, polypeptide 2 [Source:HGNC Symbol;Acc:HGNC:2592]	adrenal gland	Heme;Heme-thiolate
CYP17A1	cytochrome P450, family 17, subfamily A, polypeptide 1 [Source:HGNC Symbol;Acc:HGNC:2593]	adrenal gland	Heme;Heme-thiolate;Vit B3 (NAD)
CYP19A1	cytochrome P450, family 19, subfamily A, polypeptide 1 [Source:HGNC Symbol;Acc:HGNC:2594]	placenta	Heme
CYP1A2	cytochrome P450, family 1, subfamily A, polypeptide 2 [Source:HGNC Symbol;Acc:HGNC:2596]	liver	Heme
CYP21A2	cytochrome P450, family 21, subfamily A, polypeptide 2 [Source:HGNC Symbol;Acc:HGNC:2600]	adrenal gland	Heme;Heme-thiolate
CYP26A1	cytochrome P450, family 26, subfamily A, polypeptide 1 [Source:HGNC Symbol;Acc:HGNC:2603]	liver	Heme
CYP2A13	cytochrome P450, family 2, subfamily A, polypeptide 13 [Source:HGNC Symbol;Acc:HGNC:2608]	liver	Heme
CYP2A6	cytochrome P450, family 2, subfamily A, polypeptide 6 [Source:HGNC Symbol;Acc:HGNC:2610]	liver	Heme
CYP2A7	cytochrome P450, family 2, subfamily A, polypeptide 7 [Source:HGNC Symbol;Acc:HGNC:2611]	liver	Heme
CYP2B6	cytochrome P450, family 2, subfamily B, polypeptide 6 [Source:HGNC Symbol;Acc:HGNC:2615]	liver	Heme
CYP2C8	cytochrome P450, family 2, subfamily C, polypeptide 8 [Source:HGNC Symbol;Acc:HGNC:2622]	liver	Heme
CYP2C9	cytochrome P450, family 2, subfamily C, polypeptide 9 [Source:HGNC Symbol;Acc:HGNC:2623]	liver	Heme;Vit B3 (NAD)
CYP2E1	cytochrome P450, family 2, subfamily E, polypeptide 1 [Source:HGNC Symbol;Acc:HGNC:2631]	liver	Heme
CYP3A43	cytochrome P450, family 3, subfamily A, polypeptide 43 [Source:HGNC Symbol;Acc:HGNC:17450]	liver	Heme
CYP46A1	cytochrome P450, family 46, subfamily A, polypeptide 1 [Source:HGNC Symbol;Acc:HGNC:2641]	cerebral cortex	Heme;Heme-thiolate;Vit B3 (NAD)
CYP7A1	cytochrome P450, family 7, subfamily A, polypeptide 1 [Source:HGNC Symbol;Acc:HGNC:2651]	liver	Heme;Heme-thiolate;Vit B3 (NAD)
CYP8B1	cytochrome P450, family 8, subfamily B, polypeptide 1 [Source:HGNC Symbol;Acc:HGNC:2653]	liver	Heme;Heme-thiolate;Vit B3 (NAD)
DBH	dopamine beta-hydroxylase (dopamine beta-monooxygenase) [Source:HGNC Symbol;Acc:HGNC:2689]	adrenal gland	Cu;PQQ
DCD	dermcidin [Source:HGNC Symbol;Acc:HGNC:14669]	skeletal muscle	Mn
DCT	dopachrome tautomerase [Source:HGNC Symbol;Acc:HGNC:2709]	skin	Zn
DHH	desert hedgehog [Source:HGNC Symbol;Acc:HGNC:2865]	testis	Ca;Zn
DNASE1L2	deoxyribonuclease I-like 2 [Source:HGNC Symbol;Acc:HGNC:2958]	skin	Ca;Mg
DNTT	DNA nucleotidylexotransferase [Source:HGNC Symbol;Acc:HGNC:2983]	bone marrow	Mg
DPEP3	dipeptidase 3 [Source:HGNC Symbol;Acc:HGNC:23029]	testis	Zn
ECEL1	endothelin converting enzyme-like 1 [Source:HGNC Symbol;Acc:HGNC:3147]	ovary	Zn
ENO3	enolase 3 (beta, muscle) [Source:HGNC Symbol;Acc:HGNC:3354]	skeletal muscle	Mg
EPX	eosinophil peroxidase [Source:HGNC Symbol;Acc:HGNC:3423]	bone marrow	Ca;Heme
ERO1L	ERO1-like (S. cerevisiae) [Source:HGNC Symbol;Acc:HGNC:13280]	esophagus	Vit B2 (FAD)
FBP2	fructose-1,6-bisphosphatase 2 [Source:HGNC Symbol;Acc:HGNC:3607]	skeletal muscle	Mg
FDX1	ferredoxin 1 [Source:HGNC Symbol;Acc:HGNC:3638]	adrenal gland	Fe-S complex
FMO1	flavin containing monooxygenase 1 [Source:HGNC Symbol;Acc:HGNC:3769]	kidney	Vit B2 (FAD);Vit B3 (NAD)
FMO3	flavin containing monooxygenase 3 [Source:HGNC Symbol;Acc:HGNC:3771]	liver	Vit B2 (FAD);Vit B3 (NAD)
FMO6P	flavin containing monooxygenase 6 pseudogene [Source:HGNC Symbol;Acc:HGNC:24024]	salivary gland	Vit B2 (FAD);Vit B3 (NAD)
FTHL17	ferritin, heavy polypeptide-like 17 [Source:HGNC Symbol;Acc:HGNC:3987]	testis	Fe
FTMT	ferritin mitochondrial [Source:HGNC Symbol;Acc:HGNC:17345]	testis	Fe
GAD1	glutamate decarboxylase 1 (brain, 67kDa) [Source:HGNC Symbol;Acc:HGNC:4092]	cerebral cortex	Vit B6 (PP)
GAD2	glutamate decarboxylase 2 (pancreatic islets and brain, 65kDa) [Source:HGNC Symbol;Acc:HGNC:4093]	cerebral cortex	Vit B6 (PP)
GADL1	glutamate decarboxylase-like 1 [Source:HGNC Symbol;Acc:HGNC:27949]	skeletal muscle	Vit B6 (PP)
GALNT14	polypeptide N-acetylgalactosaminyltransferase 14 [Source:HGNC Symbol;Acc:HGNC:22946]	kidney	Mn
GALNTL5	polypeptide N-acetylgalactosaminyltransferase-like 5 [Source:HGNC Symbol;Acc:HGNC:21725]	testis	Mn
GAPDHS	glyceraldehyde-3-phosphate dehydrogenase, spermatogenic [Source:HGNC Symbol;Acc:HGNC:24864]	testis	Vit B3 (NAD)
GCM1	glial cells missing homolog 1 (Drosophila) [Source:HGNC Symbol;Acc:HGNC:4197]	placenta	Zn
GH1	growth hormone 1 [Source:HGNC Symbol;Acc:HGNC:4261]	placenta	Zn
GIF	gastric intrinsic factor (vitamin B synthesis) [Source:HGNC Symbol;Acc:HGNC:4268]	stomach	Vit B12 (AB12)
GNAO1	guanine nucleotide binding protein (G protein), alpha activating activity polypeptide O [Source:HGNC Symbol;Acc:HGNC:4389]	cerebral cortex	Mg
GNAT2	guanine nucleotide binding protein (G protein), alpha transducing activity polypeptide 2 [Source:HGNC Symbol;Acc:HGNC:4394]	testis	Mg
GOT1L1	glutamic-oxaloacetic transaminase 1-like 1 [Source:HGNC Symbol;Acc:HGNC:28487]	testis	Vit B6 (PP)
GPX5	glutathione peroxidase 5 [Source:HGNC Symbol;Acc:HGNC:4557]	testis	GSH
GPX6	glutathione peroxidase 6 (olfactory) [Source:HGNC Symbol;Acc:HGNC:4558]	testis	GSH
GRIN2B	glutamate receptor, ionotropic, N-methyl D-aspartate 2B [Source:HGNC Symbol;Acc:HGNC:4586]	cerebral cortex	Zn
GYG2	glycogenin 2 [Source:HGNC Symbol;Acc:HGNC:4700]	adipose tissue	Mn
HAO1	hydroxyacid oxidase (glycolate oxidase) 1 [Source:HGNC Symbol;Acc:HGNC:4809]	liver	Vit B2 (FAD);Vit B2 (FMN)
HENMT1	HEN1 methyltransferase homolog 1 (Arabidopsis) [Source:HGNC Symbol;Acc:HGNC:26400]	testis	Mg;SAM
HMBS	hydroxymethylbilane synthase [Source:HGNC Symbol;Acc:HGNC:4982]	bone marrow	Dipyrromethane
HR	hair growth associated [Source:HGNC Symbol;Acc:HGNC:5172]	skin	Fe
HRG	histidine-rich glycoprotein [Source:HGNC Symbol;Acc:HGNC:5181]	liver	Zn
HSD11B1	hydroxysteroid (11-beta) dehydrogenase 1 [Source:HGNC Symbol;Acc:HGNC:5208]	liver	Vit B3 (NAD)
HSD17B1	hydroxysteroid (17-beta) dehydrogenase 1 [Source:HGNC Symbol;Acc:HGNC:5210]	placenta	Vit B3 (NAD)
HSD17B13	hydroxysteroid (17-beta) dehydrogenase 13 [Source:HGNC Symbol;Acc:HGNC:18685]	liver	Vit B3 (NAD)
HSD17B3	hydroxysteroid (17-beta) dehydrogenase 3 [Source:HGNC Symbol;Acc:HGNC:5212]	testis	Vit B3 (NAD)
HSD17B6	hydroxysteroid (17-beta) dehydrogenase 6 [Source:HGNC Symbol;Acc:HGNC:23316]	liver	Vit B3 (NAD)
HSD3B1	hydroxy-delta-5-steroid dehydrogenase, 3 beta- and steroid delta-isomerase 1 [Source:HGNC Symbol;Acc:HGNC:5217]	placenta	Vit B3 (NAD)
HSD3B2	hydroxy-delta-5-steroid dehydrogenase, 3 beta- and steroid delta-isomerase 2 [Source:HGNC Symbol;Acc:HGNC:5218]	adrenal gland	Vit B3 (NAD)
HTN3	histatin 3 [Source:HGNC Symbol;Acc:HGNC:5284]	salivary gland	Zn
IDI2	isopentenyl-diphosphate delta isomerase 2 [Source:HGNC Symbol;Acc:HGNC:23487]	skeletal muscle	Mg;Vit B2 (FAD)
IYD	iodotyrosine deiodinase [Source:HGNC Symbol;Acc:HGNC:21071]	thyroid gland	Vit B2 (FAD);Vit B2 (FMN);Vit B3 (NAD)
KDM4D	lysine (K)-specific demethylase 4D [Source:HGNC Symbol;Acc:HGNC:25498]	testis	Fe;Zn
KDM5B	lysine (K)-specific demethylase 5B [Source:HGNC Symbol;Acc:HGNC:18039]	testis	Fe
KLK4	kallikrein-related peptidase 4 [Source:HGNC Symbol;Acc:HGNC:6365]	prostate	Zn
LDHAL6A	lactate dehydrogenase A-like 6A [Source:HGNC Symbol;Acc:HGNC:28335]	testis	Vit B3 (NAD)
LDHAL6B	lactate dehydrogenase A-like 6B [Source:HGNC Symbol;Acc:HGNC:21481]	testis	Vit B3 (NAD)
LDHC	lactate dehydrogenase C [Source:HGNC Symbol;Acc:HGNC:6544]	testis	Vit B3 (NAD)
LIN28B	lin-28 homolog B (C. elegans) [Source:HGNC Symbol;Acc:HGNC:32207]	placenta	Zn
LPO	lactoperoxidase [Source:HGNC Symbol;Acc:HGNC:6678]	salivary gland	Ca;Fe;Heme
MAP3K15	mitogen-activated protein kinase kinase kinase 15 [Source:HGNC Symbol;Acc:HGNC:31689]	adrenal gland	Mg
MAPK12	mitogen-activated protein kinase 12 [Source:HGNC Symbol;Acc:HGNC:6874]	skeletal muscle	Mg
MASP2	mannan-binding lectin serine peptidase 2 [Source:HGNC Symbol;Acc:HGNC:6902]	liver	Ca
MAST1	microtubule associated serine/threonine kinase 1 [Source:HGNC Symbol;Acc:HGNC:19034]	cerebral cortex	Mg
MAT1A	methionine adenosyltransferase I, alpha [Source:HGNC Symbol;Acc:HGNC:6903]	liver	K;Mg
MFI2	antigen p97 (melanoma associated) identified by monoclonal antibodies 133.2 and 96.5 [Source:HGNC Symbol;Acc:HGNC:7037]	salivary gland	Fe
MIOX	myo-inositol oxygenase [Source:HGNC Symbol;Acc:HGNC:14522]	kidney	Fe
MMP10	matrix metallopeptidase 10 (stromelysin 2) [Source:HGNC Symbol;Acc:HGNC:7156]	endometrium	Ca;Zn
MMP20	matrix metallopeptidase 20 [Source:HGNC Symbol;Acc:HGNC:7167]	testis	Ca;Zn
MMP26	matrix metallopeptidase 26 [Source:HGNC Symbol;Acc:HGNC:14249]	endometrium	Ca;Zn
MMP8	matrix metallopeptidase 8 (neutrophil collagenase) [Source:HGNC Symbol;Acc:HGNC:7175]	bone marrow	Ca;Zn
MOGAT1	monoacylglycerol O-acyltransferase 1 [Source:HGNC Symbol;Acc:HGNC:18210]	gallbladder	Vit B5 (CoA)
MPO	myeloperoxidase [Source:HGNC Symbol;Acc:HGNC:7218]	bone marrow	Ca;Heme
MT3	metallothionein 3 [Source:HGNC Symbol;Acc:HGNC:7408]	cerebral cortex	metal cation
MYBPC3	myosin binding protein C, cardiac [Source:HGNC Symbol;Acc:HGNC:7551]	heart muscle	Zn
NEK2	NIMA-related kinase 2 [Source:HGNC Symbol;Acc:HGNC:7745]	testis	Mg
NIM1K	NIM1 serine/threonine protein kinase [Source:HGNC Symbol;Acc:HGNC:28646]	cerebral cortex	Mg
NOS1	nitric oxide synthase 1 (neuronal) [Source:HGNC Symbol;Acc:HGNC:7872]	skeletal muscle	BH4;Heme;Vit B2 (FAD);Vit B2 (FMN);Vit B3 (NAD)
NOS3	nitric oxide synthase 3 (endothelial cell) [Source:HGNC Symbol;Acc:HGNC:7876]	spleen	BH4;Heme;Vit B2 (FAD);Vit B2 (FMN);Vit B3 (NAD);Zn
NPTX1	neuronal pentraxin I [Source:HGNC Symbol;Acc:HGNC:7952]	cerebral cortex	Ca
NPTXR	neuronal pentraxin receptor [Source:HGNC Symbol;Acc:HGNC:7954]	cerebral cortex	Ca
NRXN1	neurexin 1 [Source:HGNC Symbol;Acc:HGNC:8008]	cerebral cortex	Ca
NRXN2	neurexin 2 [Source:HGNC Symbol;Acc:HGNC:8009]	cerebral cortex	Ca
NSF	N-ethylmaleimide-sensitive factor [Source:HGNC Symbol;Acc:HGNC:8016]	cerebral cortex	Mg
NT5C1B	5'-nucleotidase, cytosolic IB [Source:HGNC Symbol;Acc:HGNC:17818]	testis	Mg
OBSCN	obscurin, cytoskeletal calmodulin and titin-interacting RhoGEF [Source:HGNC Symbol;Acc:HGNC:15719]	skeletal muscle	Mg
PADI1	peptidyl arginine deiminase, type I [Source:HGNC Symbol;Acc:HGNC:18367]	esophagus	Ca
PADI4	peptidyl arginine deiminase, type IV [Source:HGNC Symbol;Acc:HGNC:18368]	bone marrow	Ca
PAPOLB	poly(A) polymerase beta (testis specific) [Source:HGNC Symbol;Acc:HGNC:15970]	testis	Mg
PAPPA	pregnancy-associated plasma protein A, pappalysin 1 [Source:HGNC Symbol;Acc:HGNC:8602]	placenta	Zn
PAPPA2	pappalysin 2 [Source:HGNC Symbol;Acc:HGNC:14615]	placenta	Zn
PDE8B	phosphodiesterase 8B [Source:HGNC Symbol;Acc:HGNC:8794]	thyroid gland	metal cation
PDHA2	pyruvate dehydrogenase (lipoamide) alpha 2 [Source:HGNC Symbol;Acc:HGNC:8807]	testis	LA;Vit B1 (TPP)
PGLYRP2	peptidoglycan recognition protein 2 [Source:HGNC Symbol;Acc:HGNC:30013]	liver	Zn
PGM2L1	phosphoglucomutase 2-like 1 [Source:HGNC Symbol;Acc:HGNC:20898]	cerebral cortex	Mg
PHKG1	phosphorylase kinase, gamma 1 (muscle) [Source:HGNC Symbol;Acc:HGNC:8930]	skeletal muscle	Ca;Mg
PLA2G1B	phospholipase A2, group IB (pancreas) [Source:HGNC Symbol;Acc:HGNC:9030]	pancreas	Ca
PLCD4	phospholipase C, delta 4 [Source:HGNC Symbol;Acc:HGNC:9062]	skeletal muscle	Ca
PLCZ1	phospholipase C, zeta 1 [Source:HGNC Symbol;Acc:HGNC:19218]	testis	Ca
PLSCR2	phospholipid scramblase 2 [Source:HGNC Symbol;Acc:HGNC:16494]	testis	Ca
PM20D1	peptidase M20 domain containing 1 [Source:HGNC Symbol;Acc:HGNC:26518]	pancreas	Zn
PNLIP	pancreatic lipase [Source:HGNC Symbol;Acc:HGNC:9155]	pancreas	Ca
PNLIPRP1	pancreatic lipase-related protein 1 [Source:HGNC Symbol;Acc:HGNC:9156]	pancreas	Ca
PNMT	phenylethanolamine N-methyltransferase [Source:HGNC Symbol;Acc:HGNC:9160]	adrenal gland	SAM
PON1	paraoxonase 1 [Source:HGNC Symbol;Acc:HGNC:9204]	liver	Ca;metal cation;Zn
PON3	paraoxonase 3 [Source:HGNC Symbol;Acc:HGNC:9206]	liver	Ca
PRDM7	PR domain containing 7 [Source:HGNC Symbol;Acc:HGNC:9351]	testis	SAM
PRDM9	PR domain containing 9 [Source:HGNC Symbol;Acc:HGNC:13994]	testis	SAM
PRKCG	protein kinase C, gamma [Source:HGNC Symbol;Acc:HGNC:9402]	cerebral cortex	Ca
PRMT8	protein arginine methyltransferase 8 [Source:HGNC Symbol;Acc:HGNC:5188]	cerebral cortex	SAM
PRPS1L1	NA	testis	Mg
PRSS1	protease, serine, 1 (trypsin 1) [Source:HGNC Symbol;Acc:HGNC:9475]	pancreas	Ca
PRSS3	protease, serine, 3 [Source:HGNC Symbol;Acc:HGNC:9486]	pancreas	Ca
PYGM	phosphorylase, glycogen, muscle [Source:HGNC Symbol;Acc:HGNC:9726]	skeletal muscle	Vit B6 (PP)
RAG2	recombination activating gene 2 [Source:HGNC Symbol;Acc:HGNC:9832]	thyroid gland	Zn
RDH11	retinol dehydrogenase 11 (all-trans/9-cis/11-cis) [Source:HGNC Symbol;Acc:HGNC:17964]	prostate	Vit B3 (NAD)
RLBP1	retinaldehyde binding protein 1 [Source:HGNC Symbol;Acc:HGNC:10024]	cerebral cortex	Vit A
RPH3A	rabphilin 3A [Source:HGNC Symbol;Acc:HGNC:17056]	cerebral cortex	Ca
S100A12	S100 calcium binding protein A12 [Source:HGNC Symbol;Acc:HGNC:10489]	bone marrow	Zn
S100A7A	S100 calcium binding protein A7A [Source:HGNC Symbol;Acc:HGNC:21657]	tonsil	Zn
SDS	serine dehydratase [Source:HGNC Symbol;Acc:HGNC:10691]	liver	Vit B6 (PP)
SIAH3	siah E3 ubiquitin protein ligase family member 3 [Source:HGNC Symbol;Acc:HGNC:30553]	fallopian tube	Zn
SLC27A5	solute carrier family 27 (fatty acid transporter), member 5 [Source:HGNC Symbol;Acc:HGNC:10999]	liver	Mg
SOAT1	sterol O-acyltransferase 1 [Source:HGNC Symbol;Acc:HGNC:11177]	adrenal gland	Vit B5 (CoA)
STEAP2	STEAP family member 2, metalloreductase [Source:HGNC Symbol;Acc:HGNC:17885]	prostate	Vit B2 (FAD)
SUV39H2	suppressor of variegation 3-9 homolog 2 (Drosophila) [Source:HGNC Symbol;Acc:HGNC:17287]	testis	SAM;Zn
SYT1	synaptotagmin I [Source:HGNC Symbol;Acc:HGNC:11509]	cerebral cortex	Ca
SYT11	synaptotagmin XI [Source:HGNC Symbol;Acc:HGNC:19239]	cerebral cortex	Ca
SYT3	synaptotagmin III [Source:HGNC Symbol;Acc:HGNC:11511]	cerebral cortex	Ca
SYT5	synaptotagmin V [Source:HGNC Symbol;Acc:HGNC:11513]	cerebral cortex	Ca
TAT	tyrosine aminotransferase [Source:HGNC Symbol;Acc:HGNC:11573]	liver	Vit B6 (PP)
TDO2	tryptophan 2,3-dioxygenase [Source:HGNC Symbol;Acc:HGNC:11708]	liver	Heme
TF	transferrin [Source:HGNC Symbol;Acc:HGNC:11740]	liver	Fe
TGM1	transglutaminase 1 [Source:HGNC Symbol;Acc:HGNC:11777]	esophagus	Ca
TGM3	transglutaminase 3 [Source:HGNC Symbol;Acc:HGNC:11779]	esophagus	Ca
TGM4	transglutaminase 4 [Source:HGNC Symbol;Acc:HGNC:11780]	prostate	Ca
TH	tyrosine hydroxylase [Source:HGNC Symbol;Acc:HGNC:11782]	adrenal gland	Biopterin ;Fe
TIMP4	TIMP metallopeptidase inhibitor 4 [Source:HGNC Symbol;Acc:HGNC:11823]	adipose tissue	Zn
TKTL1	transketolase-like 1 [Source:HGNC Symbol;Acc:HGNC:11835]	testis	Mg;Vit B1 (TPP)
TKTL2	transketolase-like 2 [Source:HGNC Symbol;Acc:HGNC:25313]	testis	Mg;Vit B1 (TPP)
TNNI3K	TNNI3 interacting kinase [Source:HGNC Symbol;Acc:HGNC:19661]	heart muscle	Mg
TPO	thyroid peroxidase [Source:HGNC Symbol;Acc:HGNC:12015]	thyroid gland	Ca;Heme
TREX2	three prime repair exonuclease 2 [Source:HGNC Symbol;Acc:HGNC:12270]	skin	Mg
TSSK1B	testis-specific serine kinase 1B [Source:HGNC Symbol;Acc:HGNC:14968]	testis	Mg
TSSK2	testis-specific serine kinase 2 [Source:HGNC Symbol;Acc:HGNC:11401]	testis	Mg
TSSK4	testis-specific serine kinase 4 [Source:HGNC Symbol;Acc:HGNC:19825]	testis	Mg
TSSK6	testis-specific serine kinase 6 [Source:HGNC Symbol;Acc:HGNC:30410]	testis	Mg
TYR	tyrosinase [Source:HGNC Symbol;Acc:HGNC:12442]	skin	Cu
UROC1	urocanate hydratase 1 [Source:HGNC Symbol;Acc:HGNC:26444]	liver	Vit B3 (NAD)
WNK3	WNK lysine deficient protein kinase 3 [Source:HGNC Symbol;Acc:HGNC:14543]	testis	Mg
