# Supplementary material for: A network analysis of cofactor-protein interactions for analyzing associations between human nutrition and diseases
Source: Sci Rep. 2016 Jan 18;6:19633. doi: 10.1038/srep19633 (PMC4726080; doi:10.1038/srep19633)
Supplement: Supplementary Table 4 [file srep19633-s6.xlsx]

## Sheet: Readme
	Gwas_all_data and OMIM_all_data
	Header	Explanation
	Concept.ID	Disease concept ID
	Disease	Disease name
	HGNC symbol	Official gene symbol (HGCN)
	HGNC Description	Official gene name (HGCN)
	Cofactors	Cofactor name. Multiple cofactors are separated by ;
	Summary_GWAS and Summary_OMIM
	Header	Explanation
	Disease	Disease name (GWAS or OMIM accordingly)
	Nesteness Index	Nesteness Index
	Number of cofactor gene (protein)	Number of cofactor gene (protein) associated to corresponding disease
	Total number of disease gene (protein)	Total number of disease gene (protein) associated to corresponding disease
	Percentage of disease-gene interacting with cofactors	Ratio of cofactor gene / total disease gene

## Sheet: GWAS_all_data
Concept.ID	GWAS Disease	HGNC symbol	HGNC Description	Cofactor
C0011603	Dermatitis	NOS2	nitric oxide synthase 2, inducible [Source:HGNC Symbol;Acc:HGNC:7873]	BH4
C0011164	Abnormal degeneration	PLA2G12A	phospholipase A2, group XIIA [Source:HGNC Symbol;Acc:HGNC:18554]	Ca
C0011164	Abnormal degeneration	COL10A1	collagen, type X, alpha 1 [Source:HGNC Symbol;Acc:HGNC:2185]	Ca
C0011164	Abnormal degeneration	C2	complement component 2 [Source:HGNC Symbol;Acc:HGNC:1248]	metal cation
C0011164	Abnormal degeneration	TGFBR1	transforming growth factor, beta receptor 1 [Source:HGNC Symbol;Acc:HGNC:11772]	Mg
C0011164	Abnormal degeneration	NT5DC1	5'-nucleotidase domain containing 1 [Source:HGNC Symbol;Acc:HGNC:21556]	Mg
C0011164	Abnormal degeneration	SOD2	superoxide dismutase 2, mitochondrial [Source:HGNC Symbol;Acc:HGNC:11180]	Mn
C0011164	Abnormal degeneration	CRBN	cereblon [Source:HGNC Symbol;Acc:HGNC:30185]	Zn
C0001175	Acquired Immunodeficiency Syndrome	PRMT6	protein arginine methyltransferase 6 [Source:HGNC Symbol;Acc:HGNC:18241]	SAM
C0001255	Actinomycetales Infections	CYLD	cylindromatosis (turban tumor syndrome) [Source:HGNC Symbol;Acc:HGNC:2584]	Zn
C0001314	Acute Disease	TERT	telomerase reverse transcriptase [Source:HGNC Symbol;Acc:HGNC:11730]	Mg
C0085669	Acute leukemia	GALNT14	polypeptide N-acetylgalactosaminyltransferase 14 [Source:HGNC Symbol;Acc:HGNC:22946]	Mn
C0085669	Acute leukemia	PYGL	phosphorylase, glycogen, liver [Source:HGNC Symbol;Acc:HGNC:9725]	Vit B6 (PP)
C0085669	Acute leukemia	TP63	tumor protein p63 [Source:HGNC Symbol;Acc:HGNC:15979]	Zn
C0023449	Acute lymphocytic leukemia	GALNT14	polypeptide N-acetylgalactosaminyltransferase 14 [Source:HGNC Symbol;Acc:HGNC:22946]	Mn
C0023449	Acute lymphocytic leukemia	PYGL	phosphorylase, glycogen, liver [Source:HGNC Symbol;Acc:HGNC:9725]	Vit B6 (PP)
C0023449	Acute lymphocytic leukemia	TP63	tumor protein p63 [Source:HGNC Symbol;Acc:HGNC:15979]	Zn
C0001418	Adenocarcinoma	TERT	telomerase reverse transcriptase [Source:HGNC Symbol;Acc:HGNC:11730]	Mg
C0001418	Adenocarcinoma	TP63	tumor protein p63 [Source:HGNC Symbol;Acc:HGNC:15979]	Zn
C0152013	Adenocarcinoma Of Lung (disorder)	TERT	telomerase reverse transcriptase [Source:HGNC Symbol;Acc:HGNC:11730]	Mg
C0152013	Adenocarcinoma Of Lung (disorder)	TP63	tumor protein p63 [Source:HGNC Symbol;Acc:HGNC:15979]	Zn
C0879626	Adverse effects	AGBL1	ATP/GTP binding protein-like 1 [Source:HGNC Symbol;Acc:HGNC:26504]	Zn
C0001723	Affective Disorders, Psychotic	MCTP1	multiple C2 domains, transmembrane 1 [Source:HGNC Symbol;Acc:HGNC:26183]	Ca
C0001723	Affective Disorders, Psychotic	MMP16	matrix metallopeptidase 16 (membrane-inserted) [Source:HGNC Symbol;Acc:HGNC:7162]	Ca
C0001723	Affective Disorders, Psychotic	MMP16	matrix metallopeptidase 16 (membrane-inserted) [Source:HGNC Symbol;Acc:HGNC:7162]	Zn
C0001723	Affective Disorders, Psychotic	SHH	sonic hedgehog [Source:HGNC Symbol;Acc:HGNC:10848]	Ca
C0001723	Affective Disorders, Psychotic	SHH	sonic hedgehog [Source:HGNC Symbol;Acc:HGNC:10848]	Zn
C0001723	Affective Disorders, Psychotic	LMAN2L	lectin, mannose-binding 2-like [Source:HGNC Symbol;Acc:HGNC:19263]	Ca
C0001723	Affective Disorders, Psychotic	PHF8	PHD finger protein 8 [Source:HGNC Symbol;Acc:HGNC:20672]	Fe
C0001723	Affective Disorders, Psychotic	MGAT4A	mannosyl (alpha-1,3-)-glycoprotein beta-1,4-N-acetylglucosaminyltransferase, isozyme A [Source:HGNC Symbol;Acc:HGNC:7047]	metal cation
C0001723	Affective Disorders, Psychotic	PDE10A	phosphodiesterase 10A [Source:HGNC Symbol;Acc:HGNC:8772]	metal cation
C0001723	Affective Disorders, Psychotic	NT5C2	5'-nucleotidase, cytosolic II [Source:HGNC Symbol;Acc:HGNC:8022]	Mg
C0001723	Affective Disorders, Psychotic	SNRK	SNF related kinase [Source:HGNC Symbol;Acc:HGNC:30598]	Mg
C0001723	Affective Disorders, Psychotic	LIG4	ligase IV, DNA, ATP-dependent [Source:HGNC Symbol;Acc:HGNC:6601]	Mg
C0001723	Affective Disorders, Psychotic	MARK1	MAP/microtubule affinity-regulating kinase 1 [Source:HGNC Symbol;Acc:HGNC:6896]	Mg
C0001723	Affective Disorders, Psychotic	PPM1M	protein phosphatase, Mg2+/Mn2+ dependent, 1M [Source:HGNC Symbol;Acc:HGNC:26506]	Mg
C0001723	Affective Disorders, Psychotic	PPM1M	protein phosphatase, Mg2+/Mn2+ dependent, 1M [Source:HGNC Symbol;Acc:HGNC:26506]	Mn
C0001723	Affective Disorders, Psychotic	AS3MT	arsenite methyltransferase [Source:HGNC Symbol;Acc:HGNC:17452]	SAM
C0001723	Affective Disorders, Psychotic	SPTLC1	serine palmitoyltransferase, long chain base subunit 1 [Source:HGNC Symbol;Acc:HGNC:11277]	Vit B5 (CoA)
C0001723	Affective Disorders, Psychotic	SPTLC1	serine palmitoyltransferase, long chain base subunit 1 [Source:HGNC Symbol;Acc:HGNC:11277]	Vit B6 (PP)
C0001723	Affective Disorders, Psychotic	ADAM19	ADAM metallopeptidase domain 19 [Source:HGNC Symbol;Acc:HGNC:197]	Zn
C0001723	Affective Disorders, Psychotic	ADAMTS16	ADAM metallopeptidase with thrombospondin type 1 motif, 16 [Source:HGNC Symbol;Acc:HGNC:17108]	Zn
C0001723	Affective Disorders, Psychotic	GRIN2A	glutamate receptor, ionotropic, N-methyl D-aspartate 2A [Source:HGNC Symbol;Acc:HGNC:4585]	Zn
C0242383	Age Related Macular Degeneration	PLA2G12A	phospholipase A2, group XIIA [Source:HGNC Symbol;Acc:HGNC:18554]	Ca
C0242383	Age Related Macular Degeneration	COL10A1	collagen, type X, alpha 1 [Source:HGNC Symbol;Acc:HGNC:2185]	Ca
C0242383	Age Related Macular Degeneration	C2	complement component 2 [Source:HGNC Symbol;Acc:HGNC:1248]	metal cation
C0242383	Age Related Macular Degeneration	TGFBR1	transforming growth factor, beta receptor 1 [Source:HGNC Symbol;Acc:HGNC:11772]	Mg
C0242383	Age Related Macular Degeneration	NT5DC1	5'-nucleotidase domain containing 1 [Source:HGNC Symbol;Acc:HGNC:21556]	Mg
C0242383	Age Related Macular Degeneration	SOD2	superoxide dismutase 2, mitochondrial [Source:HGNC Symbol;Acc:HGNC:11180]	Mn
C0001824	Agranulocytosis	UQCRFS1	ubiquinol-cytochrome c reductase, Rieske iron-sulfur polypeptide 1 [Source:HGNC Symbol;Acc:HGNC:12587]	Fe-S complex
C0001824	Agranulocytosis	UQCRFS1	ubiquinol-cytochrome c reductase, Rieske iron-sulfur polypeptide 1 [Source:HGNC Symbol;Acc:HGNC:12587]	Heme
C0001824	Agranulocytosis	NUDT12	nudix (nucleoside diphosphate linked moiety X)-type motif 12 [Source:HGNC Symbol;Acc:HGNC:18826]	metal
C0001824	Agranulocytosis	NUDT12	nudix (nucleoside diphosphate linked moiety X)-type motif 12 [Source:HGNC Symbol;Acc:HGNC:18826]	Mg
C0001824	Agranulocytosis	PPCDC	phosphopantothenoylcysteine decarboxylase [Source:HGNC Symbol;Acc:HGNC:28107]	Vit B2 (FAD)
C0001824	Agranulocytosis	PPCDC	phosphopantothenoylcysteine decarboxylase [Source:HGNC Symbol;Acc:HGNC:28107]	Vit B2 (FMN)
C0001849	AIDS Dementia Complex	SLC8A1	solute carrier family 8 (sodium/calcium exchanger), member 1 [Source:HGNC Symbol;Acc:HGNC:11068]	Ca
C0236664	Alcohol Related Disorders	ADH1B	alcohol dehydrogenase 1B (class I), beta polypeptide [Source:HGNC Symbol;Acc:HGNC:250]	Vit B3 (NAD)
C0236664	Alcohol Related Disorders	ADH1B	alcohol dehydrogenase 1B (class I), beta polypeptide [Source:HGNC Symbol;Acc:HGNC:250]	Zn
C0236664	Alcohol Related Disorders	ADH1C	alcohol dehydrogenase 1C (class I), gamma polypeptide [Source:HGNC Symbol;Acc:HGNC:251]	Vit B3 (NAD)
C0236664	Alcohol Related Disorders	ADH1C	alcohol dehydrogenase 1C (class I), gamma polypeptide [Source:HGNC Symbol;Acc:HGNC:251]	Zn
C0236664	Alcohol Related Disorders	PECR	peroxisomal trans-2-enoyl-CoA reductase [Source:HGNC Symbol;Acc:HGNC:18281]	Vit B3 (NAD)
C0001973	Alcoholic Intoxication, Chronic	ADH1B	alcohol dehydrogenase 1B (class I), beta polypeptide [Source:HGNC Symbol;Acc:HGNC:250]	Vit B3 (NAD)
C0001973	Alcoholic Intoxication, Chronic	ADH1B	alcohol dehydrogenase 1B (class I), beta polypeptide [Source:HGNC Symbol;Acc:HGNC:250]	Zn
C0001973	Alcoholic Intoxication, Chronic	ADH1C	alcohol dehydrogenase 1C (class I), gamma polypeptide [Source:HGNC Symbol;Acc:HGNC:251]	Vit B3 (NAD)
C0001973	Alcoholic Intoxication, Chronic	ADH1C	alcohol dehydrogenase 1C (class I), gamma polypeptide [Source:HGNC Symbol;Acc:HGNC:251]	Zn
C0001973	Alcoholic Intoxication, Chronic	PECR	peroxisomal trans-2-enoyl-CoA reductase [Source:HGNC Symbol;Acc:HGNC:18281]	Vit B3 (NAD)
C3539909	Allergic disposition	BAK1	BCL2-antagonist/killer 1 [Source:HGNC Symbol;Acc:HGNC:949]	Zn
C3539909	Allergic disposition	SMAD3	SMAD family member 3 [Source:HGNC Symbol;Acc:HGNC:6769]	Zn
C2607914	Allergic rhinitis (disorder)	ENTPD6	ectonucleoside triphosphate diphosphohydrolase 6 (putative) [Source:HGNC Symbol;Acc:HGNC:3368]	Ca
C0002171	Alopecia Areata	SUOX	sulfite oxidase [Source:HGNC Symbol;Acc:HGNC:11460]	Fe
C0002171	Alopecia Areata	SUOX	sulfite oxidase [Source:HGNC Symbol;Acc:HGNC:11460]	Heme
C0002171	Alopecia Areata	SUOX	sulfite oxidase [Source:HGNC Symbol;Acc:HGNC:11460]	Mo
C0002171	Alopecia Areata	SUOX	sulfite oxidase [Source:HGNC Symbol;Acc:HGNC:11460]	Mo-MPT
C0002171	Alopecia Areata	SUOX	sulfite oxidase [Source:HGNC Symbol;Acc:HGNC:11460]	MPT
C0549493	Alveolitis	TERT	telomerase reverse transcriptase [Source:HGNC Symbol;Acc:HGNC:11730]	Mg
C0002395	Alzheimer's Disease	MMP12	matrix metallopeptidase 12 (macrophage elastase) [Source:HGNC Symbol;Acc:HGNC:7158]	Ca
C0002395	Alzheimer's Disease	MMP12	matrix metallopeptidase 12 (macrophage elastase) [Source:HGNC Symbol;Acc:HGNC:7158]	Zn
C0002395	Alzheimer's Disease	TGM6	transglutaminase 6 [Source:HGNC Symbol;Acc:HGNC:16255]	Ca
C0002395	Alzheimer's Disease	EDIL3	EGF-like repeats and discoidin I-like domains 3 [Source:HGNC Symbol;Acc:HGNC:3173]	Ca
C0002395	Alzheimer's Disease	CYP27C1	cytochrome P450, family 27, subfamily C, polypeptide 1 [Source:HGNC Symbol;Acc:HGNC:33480]	Heme
C0002395	Alzheimer's Disease	CYCS	cytochrome c, somatic [Source:HGNC Symbol;Acc:HGNC:19986]	Heme
C0002395	Alzheimer's Disease	PDE7B	phosphodiesterase 7B [Source:HGNC Symbol;Acc:HGNC:8792]	metal cation
C0002395	Alzheimer's Disease	PELO	pelota homolog (Drosophila) [Source:HGNC Symbol;Acc:HGNC:8829]	metal cation
C0002395	Alzheimer's Disease	STK32B	serine/threonine kinase 32B [Source:HGNC Symbol;Acc:HGNC:14217]	Mg
C1521724	Alzheimer's Disease Pathway Kegg	MMP12	matrix metallopeptidase 12 (macrophage elastase) [Source:HGNC Symbol;Acc:HGNC:7158]	Ca
C1521724	Alzheimer's Disease Pathway Kegg	MMP12	matrix metallopeptidase 12 (macrophage elastase) [Source:HGNC Symbol;Acc:HGNC:7158]	Zn
C1521724	Alzheimer's Disease Pathway Kegg	TGM6	transglutaminase 6 [Source:HGNC Symbol;Acc:HGNC:16255]	Ca
C1521724	Alzheimer's Disease Pathway Kegg	EDIL3	EGF-like repeats and discoidin I-like domains 3 [Source:HGNC Symbol;Acc:HGNC:3173]	Ca
C1521724	Alzheimer's Disease Pathway Kegg	CYP27C1	cytochrome P450, family 27, subfamily C, polypeptide 1 [Source:HGNC Symbol;Acc:HGNC:33480]	Heme
C1521724	Alzheimer's Disease Pathway Kegg	CYCS	cytochrome c, somatic [Source:HGNC Symbol;Acc:HGNC:19986]	Heme
C1521724	Alzheimer's Disease Pathway Kegg	PDE7B	phosphodiesterase 7B [Source:HGNC Symbol;Acc:HGNC:8792]	metal cation
C1521724	Alzheimer's Disease Pathway Kegg	PELO	pelota homolog (Drosophila) [Source:HGNC Symbol;Acc:HGNC:8829]	metal cation
C1521724	Alzheimer's Disease Pathway Kegg	STK32B	serine/threonine kinase 32B [Source:HGNC Symbol;Acc:HGNC:14217]	Mg
C0002736	Amyotrophic Lateral Sclerosis	STK36	serine/threonine kinase 36 [Source:HGNC Symbol;Acc:HGNC:17209]	Mg
C0002736	Amyotrophic Lateral Sclerosis	B4GALT6	UDP-Gal:betaGlcNAc beta 1,4- galactosyltransferase, polypeptide 6 [Source:HGNC Symbol;Acc:HGNC:929]	Mn
C0002736	Amyotrophic Lateral Sclerosis	UNC13A	unc-13 homolog A (C. elegans) [Source:HGNC Symbol;Acc:HGNC:23150]	Zn
C0162311	Androgenetic Alopecia	HDAC9	histone deacetylase 9 [Source:HGNC Symbol;Acc:HGNC:14065]	Zn
C0038013	Ankylosing spondylitis	EDIL3	EGF-like repeats and discoidin I-like domains 3 [Source:HGNC Symbol;Acc:HGNC:3173]	Ca
C0038013	Ankylosing spondylitis	ANTXR2	anthrax toxin receptor 2 [Source:HGNC Symbol;Acc:HGNC:21732]	metal cation
C0038013	Ankylosing spondylitis	B3GNT2	UDP-GlcNAc:betaGal beta-1,3-N-acetylglucosaminyltransferase 2 [Source:HGNC Symbol;Acc:HGNC:15629]	Mn
C0038013	Ankylosing spondylitis	ERAP1	endoplasmic reticulum aminopeptidase 1 [Source:HGNC Symbol;Acc:HGNC:18173]	Zn
C0003090	Ankylosis	EDIL3	EGF-like repeats and discoidin I-like domains 3 [Source:HGNC Symbol;Acc:HGNC:3173]	Ca
C0003090	Ankylosis	ANTXR2	anthrax toxin receptor 2 [Source:HGNC Symbol;Acc:HGNC:21732]	metal cation
C0003090	Ankylosis	B3GNT2	UDP-GlcNAc:betaGal beta-1,3-N-acetylglucosaminyltransferase 2 [Source:HGNC Symbol;Acc:HGNC:15629]	Mn
C0003090	Ankylosis	ERAP1	endoplasmic reticulum aminopeptidase 1 [Source:HGNC Symbol;Acc:HGNC:18173]	Zn
C0154681	Anterior Horn Cell Disease	STK36	serine/threonine kinase 36 [Source:HGNC Symbol;Acc:HGNC:17209]	Mg
C0154681	Anterior Horn Cell Disease	B4GALT6	UDP-Gal:betaGlcNAc beta 1,4- galactosyltransferase, polypeptide 6 [Source:HGNC Symbol;Acc:HGNC:929]	Mn
C0154681	Anterior Horn Cell Disease	UNC13A	unc-13 homolog A (C. elegans) [Source:HGNC Symbol;Acc:HGNC:23150]	Zn
C0042165	Anterior uveitis	ERAP1	endoplasmic reticulum aminopeptidase 1 [Source:HGNC Symbol;Acc:HGNC:18173]	Zn
C0003469	Anxiety Disorders	IYD	iodotyrosine deiodinase [Source:HGNC Symbol;Acc:HGNC:21071]	Vit B2 (FAD)
C0003469	Anxiety Disorders	IYD	iodotyrosine deiodinase [Source:HGNC Symbol;Acc:HGNC:21071]	Vit B2 (FMN)
C0003469	Anxiety Disorders	IYD	iodotyrosine deiodinase [Source:HGNC Symbol;Acc:HGNC:21071]	Vit B3 (NAD)
C0003469	Anxiety Disorders	TLL1	tolloid-like 1 [Source:HGNC Symbol;Acc:HGNC:11843]	Zn
C0376280	Anxiety States, Neurotic	IYD	iodotyrosine deiodinase [Source:HGNC Symbol;Acc:HGNC:21071]	Vit B2 (FAD)
C0376280	Anxiety States, Neurotic	IYD	iodotyrosine deiodinase [Source:HGNC Symbol;Acc:HGNC:21071]	Vit B2 (FMN)
C0376280	Anxiety States, Neurotic	IYD	iodotyrosine deiodinase [Source:HGNC Symbol;Acc:HGNC:21071]	Vit B3 (NAD)
C0376280	Anxiety States, Neurotic	TLL1	tolloid-like 1 [Source:HGNC Symbol;Acc:HGNC:11843]	Zn
C0003486	Aortic Aneurysm	LRP1	low density lipoprotein receptor-related protein 1 [Source:HGNC Symbol;Acc:HGNC:6692]	Ca
C0162871	Aortic Aneurysm, Abdominal	LRP1	low density lipoprotein receptor-related protein 1 [Source:HGNC Symbol;Acc:HGNC:6692]	Ca
C0003850	Arteriosclerosis	PCSK9	proprotein convertase subtilisin/kexin type 9 [Source:HGNC Symbol;Acc:HGNC:20001]	Ca
C0003850	Arteriosclerosis	ATP2B1	ATPase, Ca++ transporting, plasma membrane 1 [Source:HGNC Symbol;Acc:HGNC:814]	Mg
C0003850	Arteriosclerosis	ABO	NA	Mn
C0003850	Arteriosclerosis	SMG6	SMG6 nonsense mediated mRNA decay factor [Source:HGNC Symbol;Acc:HGNC:17809]	Mn
C0003850	Arteriosclerosis	PEMT	phosphatidylethanolamine N-methyltransferase [Source:HGNC Symbol;Acc:HGNC:8830]	SAM
C0003850	Arteriosclerosis	ACAD10	acyl-CoA dehydrogenase family, member 10 [Source:HGNC Symbol;Acc:HGNC:21597]	Vit B2 (FAD)
C0003850	Arteriosclerosis	ALDH2	aldehyde dehydrogenase 2 family (mitochondrial) [Source:HGNC Symbol;Acc:HGNC:404]	Vit B3 (NAD)
C0003850	Arteriosclerosis	ADAMTS7	ADAM metallopeptidase with thrombospondin type 1 motif, 7 [Source:HGNC Symbol;Acc:HGNC:223]	Zn
C0003850	Arteriosclerosis	SMAD3	SMAD family member 3 [Source:HGNC Symbol;Acc:HGNC:6769]	Zn
C0003864	Arthritis	MCTP2	multiple C2 domains, transmembrane 2 [Source:HGNC Symbol;Acc:HGNC:25636]	Ca
C0003864	Arthritis	PADI4	peptidyl arginine deiminase, type IV [Source:HGNC Symbol;Acc:HGNC:18368]	Ca
C0003864	Arthritis	NRXN1	neurexin 1 [Source:HGNC Symbol;Acc:HGNC:8008]	Ca
C0003864	Arthritis	ENOX1	ecto-NOX disulfide-thiol exchanger 1 [Source:HGNC Symbol;Acc:HGNC:25474]	Cu
C0003864	Arthritis	P4HA2	prolyl 4-hydroxylase, alpha polypeptide II [Source:HGNC Symbol;Acc:HGNC:8547]	Fe
C0003864	Arthritis	P4HA2	prolyl 4-hydroxylase, alpha polypeptide II [Source:HGNC Symbol;Acc:HGNC:8547]	Vit C (Ascorbic Acid)
C0003864	Arthritis	JMJD1C	jumonji domain containing 1C [Source:HGNC Symbol;Acc:HGNC:12313]	Fe
C0003864	Arthritis	PDE2A	phosphodiesterase 2A, cGMP-stimulated [Source:HGNC Symbol;Acc:HGNC:8777]	metal cation
C0003864	Arthritis	YDJC	YdjC homolog (bacterial) [Source:HGNC Symbol;Acc:HGNC:27158]	Mg
C0003864	Arthritis	B3GNT2	UDP-GlcNAc:betaGal beta-1,3-N-acetylglucosaminyltransferase 2 [Source:HGNC Symbol;Acc:HGNC:15629]	Mn
C0003864	Arthritis	GALNT18	polypeptide N-acetylgalactosaminyltransferase 18 [Source:HGNC Symbol;Acc:HGNC:30488]	Mn
C0003864	Arthritis	DOT1L	DOT1-like histone H3K79 methyltransferase [Source:HGNC Symbol;Acc:HGNC:24948]	SAM
C0003864	Arthritis	ETFA	electron-transfer-flavoprotein, alpha polypeptide [Source:HGNC Symbol;Acc:HGNC:3481]	Vit B2 (FAD)
C0003864	Arthritis	DUS4L	dihydrouridine synthase 4-like (S. cerevisiae) [Source:HGNC Symbol;Acc:HGNC:21517]	Vit B2 (FAD)
C0003864	Arthritis	MMEL1	membrane metallo-endopeptidase-like 1 [Source:HGNC Symbol;Acc:HGNC:14668]	Zn
C0003944	As If Personality	PLCE1	phospholipase C, epsilon 1 [Source:HGNC Symbol;Acc:HGNC:17175]	Ca
C0003944	As If Personality	SPTLC3	serine palmitoyltransferase, long chain base subunit 3 [Source:HGNC Symbol;Acc:HGNC:16253]	Vit B5 (CoA)
C0003944	As If Personality	SPTLC3	serine palmitoyltransferase, long chain base subunit 3 [Source:HGNC Symbol;Acc:HGNC:16253]	Vit B6 (PP)
C0003944	As If Personality	ITK	IL2-inducible T-cell kinase [Source:HGNC Symbol;Acc:HGNC:6171]	Zn
C0004096	Asthma	TYRP1	tyrosinase-related protein 1 [Source:HGNC Symbol;Acc:HGNC:12450]	Cu
C0004096	Asthma	SUOX	sulfite oxidase [Source:HGNC Symbol;Acc:HGNC:11460]	Fe
C0004096	Asthma	SUOX	sulfite oxidase [Source:HGNC Symbol;Acc:HGNC:11460]	Heme
C0004096	Asthma	SUOX	sulfite oxidase [Source:HGNC Symbol;Acc:HGNC:11460]	Mo
C0004096	Asthma	SUOX	sulfite oxidase [Source:HGNC Symbol;Acc:HGNC:11460]	Mo-MPT
C0004096	Asthma	SUOX	sulfite oxidase [Source:HGNC Symbol;Acc:HGNC:11460]	MPT
C0004096	Asthma	PDE4D	phosphodiesterase 4D, cAMP-specific [Source:HGNC Symbol;Acc:HGNC:8783]	metal cation
C0004096	Asthma	LPIN2	lipin 2 [Source:HGNC Symbol;Acc:HGNC:14450]	Mg
C0004096	Asthma	CDK2	cyclin-dependent kinase 2 [Source:HGNC Symbol;Acc:HGNC:1771]	Mg
C0004096	Asthma	NNMT	nicotinamide N-methyltransferase [Source:HGNC Symbol;Acc:HGNC:7861]	SAM
C0004096	Asthma	RAD50	RAD50 homolog (S. cerevisiae) [Source:HGNC Symbol;Acc:HGNC:9816]	Zn
C0004096	Asthma	SMAD3	SMAD family member 3 [Source:HGNC Symbol;Acc:HGNC:6769]	Zn
C0004096	Asthma	CRBN	cereblon [Source:HGNC Symbol;Acc:HGNC:30185]	Zn
C0004153	Atherosclerosis	PCSK9	proprotein convertase subtilisin/kexin type 9 [Source:HGNC Symbol;Acc:HGNC:20001]	Ca
C0004153	Atherosclerosis	ATP2B1	ATPase, Ca++ transporting, plasma membrane 1 [Source:HGNC Symbol;Acc:HGNC:814]	Mg
C0004153	Atherosclerosis	ABO	NA	Mn
C0004153	Atherosclerosis	SMG6	SMG6 nonsense mediated mRNA decay factor [Source:HGNC Symbol;Acc:HGNC:17809]	Mn
C0004153	Atherosclerosis	PEMT	phosphatidylethanolamine N-methyltransferase [Source:HGNC Symbol;Acc:HGNC:8830]	SAM
C0004153	Atherosclerosis	ACAD10	acyl-CoA dehydrogenase family, member 10 [Source:HGNC Symbol;Acc:HGNC:21597]	Vit B2 (FAD)
C0004153	Atherosclerosis	ALDH2	aldehyde dehydrogenase 2 family (mitochondrial) [Source:HGNC Symbol;Acc:HGNC:404]	Vit B3 (NAD)
C0004153	Atherosclerosis	ADAMTS7	ADAM metallopeptidase with thrombospondin type 1 motif, 7 [Source:HGNC Symbol;Acc:HGNC:223]	Zn
C0004153	Atherosclerosis	SMAD3	SMAD family member 3 [Source:HGNC Symbol;Acc:HGNC:6769]	Zn
C0392707	Atopy	CRNN	cornulin [Source:HGNC Symbol;Acc:HGNC:1230]	Ca
C0392707	Atopy	TYRP1	tyrosinase-related protein 1 [Source:HGNC Symbol;Acc:HGNC:12450]	Cu
C0392707	Atopy	ADO	2-aminoethanethiol (cysteamine) dioxygenase [Source:HGNC Symbol;Acc:HGNC:23506]	Fe
C0392707	Atopy	SUOX	sulfite oxidase [Source:HGNC Symbol;Acc:HGNC:11460]	Fe
C0392707	Atopy	SUOX	sulfite oxidase [Source:HGNC Symbol;Acc:HGNC:11460]	Heme
C0392707	Atopy	SUOX	sulfite oxidase [Source:HGNC Symbol;Acc:HGNC:11460]	Mo
C0392707	Atopy	SUOX	sulfite oxidase [Source:HGNC Symbol;Acc:HGNC:11460]	Mo-MPT
C0392707	Atopy	SUOX	sulfite oxidase [Source:HGNC Symbol;Acc:HGNC:11460]	MPT
C0392707	Atopy	CYP24A1	cytochrome P450, family 24, subfamily A, polypeptide 1 [Source:HGNC Symbol;Acc:HGNC:2602]	Heme
C0392707	Atopy	PDE4D	phosphodiesterase 4D, cAMP-specific [Source:HGNC Symbol;Acc:HGNC:8783]	metal cation
C0392707	Atopy	LPIN2	lipin 2 [Source:HGNC Symbol;Acc:HGNC:14450]	Mg
C0392707	Atopy	CDK2	cyclin-dependent kinase 2 [Source:HGNC Symbol;Acc:HGNC:1771]	Mg
C0392707	Atopy	NNMT	nicotinamide N-methyltransferase [Source:HGNC Symbol;Acc:HGNC:7861]	SAM
C0392707	Atopy	ADAMTS10	ADAM metallopeptidase with thrombospondin type 1 motif, 10 [Source:HGNC Symbol;Acc:HGNC:13201]	Zn
C0392707	Atopy	RAD50	RAD50 homolog (S. cerevisiae) [Source:HGNC Symbol;Acc:HGNC:9816]	Zn
C0392707	Atopy	SMAD3	SMAD family member 3 [Source:HGNC Symbol;Acc:HGNC:6769]	Zn
C0392707	Atopy	CRBN	cereblon [Source:HGNC Symbol;Acc:HGNC:30185]	Zn
C0004238	Atrial Fibrillation	SULF2	sulfatase 2 [Source:HGNC Symbol;Acc:HGNC:20392]	Ca
C0004238	Atrial Fibrillation	MTHFR	methylenetetrahydrofolate reductase (NAD(P)H) [Source:HGNC Symbol;Acc:HGNC:7436]	Vit B2 (FAD)
C0004238	Atrial Fibrillation	MTHFR	methylenetetrahydrofolate reductase (NAD(P)H) [Source:HGNC Symbol;Acc:HGNC:7436]	Vit B3 (NAD)
C0004238	Atrial Fibrillation	C9orf3	chromosome 9 open reading frame 3 [Source:HGNC Symbol;Acc:HGNC:1361]	Zn
C0236964	Attention Deficit And Disruptive Behavior Disorders	MMP16	matrix metallopeptidase 16 (membrane-inserted) [Source:HGNC Symbol;Acc:HGNC:7162]	Ca
C0236964	Attention Deficit And Disruptive Behavior Disorders	MMP16	matrix metallopeptidase 16 (membrane-inserted) [Source:HGNC Symbol;Acc:HGNC:7162]	Zn
C0236964	Attention Deficit And Disruptive Behavior Disorders	ATP2C2	ATPase, Ca++ transporting, type 2C, member 2 [Source:HGNC Symbol;Acc:HGNC:29103]	Ca
C0236964	Attention Deficit And Disruptive Behavior Disorders	ATP2C2	ATPase, Ca++ transporting, type 2C, member 2 [Source:HGNC Symbol;Acc:HGNC:29103]	Mg
C0236964	Attention Deficit And Disruptive Behavior Disorders	PDE10A	phosphodiesterase 10A [Source:HGNC Symbol;Acc:HGNC:8772]	metal cation
C0236964	Attention Deficit And Disruptive Behavior Disorders	NT5C2	5'-nucleotidase, cytosolic II [Source:HGNC Symbol;Acc:HGNC:8022]	Mg
C0236964	Attention Deficit And Disruptive Behavior Disorders	MAP3K7	mitogen-activated protein kinase kinase kinase 7 [Source:HGNC Symbol;Acc:HGNC:6859]	Mg
C0236964	Attention Deficit And Disruptive Behavior Disorders	LIG4	ligase IV, DNA, ATP-dependent [Source:HGNC Symbol;Acc:HGNC:6601]	Mg
C0236964	Attention Deficit And Disruptive Behavior Disorders	AS3MT	arsenite methyltransferase [Source:HGNC Symbol;Acc:HGNC:17452]	SAM
C0236964	Attention Deficit And Disruptive Behavior Disorders	MAN2A2	mannosidase, alpha, class 2A, member 2 [Source:HGNC Symbol;Acc:HGNC:6825]	Zn
C0236964	Attention Deficit And Disruptive Behavior Disorders	GRIN2A	glutamate receptor, ionotropic, N-methyl D-aspartate 2A [Source:HGNC Symbol;Acc:HGNC:4585]	Zn
C1263846	Attention Deficit Hyperactivity Disorder	MMP16	matrix metallopeptidase 16 (membrane-inserted) [Source:HGNC Symbol;Acc:HGNC:7162]	Ca
C1263846	Attention Deficit Hyperactivity Disorder	MMP16	matrix metallopeptidase 16 (membrane-inserted) [Source:HGNC Symbol;Acc:HGNC:7162]	Zn
C1263846	Attention Deficit Hyperactivity Disorder	ATP2C2	ATPase, Ca++ transporting, type 2C, member 2 [Source:HGNC Symbol;Acc:HGNC:29103]	Ca
C1263846	Attention Deficit Hyperactivity Disorder	ATP2C2	ATPase, Ca++ transporting, type 2C, member 2 [Source:HGNC Symbol;Acc:HGNC:29103]	Mg
C1263846	Attention Deficit Hyperactivity Disorder	NT5C2	5'-nucleotidase, cytosolic II [Source:HGNC Symbol;Acc:HGNC:8022]	Mg
C1263846	Attention Deficit Hyperactivity Disorder	MAP3K7	mitogen-activated protein kinase kinase kinase 7 [Source:HGNC Symbol;Acc:HGNC:6859]	Mg
C1263846	Attention Deficit Hyperactivity Disorder	LIG4	ligase IV, DNA, ATP-dependent [Source:HGNC Symbol;Acc:HGNC:6601]	Mg
C1263846	Attention Deficit Hyperactivity Disorder	AS3MT	arsenite methyltransferase [Source:HGNC Symbol;Acc:HGNC:17452]	SAM
C1263846	Attention Deficit Hyperactivity Disorder	MAN2A2	mannosidase, alpha, class 2A, member 2 [Source:HGNC Symbol;Acc:HGNC:6825]	Zn
C1263846	Attention Deficit Hyperactivity Disorder	GRIN2A	glutamate receptor, ionotropic, N-methyl D-aspartate 2A [Source:HGNC Symbol;Acc:HGNC:4585]	Zn
C1510586	Autism Spectrum Disorders	MMP16	matrix metallopeptidase 16 (membrane-inserted) [Source:HGNC Symbol;Acc:HGNC:7162]	Ca
C1510586	Autism Spectrum Disorders	MMP16	matrix metallopeptidase 16 (membrane-inserted) [Source:HGNC Symbol;Acc:HGNC:7162]	Zn
C1510586	Autism Spectrum Disorders	NT5C2	5'-nucleotidase, cytosolic II [Source:HGNC Symbol;Acc:HGNC:8022]	Mg
C1510586	Autism Spectrum Disorders	LIG4	ligase IV, DNA, ATP-dependent [Source:HGNC Symbol;Acc:HGNC:6601]	Mg
C1510586	Autism Spectrum Disorders	AS3MT	arsenite methyltransferase [Source:HGNC Symbol;Acc:HGNC:17452]	SAM
C1510586	Autism Spectrum Disorders	GRIN2A	glutamate receptor, ionotropic, N-methyl D-aspartate 2A [Source:HGNC Symbol;Acc:HGNC:4585]	Zn
C0004509	Azoospermia	PLCH2	phospholipase C, eta 2 [Source:HGNC Symbol;Acc:HGNC:29037]	Ca
C0004509	Azoospermia	PRMT6	protein arginine methyltransferase 6 [Source:HGNC Symbol;Acc:HGNC:18241]	SAM
C1847540	Azoospermia, Nonobstructive	PLCH2	phospholipase C, eta 2 [Source:HGNC Symbol;Acc:HGNC:29037]	Ca
C1847540	Azoospermia, Nonobstructive	PRMT6	protein arginine methyltransferase 6 [Source:HGNC Symbol;Acc:HGNC:18241]	SAM
C0079731	B Cell Lymphomas	CDC42BPB	CDC42 binding protein kinase beta (DMPK-like) [Source:HGNC Symbol;Acc:HGNC:1738]	Mg
C0007117	Basal cell carcinoma	PADI6	peptidyl arginine deiminase, type VI [Source:HGNC Symbol;Acc:HGNC:20449]	Ca
C0007117	Basal cell carcinoma	RHOU	ras homolog family member U [Source:HGNC Symbol;Acc:HGNC:17794]	Mg
C0007117	Basal cell carcinoma	TP53	tumor protein p53 [Source:HGNC Symbol;Acc:HGNC:11998]	Zn
C0206710	Basal Cell Neoplasm	PADI6	peptidyl arginine deiminase, type VI [Source:HGNC Symbol;Acc:HGNC:20449]	Ca
C0206710	Basal Cell Neoplasm	RHOU	ras homolog family member U [Source:HGNC Symbol;Acc:HGNC:17794]	Mg
C0206710	Basal Cell Neoplasm	TP53	tumor protein p53 [Source:HGNC Symbol;Acc:HGNC:11998]	Zn
C0004782	Basal Ganglia Diseases	COL27A1	collagen, type XXVII, alpha 1 [Source:HGNC Symbol;Acc:HGNC:22986]	Ca
C0004930	Behavior Disorders	PDE10A	phosphodiesterase 10A [Source:HGNC Symbol;Acc:HGNC:8772]	metal cation
C0004930	Behavior Disorders	ATP8A2	ATPase, aminophospholipid transporter, class I, type 8A, member 2 [Source:HGNC Symbol;Acc:HGNC:13533]	Mg
C0004943	Behcet Syndrome	ERAP1	endoplasmic reticulum aminopeptidase 1 [Source:HGNC Symbol;Acc:HGNC:18173]	Zn
C0023892	Biliary cirrhosis	RPS6KA4	ribosomal protein S6 kinase, 90kDa, polypeptide 4 [Source:HGNC Symbol;Acc:HGNC:10433]	Mg
C0005424	Biliary Tract Diseases	RPS6KA4	ribosomal protein S6 kinase, 90kDa, polypeptide 4 [Source:HGNC Symbol;Acc:HGNC:10433]	Mg
C0005586	Bipolar Disorder	MCTP1	multiple C2 domains, transmembrane 1 [Source:HGNC Symbol;Acc:HGNC:26183]	Ca
C0005586	Bipolar Disorder	MMP16	matrix metallopeptidase 16 (membrane-inserted) [Source:HGNC Symbol;Acc:HGNC:7162]	Ca
C0005586	Bipolar Disorder	MMP16	matrix metallopeptidase 16 (membrane-inserted) [Source:HGNC Symbol;Acc:HGNC:7162]	Zn
C0005586	Bipolar Disorder	SHH	sonic hedgehog [Source:HGNC Symbol;Acc:HGNC:10848]	Ca
C0005586	Bipolar Disorder	SHH	sonic hedgehog [Source:HGNC Symbol;Acc:HGNC:10848]	Zn
C0005586	Bipolar Disorder	LMAN2L	lectin, mannose-binding 2-like [Source:HGNC Symbol;Acc:HGNC:19263]	Ca
C0005586	Bipolar Disorder	PHF8	PHD finger protein 8 [Source:HGNC Symbol;Acc:HGNC:20672]	Fe
C0005586	Bipolar Disorder	MGAT4A	mannosyl (alpha-1,3-)-glycoprotein beta-1,4-N-acetylglucosaminyltransferase, isozyme A [Source:HGNC Symbol;Acc:HGNC:7047]	metal cation
C0005586	Bipolar Disorder	PDE10A	phosphodiesterase 10A [Source:HGNC Symbol;Acc:HGNC:8772]	metal cation
C0005586	Bipolar Disorder	NT5C2	5'-nucleotidase, cytosolic II [Source:HGNC Symbol;Acc:HGNC:8022]	Mg
C0005586	Bipolar Disorder	SNRK	SNF related kinase [Source:HGNC Symbol;Acc:HGNC:30598]	Mg
C0005586	Bipolar Disorder	LIG4	ligase IV, DNA, ATP-dependent [Source:HGNC Symbol;Acc:HGNC:6601]	Mg
C0005586	Bipolar Disorder	MARK1	MAP/microtubule affinity-regulating kinase 1 [Source:HGNC Symbol;Acc:HGNC:6896]	Mg
C0005586	Bipolar Disorder	PPM1M	protein phosphatase, Mg2+/Mn2+ dependent, 1M [Source:HGNC Symbol;Acc:HGNC:26506]	Mg
C0005586	Bipolar Disorder	PPM1M	protein phosphatase, Mg2+/Mn2+ dependent, 1M [Source:HGNC Symbol;Acc:HGNC:26506]	Mn
C0005586	Bipolar Disorder	AS3MT	arsenite methyltransferase [Source:HGNC Symbol;Acc:HGNC:17452]	SAM
C0005586	Bipolar Disorder	SPTLC1	serine palmitoyltransferase, long chain base subunit 1 [Source:HGNC Symbol;Acc:HGNC:11277]	Vit B5 (CoA)
C0005586	Bipolar Disorder	SPTLC1	serine palmitoyltransferase, long chain base subunit 1 [Source:HGNC Symbol;Acc:HGNC:11277]	Vit B6 (PP)
C0005586	Bipolar Disorder	ADAM19	ADAM metallopeptidase domain 19 [Source:HGNC Symbol;Acc:HGNC:197]	Zn
C0005586	Bipolar Disorder	ADAMTS16	ADAM metallopeptidase with thrombospondin type 1 motif, 16 [Source:HGNC Symbol;Acc:HGNC:17108]	Zn
C0005586	Bipolar Disorder	GRIN2A	glutamate receptor, ionotropic, N-methyl D-aspartate 2A [Source:HGNC Symbol;Acc:HGNC:4585]	Zn
C0005695	Bladder Neoplasm	NAT2	N-acetyltransferase 2 (arylamine N-acetyltransferase) [Source:HGNC Symbol;Acc:HGNC:7646]	Vit B5 (CoA)
C0005695	Bladder Neoplasm	APOBEC3A	apolipoprotein B mRNA editing enzyme, catalytic polypeptide-like 3A [Source:HGNC Symbol;Acc:HGNC:17343]	Zn
C0006118	Brain Neoplasms	RTEL1	regulator of telomere elongation helicase 1 [Source:HGNC Symbol;Acc:HGNC:15888]	Fe-S complex
C0006118	Brain Neoplasms	TERT	telomerase reverse transcriptase [Source:HGNC Symbol;Acc:HGNC:11730]	Mg
C0678222	Breast Carcinoma	PLCB1	phospholipase C, beta 1 (phosphoinositide-specific) [Source:HGNC Symbol;Acc:HGNC:15917]	Ca
C0678222	Breast Carcinoma	COL1A1	collagen, type I, alpha 1 [Source:HGNC Symbol;Acc:HGNC:2197]	Ca
C0678222	Breast Carcinoma	FTO	fat mass and obesity associated [Source:HGNC Symbol;Acc:HGNC:24678]	Fe
C0678222	Breast Carcinoma	TET2	tet methylcytosine dioxygenase 2 [Source:HGNC Symbol;Acc:HGNC:25941]	Fe
C0678222	Breast Carcinoma	TET2	tet methylcytosine dioxygenase 2 [Source:HGNC Symbol;Acc:HGNC:25941]	Zn
C0678222	Breast Carcinoma	PDE4D	phosphodiesterase 4D, cAMP-specific [Source:HGNC Symbol;Acc:HGNC:8783]	metal cation
C0678222	Breast Carcinoma	MAP3K1	mitogen-activated protein kinase kinase kinase 1, E3 ubiquitin protein ligase [Source:HGNC Symbol;Acc:HGNC:6848]	Mg
C0678222	Breast Carcinoma	NT5C1B	5'-nucleotidase, cytosolic IB [Source:HGNC Symbol;Acc:HGNC:17818]	Mg
C0678222	Breast Carcinoma	BMPR1B	bone morphogenetic protein receptor, type IB [Source:HGNC Symbol;Acc:HGNC:1077]	Mg
C0678222	Breast Carcinoma	TGFBR2	transforming growth factor, beta receptor II (70/80kDa) [Source:HGNC Symbol;Acc:HGNC:11773]	Mg
C0678222	Breast Carcinoma	TERT	telomerase reverse transcriptase [Source:HGNC Symbol;Acc:HGNC:11730]	Mg
C0678222	Breast Carcinoma	CPQ	carboxypeptidase Q [Source:HGNC Symbol;Acc:HGNC:16910]	Zn
C0678222	Breast Carcinoma	SIAH2	siah E3 ubiquitin protein ligase 2 [Source:HGNC Symbol;Acc:HGNC:10858]	Zn
C0242788	Breast Neoplasms, Male	PRKACB	protein kinase, cAMP-dependent, catalytic, beta [Source:HGNC Symbol;Acc:HGNC:9381]	Mg
C0006261	Bronchial Diseases	PLCE1	phospholipase C, epsilon 1 [Source:HGNC Symbol;Acc:HGNC:17175]	Ca
C0006261	Bronchial Diseases	ATP2C2	ATPase, Ca++ transporting, type 2C, member 2 [Source:HGNC Symbol;Acc:HGNC:29103]	Ca
C0006261	Bronchial Diseases	ATP2C2	ATPase, Ca++ transporting, type 2C, member 2 [Source:HGNC Symbol;Acc:HGNC:29103]	Mg
C0006261	Bronchial Diseases	TYRP1	tyrosinase-related protein 1 [Source:HGNC Symbol;Acc:HGNC:12450]	Cu
C0006261	Bronchial Diseases	FTO	fat mass and obesity associated [Source:HGNC Symbol;Acc:HGNC:24678]	Fe
C0006261	Bronchial Diseases	SUOX	sulfite oxidase [Source:HGNC Symbol;Acc:HGNC:11460]	Fe
C0006261	Bronchial Diseases	SUOX	sulfite oxidase [Source:HGNC Symbol;Acc:HGNC:11460]	Heme
C0006261	Bronchial Diseases	SUOX	sulfite oxidase [Source:HGNC Symbol;Acc:HGNC:11460]	Mo
C0006261	Bronchial Diseases	SUOX	sulfite oxidase [Source:HGNC Symbol;Acc:HGNC:11460]	Mo-MPT
C0006261	Bronchial Diseases	SUOX	sulfite oxidase [Source:HGNC Symbol;Acc:HGNC:11460]	MPT
C0006261	Bronchial Diseases	IREB2	iron-responsive element binding protein 2 [Source:HGNC Symbol;Acc:HGNC:6115]	Fe-S complex
C0006261	Bronchial Diseases	PDE4D	phosphodiesterase 4D, cAMP-specific [Source:HGNC Symbol;Acc:HGNC:8783]	metal cation
C0006261	Bronchial Diseases	LPIN2	lipin 2 [Source:HGNC Symbol;Acc:HGNC:14450]	Mg
C0006261	Bronchial Diseases	CDK2	cyclin-dependent kinase 2 [Source:HGNC Symbol;Acc:HGNC:1771]	Mg
C0006261	Bronchial Diseases	NNMT	nicotinamide N-methyltransferase [Source:HGNC Symbol;Acc:HGNC:7861]	SAM
C0006261	Bronchial Diseases	CDYL	chromodomain protein, Y-like [Source:HGNC Symbol;Acc:HGNC:1811]	Vit B5 (CoA)
C0006261	Bronchial Diseases	APIP	APAF1 interacting protein [Source:HGNC Symbol;Acc:HGNC:17581]	Zn
C0006261	Bronchial Diseases	RAD50	RAD50 homolog (S. cerevisiae) [Source:HGNC Symbol;Acc:HGNC:9816]	Zn
C0006261	Bronchial Diseases	BAK1	BCL2-antagonist/killer 1 [Source:HGNC Symbol;Acc:HGNC:949]	Zn
C0006261	Bronchial Diseases	SMAD3	SMAD family member 3 [Source:HGNC Symbol;Acc:HGNC:6769]	Zn
C0006261	Bronchial Diseases	CRBN	cereblon [Source:HGNC Symbol;Acc:HGNC:30185]	Zn
C0007121	Bronchogenic Carcinoma	XYLT1	xylosyltransferase I [Source:HGNC Symbol;Acc:HGNC:15516]	metal cation
C0007121	Bronchogenic Carcinoma	KCND2	potassium channel, voltage gated Shal related subfamily D, member 2 [Source:HGNC Symbol;Acc:HGNC:6238]	Zn
C2267227	Bulimia Nervosa	NT5C1B	5'-nucleotidase, cytosolic IB [Source:HGNC Symbol;Acc:HGNC:17818]	Mg
C0006434	Burn injury	TYR	tyrosinase [Source:HGNC Symbol;Acc:HGNC:12442]	Cu
C0699885	Carcinoma of bladder	NAT2	N-acetyltransferase 2 (arylamine N-acetyltransferase) [Source:HGNC Symbol;Acc:HGNC:7646]	Vit B5 (CoA)
C0699885	Carcinoma of bladder	APOBEC3A	apolipoprotein B mRNA editing enzyme, catalytic polypeptide-like 3A [Source:HGNC Symbol;Acc:HGNC:17343]	Zn
C0684249	Carcinoma of lung	TGM5	transglutaminase 5 [Source:HGNC Symbol;Acc:HGNC:11781]	Ca
C0684249	Carcinoma of lung	ERCC2	excision repair cross-complementation group 2 [Source:HGNC Symbol;Acc:HGNC:3434]	Fe-S complex
C0684249	Carcinoma of lung	ERCC2	excision repair cross-complementation group 2 [Source:HGNC Symbol;Acc:HGNC:3434]	Mg
C0684249	Carcinoma of lung	TERT	telomerase reverse transcriptase [Source:HGNC Symbol;Acc:HGNC:11730]	Mg
C0684249	Carcinoma of lung	TP63	tumor protein p63 [Source:HGNC Symbol;Acc:HGNC:15979]	Zn
C1383860	Cardiac Hypertrophy	ATP10A	ATPase, class V, type 10A [Source:HGNC Symbol;Acc:HGNC:13542]	Mg
C1383860	Cardiac Hypertrophy	RAF1	Raf-1 proto-oncogene, serine/threonine kinase [Source:HGNC Symbol;Acc:HGNC:9829]	Zn
C0333519	Caries (morphologic Abnormality)	MMP16	matrix metallopeptidase 16 (membrane-inserted) [Source:HGNC Symbol;Acc:HGNC:7162]	Ca
C0333519	Caries (morphologic Abnormality)	MMP16	matrix metallopeptidase 16 (membrane-inserted) [Source:HGNC Symbol;Acc:HGNC:7162]	Zn
C0007570	Celiac Disease	YDJC	YdjC homolog (bacterial) [Source:HGNC Symbol;Acc:HGNC:27158]	Mg
C0007570	Celiac Disease	MMEL1	membrane metallo-endopeptidase-like 1 [Source:HGNC Symbol;Acc:HGNC:14668]	Zn
C0007684	Central Nervous System Infection	PRNP	prion protein [Source:HGNC Symbol;Acc:HGNC:9449]	metal
C0700095	Central neuroblastoma	HSD17B12	hydroxysteroid (17-beta) dehydrogenase 12 [Source:HGNC Symbol;Acc:HGNC:18646]	Vit B3 (NAD)
C0700095	Central neuroblastoma	LIN28B	lin-28 homolog B (C. elegans) [Source:HGNC Symbol;Acc:HGNC:32207]	Zn
C0038454	Cerebrovascular accident	IMPA2	inositol(myo)-1(or 4)-monophosphatase 2 [Source:HGNC Symbol;Acc:HGNC:6051]	Mg
C0038454	Cerebrovascular accident	WNK1	WNK lysine deficient protein kinase 1 [Source:HGNC Symbol;Acc:HGNC:14540]	Mg
C0038454	Cerebrovascular accident	ALDH2	aldehyde dehydrogenase 2 family (mitochondrial) [Source:HGNC Symbol;Acc:HGNC:404]	Vit B3 (NAD)
C0038454	Cerebrovascular accident	HDAC9	histone deacetylase 9 [Source:HGNC Symbol;Acc:HGNC:14065]	Zn
C0008066	Child Behavior Disorders	PDE10A	phosphodiesterase 10A [Source:HGNC Symbol;Acc:HGNC:8772]	metal cation
C0008074	Child Development Disorders, Pervasive	MMP16	matrix metallopeptidase 16 (membrane-inserted) [Source:HGNC Symbol;Acc:HGNC:7162]	Ca
C0008074	Child Development Disorders, Pervasive	MMP16	matrix metallopeptidase 16 (membrane-inserted) [Source:HGNC Symbol;Acc:HGNC:7162]	Zn
C0008074	Child Development Disorders, Pervasive	NT5C2	5'-nucleotidase, cytosolic II [Source:HGNC Symbol;Acc:HGNC:8022]	Mg
C0008074	Child Development Disorders, Pervasive	LIG4	ligase IV, DNA, ATP-dependent [Source:HGNC Symbol;Acc:HGNC:6601]	Mg
C0008074	Child Development Disorders, Pervasive	AS3MT	arsenite methyltransferase [Source:HGNC Symbol;Acc:HGNC:17452]	SAM
C0008074	Child Development Disorders, Pervasive	GRIN2A	glutamate receptor, ionotropic, N-methyl D-aspartate 2A [Source:HGNC Symbol;Acc:HGNC:4585]	Zn
C0008679	Chronic disease	PLCE1	phospholipase C, epsilon 1 [Source:HGNC Symbol;Acc:HGNC:17175]	Ca
C0008679	Chronic disease	ATP2C2	ATPase, Ca++ transporting, type 2C, member 2 [Source:HGNC Symbol;Acc:HGNC:29103]	Ca
C0008679	Chronic disease	ATP2C2	ATPase, Ca++ transporting, type 2C, member 2 [Source:HGNC Symbol;Acc:HGNC:29103]	Mg
C0008679	Chronic disease	FTO	fat mass and obesity associated [Source:HGNC Symbol;Acc:HGNC:24678]	Fe
C0008679	Chronic disease	IREB2	iron-responsive element binding protein 2 [Source:HGNC Symbol;Acc:HGNC:6115]	Fe-S complex
C0008679	Chronic disease	TERT	telomerase reverse transcriptase [Source:HGNC Symbol;Acc:HGNC:11730]	Mg
C0008679	Chronic disease	ADH1B	alcohol dehydrogenase 1B (class I), beta polypeptide [Source:HGNC Symbol;Acc:HGNC:250]	Vit B3 (NAD)
C0008679	Chronic disease	ADH1B	alcohol dehydrogenase 1B (class I), beta polypeptide [Source:HGNC Symbol;Acc:HGNC:250]	Zn
C0008679	Chronic disease	ADH1C	alcohol dehydrogenase 1C (class I), gamma polypeptide [Source:HGNC Symbol;Acc:HGNC:251]	Vit B3 (NAD)
C0008679	Chronic disease	ADH1C	alcohol dehydrogenase 1C (class I), gamma polypeptide [Source:HGNC Symbol;Acc:HGNC:251]	Zn
C0008679	Chronic disease	PECR	peroxisomal trans-2-enoyl-CoA reductase [Source:HGNC Symbol;Acc:HGNC:18281]	Vit B3 (NAD)
C0008679	Chronic disease	CDYL	chromodomain protein, Y-like [Source:HGNC Symbol;Acc:HGNC:1811]	Vit B5 (CoA)
C0008679	Chronic disease	APIP	APAF1 interacting protein [Source:HGNC Symbol;Acc:HGNC:17581]	Zn
C0008679	Chronic disease	BAK1	BCL2-antagonist/killer 1 [Source:HGNC Symbol;Acc:HGNC:949]	Zn
C1561643	Chronic Kidney Diseases	MPPED2	metallophosphoesterase domain containing 2 [Source:HGNC Symbol;Acc:HGNC:1180]	Mn
C1561643	Chronic Kidney Diseases	ADAM28	ADAM metallopeptidase domain 28 [Source:HGNC Symbol;Acc:HGNC:206]	Zn
C0403447	Chronic Kidney Insufficiency	MPPED2	metallophosphoesterase domain containing 2 [Source:HGNC Symbol;Acc:HGNC:1180]	Mn
C0403447	Chronic Kidney Insufficiency	ADAM28	ADAM metallopeptidase domain 28 [Source:HGNC Symbol;Acc:HGNC:206]	Zn
C0023434	Chronic Lymphocytic Leukemia	PRKD2	protein kinase D2 [Source:HGNC Symbol;Acc:HGNC:17293]	Mg
C0023434	Chronic Lymphocytic Leukemia	ACOXL	acyl-CoA oxidase-like [Source:HGNC Symbol;Acc:HGNC:25621]	Vit B2 (FAD)
C0023434	Chronic Lymphocytic Leukemia	BAK1	BCL2-antagonist/killer 1 [Source:HGNC Symbol;Acc:HGNC:949]	Zn
C0024117	Chronic Obstructive Airway Disease	PLCE1	phospholipase C, epsilon 1 [Source:HGNC Symbol;Acc:HGNC:17175]	Ca
C0024117	Chronic Obstructive Airway Disease	ATP2C2	ATPase, Ca++ transporting, type 2C, member 2 [Source:HGNC Symbol;Acc:HGNC:29103]	Ca
C0024117	Chronic Obstructive Airway Disease	ATP2C2	ATPase, Ca++ transporting, type 2C, member 2 [Source:HGNC Symbol;Acc:HGNC:29103]	Mg
C0024117	Chronic Obstructive Airway Disease	TYRP1	tyrosinase-related protein 1 [Source:HGNC Symbol;Acc:HGNC:12450]	Cu
C0024117	Chronic Obstructive Airway Disease	FTO	fat mass and obesity associated [Source:HGNC Symbol;Acc:HGNC:24678]	Fe
C0024117	Chronic Obstructive Airway Disease	SUOX	sulfite oxidase [Source:HGNC Symbol;Acc:HGNC:11460]	Fe
C0024117	Chronic Obstructive Airway Disease	SUOX	sulfite oxidase [Source:HGNC Symbol;Acc:HGNC:11460]	Heme
C0024117	Chronic Obstructive Airway Disease	SUOX	sulfite oxidase [Source:HGNC Symbol;Acc:HGNC:11460]	Mo
C0024117	Chronic Obstructive Airway Disease	SUOX	sulfite oxidase [Source:HGNC Symbol;Acc:HGNC:11460]	Mo-MPT
C0024117	Chronic Obstructive Airway Disease	SUOX	sulfite oxidase [Source:HGNC Symbol;Acc:HGNC:11460]	MPT
C0024117	Chronic Obstructive Airway Disease	IREB2	iron-responsive element binding protein 2 [Source:HGNC Symbol;Acc:HGNC:6115]	Fe-S complex
C0024117	Chronic Obstructive Airway Disease	PDE4D	phosphodiesterase 4D, cAMP-specific [Source:HGNC Symbol;Acc:HGNC:8783]	metal cation
C0024117	Chronic Obstructive Airway Disease	LPIN2	lipin 2 [Source:HGNC Symbol;Acc:HGNC:14450]	Mg
C0024117	Chronic Obstructive Airway Disease	CDK2	cyclin-dependent kinase 2 [Source:HGNC Symbol;Acc:HGNC:1771]	Mg
C0024117	Chronic Obstructive Airway Disease	NNMT	nicotinamide N-methyltransferase [Source:HGNC Symbol;Acc:HGNC:7861]	SAM
C0024117	Chronic Obstructive Airway Disease	CDYL	chromodomain protein, Y-like [Source:HGNC Symbol;Acc:HGNC:1811]	Vit B5 (CoA)
C0024117	Chronic Obstructive Airway Disease	APIP	APAF1 interacting protein [Source:HGNC Symbol;Acc:HGNC:17581]	Zn
C0024117	Chronic Obstructive Airway Disease	RAD50	RAD50 homolog (S. cerevisiae) [Source:HGNC Symbol;Acc:HGNC:9816]	Zn
C0024117	Chronic Obstructive Airway Disease	BAK1	BCL2-antagonist/killer 1 [Source:HGNC Symbol;Acc:HGNC:949]	Zn
C0024117	Chronic Obstructive Airway Disease	SMAD3	SMAD family member 3 [Source:HGNC Symbol;Acc:HGNC:6769]	Zn
C0024117	Chronic Obstructive Airway Disease	CRBN	cereblon [Source:HGNC Symbol;Acc:HGNC:30185]	Zn
C0008924	Cleft Lip	MMP16	matrix metallopeptidase 16 (membrane-inserted) [Source:HGNC Symbol;Acc:HGNC:7162]	Ca
C0008924	Cleft Lip	MMP16	matrix metallopeptidase 16 (membrane-inserted) [Source:HGNC Symbol;Acc:HGNC:7162]	Zn
C0008925	Cleft Palate	MMP16	matrix metallopeptidase 16 (membrane-inserted) [Source:HGNC Symbol;Acc:HGNC:7162]	Ca
C0008925	Cleft Palate	MMP16	matrix metallopeptidase 16 (membrane-inserted) [Source:HGNC Symbol;Acc:HGNC:7162]	Zn
C0009241	Cognition Disorders	SLC8A1	solute carrier family 8 (sodium/calcium exchanger), member 1 [Source:HGNC Symbol;Acc:HGNC:11068]	Ca
C0009319	Colitis	PAM	peptidylglycine alpha-amidating monooxygenase [Source:HGNC Symbol;Acc:HGNC:8596]	Cu
C0009319	Colitis	PAM	peptidylglycine alpha-amidating monooxygenase [Source:HGNC Symbol;Acc:HGNC:8596]	Zn
C0009319	Colitis	CDKAL1	CDK5 regulatory subunit associated protein 1-like 1 [Source:HGNC Symbol;Acc:HGNC:21050]	Fe-S complex
C0009319	Colitis	RTEL1	regulator of telomere elongation helicase 1 [Source:HGNC Symbol;Acc:HGNC:15888]	Fe-S complex
C0009319	Colitis	PPP5C	protein phosphatase 5, catalytic subunit [Source:HGNC Symbol;Acc:HGNC:9322]	metal
C0009319	Colitis	PPP5C	protein phosphatase 5, catalytic subunit [Source:HGNC Symbol;Acc:HGNC:9322]	Mg
C0009319	Colitis	PPM1G	protein phosphatase, Mg2+/Mn2+ dependent, 1G [Source:HGNC Symbol;Acc:HGNC:9278]	Mg
C0009319	Colitis	PPM1G	protein phosphatase, Mg2+/Mn2+ dependent, 1G [Source:HGNC Symbol;Acc:HGNC:9278]	Mn
C0009319	Colitis	GNA12	guanine nucleotide binding protein (G protein) alpha 12 [Source:HGNC Symbol;Acc:HGNC:4380]	Mg
C0009319	Colitis	B3GNT2	UDP-GlcNAc:betaGal beta-1,3-N-acetylglucosaminyltransferase 2 [Source:HGNC Symbol;Acc:HGNC:15629]	Mn
C0009319	Colitis	REXO2	RNA exonuclease 2 [Source:HGNC Symbol;Acc:HGNC:17851]	Mn
C0009319	Colitis	DNMT3A	DNA (cytosine-5-)-methyltransferase 3 alpha [Source:HGNC Symbol;Acc:HGNC:2978]	SAM
C0009319	Colitis	DLD	dihydrolipoamide dehydrogenase [Source:HGNC Symbol;Acc:HGNC:2898]	Vit B2 (FAD)
C0009319	Colitis	DLD	dihydrolipoamide dehydrogenase [Source:HGNC Symbol;Acc:HGNC:2898]	Vit B3 (NAD)
C0009319	Colitis	GOT1	glutamic-oxaloacetic transaminase 1, soluble [Source:HGNC Symbol;Acc:HGNC:4432]	Vit B6 (PP)
C0009319	Colitis	ADAM30	ADAM metallopeptidase domain 30 [Source:HGNC Symbol;Acc:HGNC:208]	Zn
C0009319	Colitis	ERAP2	endoplasmic reticulum aminopeptidase 2 [Source:HGNC Symbol;Acc:HGNC:29499]	Zn
C0009319	Colitis	RBX1	ring-box 1, E3 ubiquitin protein ligase [Source:HGNC Symbol;Acc:HGNC:9928]	Zn
C0009319	Colitis	KSR1	kinase suppressor of ras 1 [Source:HGNC Symbol;Acc:HGNC:6465]	Zn
C0009319	Colitis	SMAD3	SMAD family member 3 [Source:HGNC Symbol;Acc:HGNC:6769]	Zn
C1527249	Colorectal Cancer	CDH1	cadherin 1, type 1, E-cadherin (epithelial) [Source:HGNC Symbol;Acc:HGNC:1748]	Ca
C1527249	Colorectal Cancer	MAN2A1	mannosidase, alpha, class 2A, member 1 [Source:HGNC Symbol;Acc:HGNC:6824]	Zn
C1527249	Colorectal Cancer	SMAD7	SMAD family member 7 [Source:HGNC Symbol;Acc:HGNC:6773]	Zn
C0009402	Colorectal Carcinoma	CDH1	cadherin 1, type 1, E-cadherin (epithelial) [Source:HGNC Symbol;Acc:HGNC:1748]	Ca
C0009402	Colorectal Carcinoma	MAN2A1	mannosidase, alpha, class 2A, member 1 [Source:HGNC Symbol;Acc:HGNC:6824]	Zn
C0009402	Colorectal Carcinoma	SMAD7	SMAD family member 7 [Source:HGNC Symbol;Acc:HGNC:6773]	Zn
C0009404	Colorectal Neoplasms	CDH1	cadherin 1, type 1, E-cadherin (epithelial) [Source:HGNC Symbol;Acc:HGNC:1748]	Ca
C0009404	Colorectal Neoplasms	MAN2A1	mannosidase, alpha, class 2A, member 1 [Source:HGNC Symbol;Acc:HGNC:6824]	Zn
C0009404	Colorectal Neoplasms	SMAD7	SMAD family member 7 [Source:HGNC Symbol;Acc:HGNC:6773]	Zn
C0009443	Common Cold	ENTPD6	ectonucleoside triphosphate diphosphohydrolase 6 (putative) [Source:HGNC Symbol;Acc:HGNC:3368]	Ca
C0009460	Communication impairment	PCSK6	proprotein convertase subtilisin/kexin type 6 [Source:HGNC Symbol;Acc:HGNC:8569]	Ca
C0149654	Conduct Disorder	PDE10A	phosphodiesterase 10A [Source:HGNC Symbol;Acc:HGNC:8772]	metal cation
C0266449	Congenital anomaly of brain	SUMF1	sulfatase modifying factor 1 [Source:HGNC Symbol;Acc:HGNC:20376]	Ca
C0018802	Congestive heart failure	CA12	carbonic anhydrase XII [Source:HGNC Symbol;Acc:HGNC:1371]	Zn
C0009917	Contracture	ACAN	NA	Ca
C0009917	Contracture	ZC3H12D	zinc finger CCCH-type containing 12D [Source:HGNC Symbol;Acc:HGNC:21175]	Mg
C0009917	Contracture	ISG20	interferon stimulated exonuclease gene 20kDa [Source:HGNC Symbol;Acc:HGNC:6130]	Mn
C0009917	Contracture	TIMP2	TIMP metallopeptidase inhibitor 2 [Source:HGNC Symbol;Acc:HGNC:11821]	Zn
C0010054	Coronary Arteriosclerosis	PCSK9	proprotein convertase subtilisin/kexin type 9 [Source:HGNC Symbol;Acc:HGNC:20001]	Ca
C0010054	Coronary Arteriosclerosis	ATP2B1	ATPase, Ca++ transporting, plasma membrane 1 [Source:HGNC Symbol;Acc:HGNC:814]	Mg
C0010054	Coronary Arteriosclerosis	ABO	NA	Mn
C0010054	Coronary Arteriosclerosis	SMG6	SMG6 nonsense mediated mRNA decay factor [Source:HGNC Symbol;Acc:HGNC:17809]	Mn
C0010054	Coronary Arteriosclerosis	PEMT	phosphatidylethanolamine N-methyltransferase [Source:HGNC Symbol;Acc:HGNC:8830]	SAM
C0010054	Coronary Arteriosclerosis	ACAD10	acyl-CoA dehydrogenase family, member 10 [Source:HGNC Symbol;Acc:HGNC:21597]	Vit B2 (FAD)
C0010054	Coronary Arteriosclerosis	ALDH2	aldehyde dehydrogenase 2 family (mitochondrial) [Source:HGNC Symbol;Acc:HGNC:404]	Vit B3 (NAD)
C0010054	Coronary Arteriosclerosis	ADAMTS7	ADAM metallopeptidase with thrombospondin type 1 motif, 7 [Source:HGNC Symbol;Acc:HGNC:223]	Zn
C0010054	Coronary Arteriosclerosis	SMAD3	SMAD family member 3 [Source:HGNC Symbol;Acc:HGNC:6769]	Zn
C1956346	Coronary Artery Disease	PCSK9	proprotein convertase subtilisin/kexin type 9 [Source:HGNC Symbol;Acc:HGNC:20001]	Ca
C1956346	Coronary Artery Disease	ATP2B1	ATPase, Ca++ transporting, plasma membrane 1 [Source:HGNC Symbol;Acc:HGNC:814]	Mg
C1956346	Coronary Artery Disease	ABO	NA	Mn
C1956346	Coronary Artery Disease	SMG6	SMG6 nonsense mediated mRNA decay factor [Source:HGNC Symbol;Acc:HGNC:17809]	Mn
C1956346	Coronary Artery Disease	PEMT	phosphatidylethanolamine N-methyltransferase [Source:HGNC Symbol;Acc:HGNC:8830]	SAM
C1956346	Coronary Artery Disease	ACAD10	acyl-CoA dehydrogenase family, member 10 [Source:HGNC Symbol;Acc:HGNC:21597]	Vit B2 (FAD)
C1956346	Coronary Artery Disease	ALDH2	aldehyde dehydrogenase 2 family (mitochondrial) [Source:HGNC Symbol;Acc:HGNC:404]	Vit B3 (NAD)
C1956346	Coronary Artery Disease	ADAMTS7	ADAM metallopeptidase with thrombospondin type 1 motif, 7 [Source:HGNC Symbol;Acc:HGNC:223]	Zn
C1956346	Coronary Artery Disease	SMAD3	SMAD family member 3 [Source:HGNC Symbol;Acc:HGNC:6769]	Zn
C0010068	Coronary heart disease	PCSK9	proprotein convertase subtilisin/kexin type 9 [Source:HGNC Symbol;Acc:HGNC:20001]	Ca
C0010068	Coronary heart disease	ATP2B1	ATPase, Ca++ transporting, plasma membrane 1 [Source:HGNC Symbol;Acc:HGNC:814]	Mg
C0010068	Coronary heart disease	ABO	NA	Mn
C0010068	Coronary heart disease	SMG6	SMG6 nonsense mediated mRNA decay factor [Source:HGNC Symbol;Acc:HGNC:17809]	Mn
C0010068	Coronary heart disease	PEMT	phosphatidylethanolamine N-methyltransferase [Source:HGNC Symbol;Acc:HGNC:8830]	SAM
C0010068	Coronary heart disease	ACAD10	acyl-CoA dehydrogenase family, member 10 [Source:HGNC Symbol;Acc:HGNC:21597]	Vit B2 (FAD)
C0010068	Coronary heart disease	ALDH2	aldehyde dehydrogenase 2 family (mitochondrial) [Source:HGNC Symbol;Acc:HGNC:404]	Vit B3 (NAD)
C0010068	Coronary heart disease	ADAMTS7	ADAM metallopeptidase with thrombospondin type 1 motif, 7 [Source:HGNC Symbol;Acc:HGNC:223]	Zn
C0010068	Coronary heart disease	SMAD3	SMAD family member 3 [Source:HGNC Symbol;Acc:HGNC:6769]	Zn
C0022336	Creutzfeldt Jakob disease	NPAS2	neuronal PAS domain protein 2 [Source:HGNC Symbol;Acc:HGNC:7895]	Heme
C0022336	Creutzfeldt Jakob disease	PRNP	prion protein [Source:HGNC Symbol;Acc:HGNC:9449]	metal
C0010346	Crohn Disease	PAM	peptidylglycine alpha-amidating monooxygenase [Source:HGNC Symbol;Acc:HGNC:8596]	Cu
C0010346	Crohn Disease	PAM	peptidylglycine alpha-amidating monooxygenase [Source:HGNC Symbol;Acc:HGNC:8596]	Zn
C0010346	Crohn Disease	CDKAL1	CDK5 regulatory subunit associated protein 1-like 1 [Source:HGNC Symbol;Acc:HGNC:21050]	Fe-S complex
C0010346	Crohn Disease	PPP5C	protein phosphatase 5, catalytic subunit [Source:HGNC Symbol;Acc:HGNC:9322]	metal
C0010346	Crohn Disease	PPP5C	protein phosphatase 5, catalytic subunit [Source:HGNC Symbol;Acc:HGNC:9322]	Mg
C0010346	Crohn Disease	PPM1G	protein phosphatase, Mg2+/Mn2+ dependent, 1G [Source:HGNC Symbol;Acc:HGNC:9278]	Mg
C0010346	Crohn Disease	PPM1G	protein phosphatase, Mg2+/Mn2+ dependent, 1G [Source:HGNC Symbol;Acc:HGNC:9278]	Mn
C0010346	Crohn Disease	B3GNT2	UDP-GlcNAc:betaGal beta-1,3-N-acetylglucosaminyltransferase 2 [Source:HGNC Symbol;Acc:HGNC:15629]	Mn
C0010346	Crohn Disease	DNMT3A	DNA (cytosine-5-)-methyltransferase 3 alpha [Source:HGNC Symbol;Acc:HGNC:2978]	SAM
C0010346	Crohn Disease	GOT1	glutamic-oxaloacetic transaminase 1, soluble [Source:HGNC Symbol;Acc:HGNC:4432]	Vit B6 (PP)
C0010346	Crohn Disease	ADAM30	ADAM metallopeptidase domain 30 [Source:HGNC Symbol;Acc:HGNC:208]	Zn
C0010346	Crohn Disease	ERAP2	endoplasmic reticulum aminopeptidase 2 [Source:HGNC Symbol;Acc:HGNC:29499]	Zn
C0010346	Crohn Disease	RBX1	ring-box 1, E3 ubiquitin protein ligase [Source:HGNC Symbol;Acc:HGNC:9928]	Zn
C0010346	Crohn Disease	KSR1	kinase suppressor of ras 1 [Source:HGNC Symbol;Acc:HGNC:6465]	Zn
C0010346	Crohn Disease	SMAD3	SMAD family member 3 [Source:HGNC Symbol;Acc:HGNC:6769]	Zn
C0010709	Cyst	MMP16	matrix metallopeptidase 16 (membrane-inserted) [Source:HGNC Symbol;Acc:HGNC:7162]	Ca
C0010709	Cyst	MMP16	matrix metallopeptidase 16 (membrane-inserted) [Source:HGNC Symbol;Acc:HGNC:7162]	Zn
C0010674	Cystic Fibrosis	APIP	APAF1 interacting protein [Source:HGNC Symbol;Acc:HGNC:17581]	Zn
C0029408	Degenerative polyarthritis	DOT1L	DOT1-like histone H3K79 methyltransferase [Source:HGNC Symbol;Acc:HGNC:24948]	SAM
C0029408	Degenerative polyarthritis	DUS4L	dihydrouridine synthase 4-like (S. cerevisiae) [Source:HGNC Symbol;Acc:HGNC:21517]	Vit B2 (FAD)
C0497327	Dementia	MMP12	matrix metallopeptidase 12 (macrophage elastase) [Source:HGNC Symbol;Acc:HGNC:7158]	Ca
C0497327	Dementia	MMP12	matrix metallopeptidase 12 (macrophage elastase) [Source:HGNC Symbol;Acc:HGNC:7158]	Zn
C0497327	Dementia	TGM6	transglutaminase 6 [Source:HGNC Symbol;Acc:HGNC:16255]	Ca
C0497327	Dementia	EDIL3	EGF-like repeats and discoidin I-like domains 3 [Source:HGNC Symbol;Acc:HGNC:3173]	Ca
C0497327	Dementia	SLC8A1	solute carrier family 8 (sodium/calcium exchanger), member 1 [Source:HGNC Symbol;Acc:HGNC:11068]	Ca
C0497327	Dementia	NPAS2	neuronal PAS domain protein 2 [Source:HGNC Symbol;Acc:HGNC:7895]	Heme
C0497327	Dementia	CYP27C1	cytochrome P450, family 27, subfamily C, polypeptide 1 [Source:HGNC Symbol;Acc:HGNC:33480]	Heme
C0497327	Dementia	CYCS	cytochrome c, somatic [Source:HGNC Symbol;Acc:HGNC:19986]	Heme
C0497327	Dementia	PRNP	prion protein [Source:HGNC Symbol;Acc:HGNC:9449]	metal
C0497327	Dementia	PDE7B	phosphodiesterase 7B [Source:HGNC Symbol;Acc:HGNC:8792]	metal cation
C0497327	Dementia	PELO	pelota homolog (Drosophila) [Source:HGNC Symbol;Acc:HGNC:8829]	metal cation
C0497327	Dementia	STK32B	serine/threonine kinase 32B [Source:HGNC Symbol;Acc:HGNC:14217]	Mg
C0236752	Dementia Due To Specified Medical Condition	SLC8A1	solute carrier family 8 (sodium/calcium exchanger), member 1 [Source:HGNC Symbol;Acc:HGNC:11068]	Ca
C0751873	Demyelinating Autoimmune Diseases, Cns	SUMF1	sulfatase modifying factor 1 [Source:HGNC Symbol;Acc:HGNC:20376]	Ca
C0751873	Demyelinating Autoimmune Diseases, Cns	CYP24A1	cytochrome P450, family 24, subfamily A, polypeptide 1 [Source:HGNC Symbol;Acc:HGNC:2602]	Heme
C0751873	Demyelinating Autoimmune Diseases, Cns	CYP27B1	cytochrome P450, family 27, subfamily B, polypeptide 1 [Source:HGNC Symbol;Acc:HGNC:2606]	Heme
C0751873	Demyelinating Autoimmune Diseases, Cns	CYP27B1	cytochrome P450, family 27, subfamily B, polypeptide 1 [Source:HGNC Symbol;Acc:HGNC:2606]	Heme-thiolate
C0751873	Demyelinating Autoimmune Diseases, Cns	CYP27B1	cytochrome P450, family 27, subfamily B, polypeptide 1 [Source:HGNC Symbol;Acc:HGNC:2606]	Vit B3 (NAD)
C0751873	Demyelinating Autoimmune Diseases, Cns	PDE4A	phosphodiesterase 4A, cAMP-specific [Source:HGNC Symbol;Acc:HGNC:8780]	metal cation
C0751873	Demyelinating Autoimmune Diseases, Cns	MAPK1	mitogen-activated protein kinase 1 [Source:HGNC Symbol;Acc:HGNC:6871]	Mg
C0751873	Demyelinating Autoimmune Diseases, Cns	EXTL2	exostosin-like glycosyltransferase 2 [Source:HGNC Symbol;Acc:HGNC:3516]	Mn
C0751873	Demyelinating Autoimmune Diseases, Cns	RNASEL	ribonuclease L (2',5'-oligoisoadenylate synthetase-dependent) [Source:HGNC Symbol;Acc:HGNC:10050]	Mn
C0751873	Demyelinating Autoimmune Diseases, Cns	METTL1	methyltransferase like 1 [Source:HGNC Symbol;Acc:HGNC:7030]	SAM
C0751873	Demyelinating Autoimmune Diseases, Cns	DDAH1	dimethylarginine dimethylaminohydrolase 1 [Source:HGNC Symbol;Acc:HGNC:2715]	Zn
C0011304	Demyelination	SUMF1	sulfatase modifying factor 1 [Source:HGNC Symbol;Acc:HGNC:20376]	Ca
C0011311	Dengue Fever	PLCE1	phospholipase C, epsilon 1 [Source:HGNC Symbol;Acc:HGNC:17175]	Ca
C0376300	Dengue Shock Syndrome	PLCE1	phospholipase C, epsilon 1 [Source:HGNC Symbol;Acc:HGNC:17175]	Ca
C0011334	Dental caries	MMP16	matrix metallopeptidase 16 (membrane-inserted) [Source:HGNC Symbol;Acc:HGNC:7162]	Ca
C0011334	Dental caries	MMP16	matrix metallopeptidase 16 (membrane-inserted) [Source:HGNC Symbol;Acc:HGNC:7162]	Zn
C0011334	Dental caries	EPHX2	epoxide hydrolase 2, cytoplasmic [Source:HGNC Symbol;Acc:HGNC:3402]	Mg
C0011334	Dental caries	RPS6KA2	ribosomal protein S6 kinase, 90kDa, polypeptide 2 [Source:HGNC Symbol;Acc:HGNC:10431]	Mg
C0005587	Depression, Bipolar	AMPD3	adenosine monophosphate deaminase 3 [Source:HGNC Symbol;Acc:HGNC:470]	Zn
C0011581	Depressive disorder	MMP16	matrix metallopeptidase 16 (membrane-inserted) [Source:HGNC Symbol;Acc:HGNC:7162]	Ca
C0011581	Depressive disorder	MMP16	matrix metallopeptidase 16 (membrane-inserted) [Source:HGNC Symbol;Acc:HGNC:7162]	Zn
C0011581	Depressive disorder	ENOX1	ecto-NOX disulfide-thiol exchanger 1 [Source:HGNC Symbol;Acc:HGNC:25474]	Cu
C0011581	Depressive disorder	GMPR	guanosine monophosphate reductase [Source:HGNC Symbol;Acc:HGNC:4376]	K
C0011581	Depressive disorder	GMPR	guanosine monophosphate reductase [Source:HGNC Symbol;Acc:HGNC:4376]	Vit B3 (NAD)
C0011581	Depressive disorder	PAPD4	PAP associated domain containing 4 [Source:HGNC Symbol;Acc:HGNC:26776]	metal
C0011581	Depressive disorder	PAPD4	PAP associated domain containing 4 [Source:HGNC Symbol;Acc:HGNC:26776]	Mg
C0011581	Depressive disorder	NUDT12	nudix (nucleoside diphosphate linked moiety X)-type motif 12 [Source:HGNC Symbol;Acc:HGNC:18826]	metal
C0011581	Depressive disorder	NUDT12	nudix (nucleoside diphosphate linked moiety X)-type motif 12 [Source:HGNC Symbol;Acc:HGNC:18826]	Mg
C0011581	Depressive disorder	NT5C2	5'-nucleotidase, cytosolic II [Source:HGNC Symbol;Acc:HGNC:8022]	Mg
C0011581	Depressive disorder	LIG4	ligase IV, DNA, ATP-dependent [Source:HGNC Symbol;Acc:HGNC:6601]	Mg
C0011581	Depressive disorder	GNAI3	guanine nucleotide binding protein (G protein), alpha inhibiting activity polypeptide 3 [Source:HGNC Symbol;Acc:HGNC:4387]	Mg
C0011581	Depressive disorder	AS3MT	arsenite methyltransferase [Source:HGNC Symbol;Acc:HGNC:17452]	SAM
C0011581	Depressive disorder	GRIN2A	glutamate receptor, ionotropic, N-methyl D-aspartate 2A [Source:HGNC Symbol;Acc:HGNC:4585]	Zn
C0012706	Depressive Disorder Nec In Snomedct	MMP16	matrix metallopeptidase 16 (membrane-inserted) [Source:HGNC Symbol;Acc:HGNC:7162]	Ca
C0012706	Depressive Disorder Nec In Snomedct	MMP16	matrix metallopeptidase 16 (membrane-inserted) [Source:HGNC Symbol;Acc:HGNC:7162]	Zn
C0012706	Depressive Disorder Nec In Snomedct	ENOX1	ecto-NOX disulfide-thiol exchanger 1 [Source:HGNC Symbol;Acc:HGNC:25474]	Cu
C0012706	Depressive Disorder Nec In Snomedct	GMPR	guanosine monophosphate reductase [Source:HGNC Symbol;Acc:HGNC:4376]	K
C0012706	Depressive Disorder Nec In Snomedct	GMPR	guanosine monophosphate reductase [Source:HGNC Symbol;Acc:HGNC:4376]	Vit B3 (NAD)
C0012706	Depressive Disorder Nec In Snomedct	PAPD4	PAP associated domain containing 4 [Source:HGNC Symbol;Acc:HGNC:26776]	metal
C0012706	Depressive Disorder Nec In Snomedct	PAPD4	PAP associated domain containing 4 [Source:HGNC Symbol;Acc:HGNC:26776]	Mg
C0012706	Depressive Disorder Nec In Snomedct	NT5C2	5'-nucleotidase, cytosolic II [Source:HGNC Symbol;Acc:HGNC:8022]	Mg
C0012706	Depressive Disorder Nec In Snomedct	LIG4	ligase IV, DNA, ATP-dependent [Source:HGNC Symbol;Acc:HGNC:6601]	Mg
C0012706	Depressive Disorder Nec In Snomedct	GNAI3	guanine nucleotide binding protein (G protein), alpha inhibiting activity polypeptide 3 [Source:HGNC Symbol;Acc:HGNC:4387]	Mg
C0012706	Depressive Disorder Nec In Snomedct	AS3MT	arsenite methyltransferase [Source:HGNC Symbol;Acc:HGNC:17452]	SAM
C0012706	Depressive Disorder Nec In Snomedct	GRIN2A	glutamate receptor, ionotropic, N-methyl D-aspartate 2A [Source:HGNC Symbol;Acc:HGNC:4585]	Zn
C0349217	Depressive Episode, Unspecified	NUDT12	nudix (nucleoside diphosphate linked moiety X)-type motif 12 [Source:HGNC Symbol;Acc:HGNC:18826]	metal
C0349217	Depressive Episode, Unspecified	NUDT12	nudix (nucleoside diphosphate linked moiety X)-type motif 12 [Source:HGNC Symbol;Acc:HGNC:18826]	Mg
C0011603	Dermatitis	NOS2	nitric oxide synthase 2, inducible [Source:HGNC Symbol;Acc:HGNC:7873]	Heme
C0011603	Dermatitis	NOS2	nitric oxide synthase 2, inducible [Source:HGNC Symbol;Acc:HGNC:7873]	Vit B2 (FAD)
C0011603	Dermatitis	NOS2	nitric oxide synthase 2, inducible [Source:HGNC Symbol;Acc:HGNC:7873]	Vit B2 (FMN)
C0011603	Dermatitis	NOS2	nitric oxide synthase 2, inducible [Source:HGNC Symbol;Acc:HGNC:7873]	Vit B3 (NAD)
C0011603	Dermatitis	NOS2	nitric oxide synthase 2, inducible [Source:HGNC Symbol;Acc:HGNC:7873]	Zn
C0011603	Dermatitis	CRNN	cornulin [Source:HGNC Symbol;Acc:HGNC:1230]	Ca
C0011603	Dermatitis	ADO	2-aminoethanethiol (cysteamine) dioxygenase [Source:HGNC Symbol;Acc:HGNC:23506]	Fe
C0011603	Dermatitis	REV3L	REV3-like, polymerase (DNA directed), zeta, catalytic subunit [Source:HGNC Symbol;Acc:HGNC:9968]	Fe-S complex
C0011603	Dermatitis	REV3L	REV3-like, polymerase (DNA directed), zeta, catalytic subunit [Source:HGNC Symbol;Acc:HGNC:9968]	Zn
C0011603	Dermatitis	CYP24A1	cytochrome P450, family 24, subfamily A, polypeptide 1 [Source:HGNC Symbol;Acc:HGNC:2602]	Heme
C0011603	Dermatitis	UBLCP1	ubiquitin-like domain containing CTD phosphatase 1 [Source:HGNC Symbol;Acc:HGNC:28110]	Mg
C0011603	Dermatitis	ERAP1	endoplasmic reticulum aminopeptidase 1 [Source:HGNC Symbol;Acc:HGNC:18173]	Zn
C0011603	Dermatitis	ADAMTS10	ADAM metallopeptidase with thrombospondin type 1 motif, 10 [Source:HGNC Symbol;Acc:HGNC:13201]	Zn
C0011615	Dermatitis, Atopic	CRNN	cornulin [Source:HGNC Symbol;Acc:HGNC:1230]	Ca
C0011615	Dermatitis, Atopic	ADO	2-aminoethanethiol (cysteamine) dioxygenase [Source:HGNC Symbol;Acc:HGNC:23506]	Fe
C0011615	Dermatitis, Atopic	CYP24A1	cytochrome P450, family 24, subfamily A, polypeptide 1 [Source:HGNC Symbol;Acc:HGNC:2602]	Heme
C0011615	Dermatitis, Atopic	ADAMTS10	ADAM metallopeptidase with thrombospondin type 1 motif, 10 [Source:HGNC Symbol;Acc:HGNC:13201]	Zn
C0424605	Developmental delay (disorder)	PCSK6	proprotein convertase subtilisin/kexin type 6 [Source:HGNC Symbol;Acc:HGNC:8569]	Ca
C0011847	Diabetes	FAH	fumarylacetoacetate hydrolase (fumarylacetoacetase) [Source:HGNC Symbol;Acc:HGNC:3579]	Ca
C0011847	Diabetes	FAH	fumarylacetoacetate hydrolase (fumarylacetoacetase) [Source:HGNC Symbol;Acc:HGNC:3579]	Mg
C0011847	Diabetes	FAH	fumarylacetoacetate hydrolase (fumarylacetoacetase) [Source:HGNC Symbol;Acc:HGNC:3579]	Vit B1 (TPP)
C0011847	Diabetes	FTO	fat mass and obesity associated [Source:HGNC Symbol;Acc:HGNC:24678]	Fe
C0011847	Diabetes	CDKAL1	CDK5 regulatory subunit associated protein 1-like 1 [Source:HGNC Symbol;Acc:HGNC:21050]	Fe-S complex
C0011847	Diabetes	ADCY5	adenylate cyclase 5 [Source:HGNC Symbol;Acc:HGNC:236]	Mg
C0011847	Diabetes	SRR	serine racemase [Source:HGNC Symbol;Acc:HGNC:14398]	Mg
C0011847	Diabetes	SRR	serine racemase [Source:HGNC Symbol;Acc:HGNC:14398]	Vit B6 (PP)
C0011847	Diabetes	DCD	dermcidin [Source:HGNC Symbol;Acc:HGNC:14669]	Mn
C0011847	Diabetes	PEPD	peptidase D [Source:HGNC Symbol;Acc:HGNC:8840]	Mn
C0011849	Diabetes Mellitus	FAH	fumarylacetoacetate hydrolase (fumarylacetoacetase) [Source:HGNC Symbol;Acc:HGNC:3579]	Ca
C0011849	Diabetes Mellitus	FAH	fumarylacetoacetate hydrolase (fumarylacetoacetase) [Source:HGNC Symbol;Acc:HGNC:3579]	Mg
C0011849	Diabetes Mellitus	FAH	fumarylacetoacetate hydrolase (fumarylacetoacetase) [Source:HGNC Symbol;Acc:HGNC:3579]	Vit B1 (TPP)
C0011849	Diabetes Mellitus	FTO	fat mass and obesity associated [Source:HGNC Symbol;Acc:HGNC:24678]	Fe
C0011849	Diabetes Mellitus	SUOX	sulfite oxidase [Source:HGNC Symbol;Acc:HGNC:11460]	Fe
C0011849	Diabetes Mellitus	SUOX	sulfite oxidase [Source:HGNC Symbol;Acc:HGNC:11460]	Heme
C0011849	Diabetes Mellitus	SUOX	sulfite oxidase [Source:HGNC Symbol;Acc:HGNC:11460]	Mo
C0011849	Diabetes Mellitus	SUOX	sulfite oxidase [Source:HGNC Symbol;Acc:HGNC:11460]	Mo-MPT
C0011849	Diabetes Mellitus	SUOX	sulfite oxidase [Source:HGNC Symbol;Acc:HGNC:11460]	MPT
C0011849	Diabetes Mellitus	CDKAL1	CDK5 regulatory subunit associated protein 1-like 1 [Source:HGNC Symbol;Acc:HGNC:21050]	Fe-S complex
C0011849	Diabetes Mellitus	PRKCQ	protein kinase C, theta [Source:HGNC Symbol;Acc:HGNC:9410]	Mg
C0011849	Diabetes Mellitus	PGM1	phosphoglucomutase 1 [Source:HGNC Symbol;Acc:HGNC:8905]	Mg
C0011849	Diabetes Mellitus	ADCY5	adenylate cyclase 5 [Source:HGNC Symbol;Acc:HGNC:236]	Mg
C0011849	Diabetes Mellitus	PRKD2	protein kinase D2 [Source:HGNC Symbol;Acc:HGNC:17293]	Mg
C0011849	Diabetes Mellitus	SRR	serine racemase [Source:HGNC Symbol;Acc:HGNC:14398]	Mg
C0011849	Diabetes Mellitus	SRR	serine racemase [Source:HGNC Symbol;Acc:HGNC:14398]	Vit B6 (PP)
C0011849	Diabetes Mellitus	DCD	dermcidin [Source:HGNC Symbol;Acc:HGNC:14669]	Mn
C0011849	Diabetes Mellitus	PEPD	peptidase D [Source:HGNC Symbol;Acc:HGNC:8840]	Mn
C0011849	Diabetes Mellitus	RNLS	renalase, FAD-dependent amine oxidase [Source:HGNC Symbol;Acc:HGNC:25641]	Vit B2 (FAD)
C0011849	Diabetes Mellitus	IFIH1	interferon induced with helicase C domain 1 [Source:HGNC Symbol;Acc:HGNC:18873]	Zn
C0011849	Diabetes Mellitus	MYSM1	Myb-like, SWIRM and MPN domains 1 [Source:HGNC Symbol;Acc:HGNC:29401]	Zn
C0011854	Diabetes Mellitus, Insulin Dependent	SUOX	sulfite oxidase [Source:HGNC Symbol;Acc:HGNC:11460]	Fe
C0011854	Diabetes Mellitus, Insulin Dependent	SUOX	sulfite oxidase [Source:HGNC Symbol;Acc:HGNC:11460]	Heme
C0011854	Diabetes Mellitus, Insulin Dependent	SUOX	sulfite oxidase [Source:HGNC Symbol;Acc:HGNC:11460]	Mo
C0011854	Diabetes Mellitus, Insulin Dependent	SUOX	sulfite oxidase [Source:HGNC Symbol;Acc:HGNC:11460]	Mo-MPT
C0011854	Diabetes Mellitus, Insulin Dependent	SUOX	sulfite oxidase [Source:HGNC Symbol;Acc:HGNC:11460]	MPT
C0011854	Diabetes Mellitus, Insulin Dependent	PRKCQ	protein kinase C, theta [Source:HGNC Symbol;Acc:HGNC:9410]	Mg
C0011854	Diabetes Mellitus, Insulin Dependent	PGM1	phosphoglucomutase 1 [Source:HGNC Symbol;Acc:HGNC:8905]	Mg
C0011854	Diabetes Mellitus, Insulin Dependent	PRKD2	protein kinase D2 [Source:HGNC Symbol;Acc:HGNC:17293]	Mg
C0011854	Diabetes Mellitus, Insulin Dependent	RNLS	renalase, FAD-dependent amine oxidase [Source:HGNC Symbol;Acc:HGNC:25641]	Vit B2 (FAD)
C0011854	Diabetes Mellitus, Insulin Dependent	IFIH1	interferon induced with helicase C domain 1 [Source:HGNC Symbol;Acc:HGNC:18873]	Zn
C0011860	Diabetes Mellitus, Non Insulin Dependent	FAH	fumarylacetoacetate hydrolase (fumarylacetoacetase) [Source:HGNC Symbol;Acc:HGNC:3579]	Ca
C0011860	Diabetes Mellitus, Non Insulin Dependent	FAH	fumarylacetoacetate hydrolase (fumarylacetoacetase) [Source:HGNC Symbol;Acc:HGNC:3579]	Mg
C0011860	Diabetes Mellitus, Non Insulin Dependent	FAH	fumarylacetoacetate hydrolase (fumarylacetoacetase) [Source:HGNC Symbol;Acc:HGNC:3579]	Vit B1 (TPP)
C0011860	Diabetes Mellitus, Non Insulin Dependent	FTO	fat mass and obesity associated [Source:HGNC Symbol;Acc:HGNC:24678]	Fe
C0011860	Diabetes Mellitus, Non Insulin Dependent	CDKAL1	CDK5 regulatory subunit associated protein 1-like 1 [Source:HGNC Symbol;Acc:HGNC:21050]	Fe-S complex
C0011860	Diabetes Mellitus, Non Insulin Dependent	ADCY5	adenylate cyclase 5 [Source:HGNC Symbol;Acc:HGNC:236]	Mg
C0011860	Diabetes Mellitus, Non Insulin Dependent	SRR	serine racemase [Source:HGNC Symbol;Acc:HGNC:14398]	Mg
C0011860	Diabetes Mellitus, Non Insulin Dependent	SRR	serine racemase [Source:HGNC Symbol;Acc:HGNC:14398]	Vit B6 (PP)
C0011860	Diabetes Mellitus, Non Insulin Dependent	DCD	dermcidin [Source:HGNC Symbol;Acc:HGNC:14669]	Mn
C0011860	Diabetes Mellitus, Non Insulin Dependent	PEPD	peptidase D [Source:HGNC Symbol;Acc:HGNC:8840]	Mn
C0011875	Diabetic Angiopathies	MYSM1	Myb-like, SWIRM and MPN domains 1 [Source:HGNC Symbol;Acc:HGNC:29401]	Zn
C0011884	Diabetic Retinopathy	MYSM1	Myb-like, SWIRM and MPN domains 1 [Source:HGNC Symbol;Acc:HGNC:29401]	Zn
C0079744	Diffuse Large B Cell Lymphoma	CDC42BPB	CDC42 binding protein kinase beta (DMPK-like) [Source:HGNC Symbol;Acc:HGNC:1738]	Mg
C0012243	Digestive System Neoplasms	PLCE1	phospholipase C, epsilon 1 [Source:HGNC Symbol;Acc:HGNC:17175]	Ca
C0012243	Digestive System Neoplasms	RUNX1	runt-related transcription factor 1 [Source:HGNC Symbol;Acc:HGNC:10471]	Cl
C0012243	Digestive System Neoplasms	PDE4D	phosphodiesterase 4D, cAMP-specific [Source:HGNC Symbol;Acc:HGNC:8783]	metal cation
C0012243	Digestive System Neoplasms	CHEK2	checkpoint kinase 2 [Source:HGNC Symbol;Acc:HGNC:16627]	Mg
C0012243	Digestive System Neoplasms	ACAD10	acyl-CoA dehydrogenase family, member 10 [Source:HGNC Symbol;Acc:HGNC:21597]	Vit B2 (FAD)
C0012243	Digestive System Neoplasms	ADH1B	alcohol dehydrogenase 1B (class I), beta polypeptide [Source:HGNC Symbol;Acc:HGNC:250]	Vit B3 (NAD)
C0012243	Digestive System Neoplasms	ADH1B	alcohol dehydrogenase 1B (class I), beta polypeptide [Source:HGNC Symbol;Acc:HGNC:250]	Zn
C0012243	Digestive System Neoplasms	ADH4	alcohol dehydrogenase 4 (class II), pi polypeptide [Source:HGNC Symbol;Acc:HGNC:252]	Vit B3 (NAD)
C0012243	Digestive System Neoplasms	ADH4	alcohol dehydrogenase 4 (class II), pi polypeptide [Source:HGNC Symbol;Acc:HGNC:252]	Zn
C0012243	Digestive System Neoplasms	ALDH2	aldehyde dehydrogenase 2 family (mitochondrial) [Source:HGNC Symbol;Acc:HGNC:404]	Vit B3 (NAD)
C0151907	Discoloration of skin	TYR	tyrosinase [Source:HGNC Symbol;Acc:HGNC:12442]	Cu
C0151907	Discoloration of skin	SUOX	sulfite oxidase [Source:HGNC Symbol;Acc:HGNC:11460]	Fe
C0151907	Discoloration of skin	SUOX	sulfite oxidase [Source:HGNC Symbol;Acc:HGNC:11460]	Heme
C0151907	Discoloration of skin	SUOX	sulfite oxidase [Source:HGNC Symbol;Acc:HGNC:11460]	Mo
C0151907	Discoloration of skin	SUOX	sulfite oxidase [Source:HGNC Symbol;Acc:HGNC:11460]	Mo-MPT
C0151907	Discoloration of skin	SUOX	sulfite oxidase [Source:HGNC Symbol;Acc:HGNC:11460]	MPT
C0151907	Discoloration of skin	IFIH1	interferon induced with helicase C domain 1 [Source:HGNC Symbol;Acc:HGNC:18873]	Zn
C1263961	Disorder Of Pancreatic Internal Secretion	FAH	fumarylacetoacetate hydrolase (fumarylacetoacetase) [Source:HGNC Symbol;Acc:HGNC:3579]	Ca
C1263961	Disorder Of Pancreatic Internal Secretion	FAH	fumarylacetoacetate hydrolase (fumarylacetoacetase) [Source:HGNC Symbol;Acc:HGNC:3579]	Mg
C1263961	Disorder Of Pancreatic Internal Secretion	FAH	fumarylacetoacetate hydrolase (fumarylacetoacetase) [Source:HGNC Symbol;Acc:HGNC:3579]	Vit B1 (TPP)
C1263961	Disorder Of Pancreatic Internal Secretion	FTO	fat mass and obesity associated [Source:HGNC Symbol;Acc:HGNC:24678]	Fe
C1263961	Disorder Of Pancreatic Internal Secretion	SUOX	sulfite oxidase [Source:HGNC Symbol;Acc:HGNC:11460]	Fe
C1263961	Disorder Of Pancreatic Internal Secretion	SUOX	sulfite oxidase [Source:HGNC Symbol;Acc:HGNC:11460]	Heme
C1263961	Disorder Of Pancreatic Internal Secretion	SUOX	sulfite oxidase [Source:HGNC Symbol;Acc:HGNC:11460]	Mo
C1263961	Disorder Of Pancreatic Internal Secretion	SUOX	sulfite oxidase [Source:HGNC Symbol;Acc:HGNC:11460]	Mo-MPT
C1263961	Disorder Of Pancreatic Internal Secretion	SUOX	sulfite oxidase [Source:HGNC Symbol;Acc:HGNC:11460]	MPT
C1263961	Disorder Of Pancreatic Internal Secretion	CDKAL1	CDK5 regulatory subunit associated protein 1-like 1 [Source:HGNC Symbol;Acc:HGNC:21050]	Fe-S complex
C1263961	Disorder Of Pancreatic Internal Secretion	PRKCQ	protein kinase C, theta [Source:HGNC Symbol;Acc:HGNC:9410]	Mg
C1263961	Disorder Of Pancreatic Internal Secretion	PGM1	phosphoglucomutase 1 [Source:HGNC Symbol;Acc:HGNC:8905]	Mg
C1263961	Disorder Of Pancreatic Internal Secretion	ADCY5	adenylate cyclase 5 [Source:HGNC Symbol;Acc:HGNC:236]	Mg
C1263961	Disorder Of Pancreatic Internal Secretion	PRKD2	protein kinase D2 [Source:HGNC Symbol;Acc:HGNC:17293]	Mg
C1263961	Disorder Of Pancreatic Internal Secretion	SRR	serine racemase [Source:HGNC Symbol;Acc:HGNC:14398]	Mg
C1263961	Disorder Of Pancreatic Internal Secretion	SRR	serine racemase [Source:HGNC Symbol;Acc:HGNC:14398]	Vit B6 (PP)
C1263961	Disorder Of Pancreatic Internal Secretion	DCD	dermcidin [Source:HGNC Symbol;Acc:HGNC:14669]	Mn
C1263961	Disorder Of Pancreatic Internal Secretion	PEPD	peptidase D [Source:HGNC Symbol;Acc:HGNC:8840]	Mn
C1263961	Disorder Of Pancreatic Internal Secretion	RNLS	renalase, FAD-dependent amine oxidase [Source:HGNC Symbol;Acc:HGNC:25641]	Vit B2 (FAD)
C1263961	Disorder Of Pancreatic Internal Secretion	IFIH1	interferon induced with helicase C domain 1 [Source:HGNC Symbol;Acc:HGNC:18873]	Zn
C0020524	Disorders Of Excessive Somnolence	CPT1B	carnitine palmitoyltransferase 1B (muscle) [Source:HGNC Symbol;Acc:HGNC:2329]	Vit B5 (CoA)
C0242510	Drug usage	TF	transferrin [Source:HGNC Symbol;Acc:HGNC:11740]	Fe
C0242510	Drug usage	PGM1	phosphoglucomutase 1 [Source:HGNC Symbol;Acc:HGNC:8905]	Mg
C0242510	Drug usage	OAS3	2'-5'-oligoadenylate synthetase 3, 100kDa [Source:HGNC Symbol;Acc:HGNC:8088]	Mg
C0242510	Drug usage	ADH1B	alcohol dehydrogenase 1B (class I), beta polypeptide [Source:HGNC Symbol;Acc:HGNC:250]	Vit B3 (NAD)
C0242510	Drug usage	ADH1B	alcohol dehydrogenase 1B (class I), beta polypeptide [Source:HGNC Symbol;Acc:HGNC:250]	Zn
C0013289	Duodenal Diseases	ABO	NA	Mn
C0013295	Duodenal Ulcer	ABO	NA	Mn
C0013312	Dupuytren Contracture	ACAN	NA	Ca
C0013312	Dupuytren Contracture	ZC3H12D	zinc finger CCCH-type containing 12D [Source:HGNC Symbol;Acc:HGNC:21175]	Mg
C0013312	Dupuytren Contracture	ISG20	interferon stimulated exonuclease gene 20kDa [Source:HGNC Symbol;Acc:HGNC:6130]	Mn
C0013312	Dupuytren Contracture	TIMP2	TIMP metallopeptidase inhibitor 2 [Source:HGNC Symbol;Acc:HGNC:11821]	Zn
C0476254	Dyslexia	PCSK6	proprotein convertase subtilisin/kexin type 6 [Source:HGNC Symbol;Acc:HGNC:8569]	Ca
C0700201	Dyssomnias	CPT1B	carnitine palmitoyltransferase 1B (muscle) [Source:HGNC Symbol;Acc:HGNC:2329]	Vit B5 (CoA)
C0013415	Dysthymic Disorder	MMP16	matrix metallopeptidase 16 (membrane-inserted) [Source:HGNC Symbol;Acc:HGNC:7162]	Ca
C0013415	Dysthymic Disorder	MMP16	matrix metallopeptidase 16 (membrane-inserted) [Source:HGNC Symbol;Acc:HGNC:7162]	Zn
C0013415	Dysthymic Disorder	ENOX1	ecto-NOX disulfide-thiol exchanger 1 [Source:HGNC Symbol;Acc:HGNC:25474]	Cu
C0013415	Dysthymic Disorder	GMPR	guanosine monophosphate reductase [Source:HGNC Symbol;Acc:HGNC:4376]	K
C0013415	Dysthymic Disorder	GMPR	guanosine monophosphate reductase [Source:HGNC Symbol;Acc:HGNC:4376]	Vit B3 (NAD)
C0013415	Dysthymic Disorder	PAPD4	PAP associated domain containing 4 [Source:HGNC Symbol;Acc:HGNC:26776]	metal
C0013415	Dysthymic Disorder	PAPD4	PAP associated domain containing 4 [Source:HGNC Symbol;Acc:HGNC:26776]	Mg
C0013415	Dysthymic Disorder	NT5C2	5'-nucleotidase, cytosolic II [Source:HGNC Symbol;Acc:HGNC:8022]	Mg
C0013415	Dysthymic Disorder	LIG4	ligase IV, DNA, ATP-dependent [Source:HGNC Symbol;Acc:HGNC:6601]	Mg
C0013415	Dysthymic Disorder	GNAI3	guanine nucleotide binding protein (G protein), alpha inhibiting activity polypeptide 3 [Source:HGNC Symbol;Acc:HGNC:4387]	Mg
C0013415	Dysthymic Disorder	AS3MT	arsenite methyltransferase [Source:HGNC Symbol;Acc:HGNC:17452]	SAM
C0013415	Dysthymic Disorder	GRIN2A	glutamate receptor, ionotropic, N-methyl D-aspartate 2A [Source:HGNC Symbol;Acc:HGNC:4585]	Zn
C0013473	Eating Disorders	NT5C1B	5'-nucleotidase, cytosolic IB [Source:HGNC Symbol;Acc:HGNC:17818]	Mg
C0013473	Eating Disorders	ATP8A2	ATPase, aminophospholipid transporter, class I, type 8A, member 2 [Source:HGNC Symbol;Acc:HGNC:13533]	Mg
C0013595	Eczema	CRNN	cornulin [Source:HGNC Symbol;Acc:HGNC:1230]	Ca
C0013595	Eczema	ADO	2-aminoethanethiol (cysteamine) dioxygenase [Source:HGNC Symbol;Acc:HGNC:23506]	Fe
C0013595	Eczema	CYP24A1	cytochrome P450, family 24, subfamily A, polypeptide 1 [Source:HGNC Symbol;Acc:HGNC:2602]	Heme
C0013595	Eczema	ADAMTS10	ADAM metallopeptidase with thrombospondin type 1 motif, 10 [Source:HGNC Symbol;Acc:HGNC:13201]	Zn
C0014175	Endometriosis	PDE1C	phosphodiesterase 1C, calmodulin-dependent 70kDa [Source:HGNC Symbol;Acc:HGNC:8776]	metal cation
C0014335	Enteritis	PRKCB	protein kinase C, beta [Source:HGNC Symbol;Acc:HGNC:9395]	Ca
C0014335	Enteritis	CDKAL1	CDK5 regulatory subunit associated protein 1-like 1 [Source:HGNC Symbol;Acc:HGNC:21050]	Fe-S complex
C0014335	Enteritis	FEN1	flap structure-specific endonuclease 1 [Source:HGNC Symbol;Acc:HGNC:3650]	Mg
C0014335	Enteritis	MAP3K8	mitogen-activated protein kinase kinase kinase 8 [Source:HGNC Symbol;Acc:HGNC:6860]	Mg
C0014335	Enteritis	ADCY3	adenylate cyclase 3 [Source:HGNC Symbol;Acc:HGNC:234]	Mg
C0014335	Enteritis	ATP10B	ATPase, class V, type 10B [Source:HGNC Symbol;Acc:HGNC:13543]	Mg
C0014335	Enteritis	DNMT3B	DNA (cytosine-5-)-methyltransferase 3 beta [Source:HGNC Symbol;Acc:HGNC:2979]	SAM
C0014335	Enteritis	GOT1	glutamic-oxaloacetic transaminase 1, soluble [Source:HGNC Symbol;Acc:HGNC:4432]	Vit B6 (PP)
C0014335	Enteritis	CTH	cystathionine gamma-lyase [Source:HGNC Symbol;Acc:HGNC:2501]	Vit B6 (PP)
C0014335	Enteritis	IFIH1	interferon induced with helicase C domain 1 [Source:HGNC Symbol;Acc:HGNC:18873]	Zn
C0014335	Enteritis	ERAP2	endoplasmic reticulum aminopeptidase 2 [Source:HGNC Symbol;Acc:HGNC:29499]	Zn
C0014335	Enteritis	PNKD	paroxysmal nonkinesigenic dyskinesia [Source:HGNC Symbol;Acc:HGNC:9153]	Zn
C0014335	Enteritis	HDAC7	histone deacetylase 7 [Source:HGNC Symbol;Acc:HGNC:14067]	Zn
C0014335	Enteritis	SMAD3	SMAD family member 3 [Source:HGNC Symbol;Acc:HGNC:6769]	Zn
C0014335	Enteritis	SMAD7	SMAD family member 7 [Source:HGNC Symbol;Acc:HGNC:6773]	Zn
C0014547	Epilepsies, Partial	ADCY9	adenylate cyclase 9 [Source:HGNC Symbol;Acc:HGNC:240]	Mg
C0014548	Epilepsy, Generalized	MAST4	microtubule associated serine/threonine kinase family member 4 [Source:HGNC Symbol;Acc:HGNC:19037]	Mg
C0302295	Eruptions	ADK	adenosine kinase [Source:HGNC Symbol;Acc:HGNC:257]	Mg
C0302295	Eruptions	MSRB3	methionine sulfoxide reductase B3 [Source:HGNC Symbol;Acc:HGNC:27375]	Zn
C0152018	Esophageal carcinoma	PLCE1	phospholipase C, epsilon 1 [Source:HGNC Symbol;Acc:HGNC:17175]	Ca
C0152018	Esophageal carcinoma	RUNX1	runt-related transcription factor 1 [Source:HGNC Symbol;Acc:HGNC:10471]	Cl
C0152018	Esophageal carcinoma	PDE4D	phosphodiesterase 4D, cAMP-specific [Source:HGNC Symbol;Acc:HGNC:8783]	metal cation
C0152018	Esophageal carcinoma	CHEK2	checkpoint kinase 2 [Source:HGNC Symbol;Acc:HGNC:16627]	Mg
C0152018	Esophageal carcinoma	ACAD10	acyl-CoA dehydrogenase family, member 10 [Source:HGNC Symbol;Acc:HGNC:21597]	Vit B2 (FAD)
C0152018	Esophageal carcinoma	ADH1B	alcohol dehydrogenase 1B (class I), beta polypeptide [Source:HGNC Symbol;Acc:HGNC:250]	Vit B3 (NAD)
C0152018	Esophageal carcinoma	ADH1B	alcohol dehydrogenase 1B (class I), beta polypeptide [Source:HGNC Symbol;Acc:HGNC:250]	Zn
C0152018	Esophageal carcinoma	ADH4	alcohol dehydrogenase 4 (class II), pi polypeptide [Source:HGNC Symbol;Acc:HGNC:252]	Vit B3 (NAD)
C0152018	Esophageal carcinoma	ADH4	alcohol dehydrogenase 4 (class II), pi polypeptide [Source:HGNC Symbol;Acc:HGNC:252]	Zn
C0152018	Esophageal carcinoma	ALDH2	aldehyde dehydrogenase 2 family (mitochondrial) [Source:HGNC Symbol;Acc:HGNC:404]	Vit B3 (NAD)
C0014852	Esophageal Diseases	PLCE1	phospholipase C, epsilon 1 [Source:HGNC Symbol;Acc:HGNC:17175]	Ca
C0014852	Esophageal Diseases	RUNX1	runt-related transcription factor 1 [Source:HGNC Symbol;Acc:HGNC:10471]	Cl
C0014852	Esophageal Diseases	PDE4D	phosphodiesterase 4D, cAMP-specific [Source:HGNC Symbol;Acc:HGNC:8783]	metal cation
C0014852	Esophageal Diseases	CHEK2	checkpoint kinase 2 [Source:HGNC Symbol;Acc:HGNC:16627]	Mg
C0014852	Esophageal Diseases	ACAD10	acyl-CoA dehydrogenase family, member 10 [Source:HGNC Symbol;Acc:HGNC:21597]	Vit B2 (FAD)
C0014852	Esophageal Diseases	ADH1B	alcohol dehydrogenase 1B (class I), beta polypeptide [Source:HGNC Symbol;Acc:HGNC:250]	Vit B3 (NAD)
C0014852	Esophageal Diseases	ADH1B	alcohol dehydrogenase 1B (class I), beta polypeptide [Source:HGNC Symbol;Acc:HGNC:250]	Zn
C0014852	Esophageal Diseases	ADH4	alcohol dehydrogenase 4 (class II), pi polypeptide [Source:HGNC Symbol;Acc:HGNC:252]	Vit B3 (NAD)
C0014852	Esophageal Diseases	ADH4	alcohol dehydrogenase 4 (class II), pi polypeptide [Source:HGNC Symbol;Acc:HGNC:252]	Zn
C0014852	Esophageal Diseases	ALDH2	aldehyde dehydrogenase 2 family (mitochondrial) [Source:HGNC Symbol;Acc:HGNC:404]	Vit B3 (NAD)
C0014859	Esophageal Neoplasms	PLCE1	phospholipase C, epsilon 1 [Source:HGNC Symbol;Acc:HGNC:17175]	Ca
C0014859	Esophageal Neoplasms	RUNX1	runt-related transcription factor 1 [Source:HGNC Symbol;Acc:HGNC:10471]	Cl
C0014859	Esophageal Neoplasms	PDE4D	phosphodiesterase 4D, cAMP-specific [Source:HGNC Symbol;Acc:HGNC:8783]	metal cation
C0014859	Esophageal Neoplasms	CHEK2	checkpoint kinase 2 [Source:HGNC Symbol;Acc:HGNC:16627]	Mg
C0014859	Esophageal Neoplasms	ACAD10	acyl-CoA dehydrogenase family, member 10 [Source:HGNC Symbol;Acc:HGNC:21597]	Vit B2 (FAD)
C0014859	Esophageal Neoplasms	ADH1B	alcohol dehydrogenase 1B (class I), beta polypeptide [Source:HGNC Symbol;Acc:HGNC:250]	Vit B3 (NAD)
C0014859	Esophageal Neoplasms	ADH1B	alcohol dehydrogenase 1B (class I), beta polypeptide [Source:HGNC Symbol;Acc:HGNC:250]	Zn
C0014859	Esophageal Neoplasms	ADH4	alcohol dehydrogenase 4 (class II), pi polypeptide [Source:HGNC Symbol;Acc:HGNC:252]	Vit B3 (NAD)
C0014859	Esophageal Neoplasms	ADH4	alcohol dehydrogenase 4 (class II), pi polypeptide [Source:HGNC Symbol;Acc:HGNC:252]	Zn
C0014859	Esophageal Neoplasms	ALDH2	aldehyde dehydrogenase 2 family (mitochondrial) [Source:HGNC Symbol;Acc:HGNC:404]	Vit B3 (NAD)
C0684337	Ewings Sarcoma Primitive Neuroectodermal Tumor (pnet)	HSD17B12	hydroxysteroid (17-beta) dehydrogenase 12 [Source:HGNC Symbol;Acc:HGNC:18646]	Vit B3 (NAD)
C0684337	Ewings Sarcoma Primitive Neuroectodermal Tumor (pnet)	LIN28B	lin-28 homolog B (C. elegans) [Source:HGNC Symbol;Acc:HGNC:32207]	Zn
C0015230	Exanthema	TYR	tyrosinase [Source:HGNC Symbol;Acc:HGNC:12442]	Cu
C0015230	Exanthema	ADK	adenosine kinase [Source:HGNC Symbol;Acc:HGNC:257]	Mg
C0015230	Exanthema	MSRB3	methionine sulfoxide reductase B3 [Source:HGNC Symbol;Acc:HGNC:27375]	Zn
C0015300	Exophthalmos	ABO	NA	Mn
C0015695	Fatty Liver	FDFT1	farnesyl-diphosphate farnesyltransferase 1 [Source:HGNC Symbol;Acc:HGNC:3629]	Mg
C0015695	Fatty Liver	FDFT1	farnesyl-diphosphate farnesyltransferase 1 [Source:HGNC Symbol;Acc:HGNC:3629]	Vit B3 (NAD)
C0015695	Fatty Liver	SIK1	salt-inducible kinase 1 [Source:HGNC Symbol;Acc:HGNC:11142]	Mg
C0015695	Fatty Liver	CRYAA	crystallin, alpha A [Source:HGNC Symbol;Acc:HGNC:2388]	Zn
C0017411	Female Genital Diseases	PDE1C	phosphodiesterase 1C, calmodulin-dependent 70kDa [Source:HGNC Symbol;Acc:HGNC:8776]	metal cation
C0016048	Fibromatosis	ACAN	NA	Ca
C0016048	Fibromatosis	ZC3H12D	zinc finger CCCH-type containing 12D [Source:HGNC Symbol;Acc:HGNC:21175]	Mg
C0016048	Fibromatosis	ISG20	interferon stimulated exonuclease gene 20kDa [Source:HGNC Symbol;Acc:HGNC:6130]	Mn
C0016048	Fibromatosis	TIMP2	TIMP metallopeptidase inhibitor 2 [Source:HGNC Symbol;Acc:HGNC:11821]	Zn
C0239946	Fibrosis, Liver	RNF7	ring finger protein 7 [Source:HGNC Symbol;Acc:HGNC:10070]	Zn
C0206609	Flaviviridae Infections	ITPA	inosine triphosphatase (nucleoside triphosphate pyrophosphatase) [Source:HGNC Symbol;Acc:HGNC:6176]	Mg
C0206609	Flaviviridae Infections	RNF7	ring finger protein 7 [Source:HGNC Symbol;Acc:HGNC:10070]	Zn
C0017160	Gastroenteritis	PRKCB	protein kinase C, beta [Source:HGNC Symbol;Acc:HGNC:9395]	Ca
C0017160	Gastroenteritis	CDKAL1	CDK5 regulatory subunit associated protein 1-like 1 [Source:HGNC Symbol;Acc:HGNC:21050]	Fe-S complex
C0017160	Gastroenteritis	FEN1	flap structure-specific endonuclease 1 [Source:HGNC Symbol;Acc:HGNC:3650]	Mg
C0017160	Gastroenteritis	MAP3K8	mitogen-activated protein kinase kinase kinase 8 [Source:HGNC Symbol;Acc:HGNC:6860]	Mg
C0017160	Gastroenteritis	ADCY3	adenylate cyclase 3 [Source:HGNC Symbol;Acc:HGNC:234]	Mg
C0017160	Gastroenteritis	ATP10B	ATPase, class V, type 10B [Source:HGNC Symbol;Acc:HGNC:13543]	Mg
C0017160	Gastroenteritis	DNMT3B	DNA (cytosine-5-)-methyltransferase 3 beta [Source:HGNC Symbol;Acc:HGNC:2979]	SAM
C0017160	Gastroenteritis	GOT1	glutamic-oxaloacetic transaminase 1, soluble [Source:HGNC Symbol;Acc:HGNC:4432]	Vit B6 (PP)
C0017160	Gastroenteritis	CTH	cystathionine gamma-lyase [Source:HGNC Symbol;Acc:HGNC:2501]	Vit B6 (PP)
C0017160	Gastroenteritis	IFIH1	interferon induced with helicase C domain 1 [Source:HGNC Symbol;Acc:HGNC:18873]	Zn
C0017160	Gastroenteritis	ERAP2	endoplasmic reticulum aminopeptidase 2 [Source:HGNC Symbol;Acc:HGNC:29499]	Zn
C0017160	Gastroenteritis	PNKD	paroxysmal nonkinesigenic dyskinesia [Source:HGNC Symbol;Acc:HGNC:9153]	Zn
C0017160	Gastroenteritis	HDAC7	histone deacetylase 7 [Source:HGNC Symbol;Acc:HGNC:14067]	Zn
C0017160	Gastroenteritis	SMAD3	SMAD family member 3 [Source:HGNC Symbol;Acc:HGNC:6769]	Zn
C0017160	Gastroenteritis	SMAD7	SMAD family member 7 [Source:HGNC Symbol;Acc:HGNC:6773]	Zn
C0151544	Gastrointestinal carcinoma	PLCE1	phospholipase C, epsilon 1 [Source:HGNC Symbol;Acc:HGNC:17175]	Ca
C0151544	Gastrointestinal carcinoma	RUNX1	runt-related transcription factor 1 [Source:HGNC Symbol;Acc:HGNC:10471]	Cl
C0151544	Gastrointestinal carcinoma	PDE4D	phosphodiesterase 4D, cAMP-specific [Source:HGNC Symbol;Acc:HGNC:8783]	metal cation
C0151544	Gastrointestinal carcinoma	PRKAA1	protein kinase, AMP-activated, alpha 1 catalytic subunit [Source:HGNC Symbol;Acc:HGNC:9376]	Mg
C0151544	Gastrointestinal carcinoma	CHEK2	checkpoint kinase 2 [Source:HGNC Symbol;Acc:HGNC:16627]	Mg
C0151544	Gastrointestinal carcinoma	ACAD10	acyl-CoA dehydrogenase family, member 10 [Source:HGNC Symbol;Acc:HGNC:21597]	Vit B2 (FAD)
C0151544	Gastrointestinal carcinoma	ADH1B	alcohol dehydrogenase 1B (class I), beta polypeptide [Source:HGNC Symbol;Acc:HGNC:250]	Vit B3 (NAD)
C0151544	Gastrointestinal carcinoma	ADH1B	alcohol dehydrogenase 1B (class I), beta polypeptide [Source:HGNC Symbol;Acc:HGNC:250]	Zn
C0151544	Gastrointestinal carcinoma	ADH4	alcohol dehydrogenase 4 (class II), pi polypeptide [Source:HGNC Symbol;Acc:HGNC:252]	Vit B3 (NAD)
C0151544	Gastrointestinal carcinoma	ADH4	alcohol dehydrogenase 4 (class II), pi polypeptide [Source:HGNC Symbol;Acc:HGNC:252]	Zn
C0151544	Gastrointestinal carcinoma	ALDH2	aldehyde dehydrogenase 2 family (mitochondrial) [Source:HGNC Symbol;Acc:HGNC:404]	Vit B3 (NAD)
C0017185	Gastrointestinal Neoplasms	PLCE1	phospholipase C, epsilon 1 [Source:HGNC Symbol;Acc:HGNC:17175]	Ca
C0017185	Gastrointestinal Neoplasms	RUNX1	runt-related transcription factor 1 [Source:HGNC Symbol;Acc:HGNC:10471]	Cl
C0017185	Gastrointestinal Neoplasms	PDE4D	phosphodiesterase 4D, cAMP-specific [Source:HGNC Symbol;Acc:HGNC:8783]	metal cation
C0017185	Gastrointestinal Neoplasms	PRKAA1	protein kinase, AMP-activated, alpha 1 catalytic subunit [Source:HGNC Symbol;Acc:HGNC:9376]	Mg
C0017185	Gastrointestinal Neoplasms	CHEK2	checkpoint kinase 2 [Source:HGNC Symbol;Acc:HGNC:16627]	Mg
C0017185	Gastrointestinal Neoplasms	DAPK1	death-associated protein kinase 1 [Source:HGNC Symbol;Acc:HGNC:2674]	Mg
C0017185	Gastrointestinal Neoplasms	ABO	NA	Mn
C0017185	Gastrointestinal Neoplasms	ACAD10	acyl-CoA dehydrogenase family, member 10 [Source:HGNC Symbol;Acc:HGNC:21597]	Vit B2 (FAD)
C0017185	Gastrointestinal Neoplasms	ADH1B	alcohol dehydrogenase 1B (class I), beta polypeptide [Source:HGNC Symbol;Acc:HGNC:250]	Vit B3 (NAD)
C0017185	Gastrointestinal Neoplasms	ADH1B	alcohol dehydrogenase 1B (class I), beta polypeptide [Source:HGNC Symbol;Acc:HGNC:250]	Zn
C0017185	Gastrointestinal Neoplasms	ADH4	alcohol dehydrogenase 4 (class II), pi polypeptide [Source:HGNC Symbol;Acc:HGNC:252]	Vit B3 (NAD)
C0017185	Gastrointestinal Neoplasms	ADH4	alcohol dehydrogenase 4 (class II), pi polypeptide [Source:HGNC Symbol;Acc:HGNC:252]	Zn
C0017185	Gastrointestinal Neoplasms	ALDH2	aldehyde dehydrogenase 2 family (mitochondrial) [Source:HGNC Symbol;Acc:HGNC:404]	Vit B3 (NAD)
C0270549	Generalized Anxiety Disorder	IYD	iodotyrosine deiodinase [Source:HGNC Symbol;Acc:HGNC:21071]	Vit B2 (FAD)
C0270549	Generalized Anxiety Disorder	IYD	iodotyrosine deiodinase [Source:HGNC Symbol;Acc:HGNC:21071]	Vit B2 (FMN)
C0270549	Generalized Anxiety Disorder	IYD	iodotyrosine deiodinase [Source:HGNC Symbol;Acc:HGNC:21071]	Vit B3 (NAD)
C0270549	Generalized Anxiety Disorder	TLL1	tolloid-like 1 [Source:HGNC Symbol;Acc:HGNC:11843]	Zn
C0040517	Gilles de la Tourette syndrome	COL27A1	collagen, type XXVII, alpha 1 [Source:HGNC Symbol;Acc:HGNC:22986]	Ca
C0017601	Glaucoma	COL11A1	collagen, type XI, alpha 1 [Source:HGNC Symbol;Acc:HGNC:2186]	Ca
C0017601	Glaucoma	LOXL1	lysyl oxidase-like 1 [Source:HGNC Symbol;Acc:HGNC:6665]	Cu
C0017601	Glaucoma	LOXL1	lysyl oxidase-like 1 [Source:HGNC Symbol;Acc:HGNC:6665]	Orthoquinone
C0017601	Glaucoma	TXNRD2	NA	Vit B2 (FAD)
C0017601	Glaucoma	TXNRD2	NA	Vit B3 (NAD)
C0017601	Glaucoma	ALDH9A1	aldehyde dehydrogenase 9 family, member A1 [Source:HGNC Symbol;Acc:HGNC:412]	Vit B3 (NAD)
C0017638	Glioma	RTEL1	regulator of telomere elongation helicase 1 [Source:HGNC Symbol;Acc:HGNC:15888]	Fe-S complex
C0017638	Glioma	TERT	telomerase reverse transcriptase [Source:HGNC Symbol;Acc:HGNC:11730]	Mg
C0017658	Glomerulonephritis	ACOXL	acyl-CoA oxidase-like [Source:HGNC Symbol;Acc:HGNC:25621]	Vit B2 (FAD)
C0018021	Goiter	ABO	NA	Mn
C0018213	Graves Disease	ABO	NA	Mn
C0554472	Hair And Hair Follicle Diseases	SUOX	sulfite oxidase [Source:HGNC Symbol;Acc:HGNC:11460]	Fe
C0554472	Hair And Hair Follicle Diseases	SUOX	sulfite oxidase [Source:HGNC Symbol;Acc:HGNC:11460]	Heme
C0554472	Hair And Hair Follicle Diseases	SUOX	sulfite oxidase [Source:HGNC Symbol;Acc:HGNC:11460]	Mo
C0554472	Hair And Hair Follicle Diseases	SUOX	sulfite oxidase [Source:HGNC Symbol;Acc:HGNC:11460]	Mo-MPT
C0554472	Hair And Hair Follicle Diseases	SUOX	sulfite oxidase [Source:HGNC Symbol;Acc:HGNC:11460]	MPT
C0018500	Hair Diseases	SUOX	sulfite oxidase [Source:HGNC Symbol;Acc:HGNC:11460]	Fe
C0018500	Hair Diseases	SUOX	sulfite oxidase [Source:HGNC Symbol;Acc:HGNC:11460]	Heme
C0018500	Hair Diseases	SUOX	sulfite oxidase [Source:HGNC Symbol;Acc:HGNC:11460]	Mo
C0018500	Hair Diseases	SUOX	sulfite oxidase [Source:HGNC Symbol;Acc:HGNC:11460]	Mo-MPT
C0018500	Hair Diseases	SUOX	sulfite oxidase [Source:HGNC Symbol;Acc:HGNC:11460]	MPT
C0018552	Hamartoma	SUMF1	sulfatase modifying factor 1 [Source:HGNC Symbol;Acc:HGNC:20376]	Ca
C1841691	HAND SKILL, RELATIVE	PCSK6	proprotein convertase subtilisin/kexin type 6 [Source:HGNC Symbol;Acc:HGNC:8569]	Ca
C0018621	Hay fever	ENTPD6	ectonucleoside triphosphate diphosphohydrolase 6 (putative) [Source:HGNC Symbol;Acc:HGNC:3368]	Ca
C0018671	Head and Neck Neoplasms	PLCE1	phospholipase C, epsilon 1 [Source:HGNC Symbol;Acc:HGNC:17175]	Ca
C0018671	Head and Neck Neoplasms	RUNX1	runt-related transcription factor 1 [Source:HGNC Symbol;Acc:HGNC:10471]	Cl
C0018671	Head and Neck Neoplasms	PDE4D	phosphodiesterase 4D, cAMP-specific [Source:HGNC Symbol;Acc:HGNC:8783]	metal cation
C0018671	Head and Neck Neoplasms	CHEK2	checkpoint kinase 2 [Source:HGNC Symbol;Acc:HGNC:16627]	Mg
C0018671	Head and Neck Neoplasms	ACAD10	acyl-CoA dehydrogenase family, member 10 [Source:HGNC Symbol;Acc:HGNC:21597]	Vit B2 (FAD)
C0018671	Head and Neck Neoplasms	ADH1B	alcohol dehydrogenase 1B (class I), beta polypeptide [Source:HGNC Symbol;Acc:HGNC:250]	Vit B3 (NAD)
C0018671	Head and Neck Neoplasms	ADH1B	alcohol dehydrogenase 1B (class I), beta polypeptide [Source:HGNC Symbol;Acc:HGNC:250]	Zn
C0018671	Head and Neck Neoplasms	ADH4	alcohol dehydrogenase 4 (class II), pi polypeptide [Source:HGNC Symbol;Acc:HGNC:252]	Vit B3 (NAD)
C0018671	Head and Neck Neoplasms	ADH4	alcohol dehydrogenase 4 (class II), pi polypeptide [Source:HGNC Symbol;Acc:HGNC:252]	Zn
C0018671	Head and Neck Neoplasms	ALDH2	aldehyde dehydrogenase 2 family (mitochondrial) [Source:HGNC Symbol;Acc:HGNC:404]	Vit B3 (NAD)
C1565106	Headache Disorders, Primary	MMP17	matrix metallopeptidase 17 (membrane-inserted) [Source:HGNC Symbol;Acc:HGNC:7163]	Ca
C1565106	Headache Disorders, Primary	MMP17	matrix metallopeptidase 17 (membrane-inserted) [Source:HGNC Symbol;Acc:HGNC:7163]	Zn
C1565106	Headache Disorders, Primary	LRP1	low density lipoprotein receptor-related protein 1 [Source:HGNC Symbol;Acc:HGNC:6692]	Ca
C1565106	Headache Disorders, Primary	GLRX3	glutaredoxin 3 [Source:HGNC Symbol;Acc:HGNC:15987]	Fe-S complex
C1565106	Headache Disorders, Primary	TGFBR2	transforming growth factor, beta receptor II (70/80kDa) [Source:HGNC Symbol;Acc:HGNC:11773]	Mg
C1565106	Headache Disorders, Primary	SUV39H2	suppressor of variegation 3-9 homolog 2 (Drosophila) [Source:HGNC Symbol;Acc:HGNC:17287]	SAM
C1565106	Headache Disorders, Primary	SUV39H2	suppressor of variegation 3-9 homolog 2 (Drosophila) [Source:HGNC Symbol;Acc:HGNC:17287]	Zn
C1565106	Headache Disorders, Primary	ADAM28	ADAM metallopeptidase domain 28 [Source:HGNC Symbol;Acc:HGNC:206]	Zn
C1565106	Headache Disorders, Primary	AGBL1	ATP/GTP binding protein-like 1 [Source:HGNC Symbol;Acc:HGNC:26504]	Zn
C1565106	Headache Disorders, Primary	PAPPA	pregnancy-associated plasma protein A, pappalysin 1 [Source:HGNC Symbol;Acc:HGNC:8602]	Zn
C1565106	Headache Disorders, Primary	CPQ	carboxypeptidase Q [Source:HGNC Symbol;Acc:HGNC:16910]	Zn
C0018801	Heart failure	CA12	carbonic anhydrase XII [Source:HGNC Symbol;Acc:HGNC:1371]	Zn
C0206746	Hepadnaviridae Infections	EHMT2	euchromatic histone-lysine N-methyltransferase 2 [Source:HGNC Symbol;Acc:HGNC:14129]	SAM
C0206746	Hepadnaviridae Infections	EHMT2	euchromatic histone-lysine N-methyltransferase 2 [Source:HGNC Symbol;Acc:HGNC:14129]	Zn
C0206746	Hepadnaviridae Infections	GRIN2A	glutamate receptor, ionotropic, N-methyl D-aspartate 2A [Source:HGNC Symbol;Acc:HGNC:4585]	Zn
C0019158	Hepatitis	ITPA	inosine triphosphatase (nucleoside triphosphate pyrophosphatase) [Source:HGNC Symbol;Acc:HGNC:6176]	Mg
C0019158	Hepatitis	RNF7	ring finger protein 7 [Source:HGNC Symbol;Acc:HGNC:10070]	Zn
C0019159	Hepatitis A	ITPA	inosine triphosphatase (nucleoside triphosphate pyrophosphatase) [Source:HGNC Symbol;Acc:HGNC:6176]	Mg
C0019159	Hepatitis A	EHMT2	euchromatic histone-lysine N-methyltransferase 2 [Source:HGNC Symbol;Acc:HGNC:14129]	SAM
C0019159	Hepatitis A	EHMT2	euchromatic histone-lysine N-methyltransferase 2 [Source:HGNC Symbol;Acc:HGNC:14129]	Zn
C0019159	Hepatitis A	RNF7	ring finger protein 7 [Source:HGNC Symbol;Acc:HGNC:10070]	Zn
C0019159	Hepatitis A	GRIN2A	glutamate receptor, ionotropic, N-methyl D-aspartate 2A [Source:HGNC Symbol;Acc:HGNC:4585]	Zn
C0019163	Hepatitis B	EHMT2	euchromatic histone-lysine N-methyltransferase 2 [Source:HGNC Symbol;Acc:HGNC:14129]	SAM
C0019163	Hepatitis B	EHMT2	euchromatic histone-lysine N-methyltransferase 2 [Source:HGNC Symbol;Acc:HGNC:14129]	Zn
C0019163	Hepatitis B	GRIN2A	glutamate receptor, ionotropic, N-methyl D-aspartate 2A [Source:HGNC Symbol;Acc:HGNC:4585]	Zn
C0524909	Hepatitis B, Chronic	EHMT2	euchromatic histone-lysine N-methyltransferase 2 [Source:HGNC Symbol;Acc:HGNC:14129]	SAM
C0524909	Hepatitis B, Chronic	EHMT2	euchromatic histone-lysine N-methyltransferase 2 [Source:HGNC Symbol;Acc:HGNC:14129]	Zn
C0019196	Hepatitis C	ITPA	inosine triphosphatase (nucleoside triphosphate pyrophosphatase) [Source:HGNC Symbol;Acc:HGNC:6176]	Mg
C0019196	Hepatitis C	RNF7	ring finger protein 7 [Source:HGNC Symbol;Acc:HGNC:10070]	Zn
C0524910	Hepatitis C, Chronic	ITPA	inosine triphosphatase (nucleoside triphosphate pyrophosphatase) [Source:HGNC Symbol;Acc:HGNC:6176]	Mg
C0019189	Hepatitis, Chronic	ITPA	inosine triphosphatase (nucleoside triphosphate pyrophosphatase) [Source:HGNC Symbol;Acc:HGNC:6176]	Mg
C0019189	Hepatitis, Chronic	EHMT2	euchromatic histone-lysine N-methyltransferase 2 [Source:HGNC Symbol;Acc:HGNC:14129]	SAM
C0019189	Hepatitis, Chronic	EHMT2	euchromatic histone-lysine N-methyltransferase 2 [Source:HGNC Symbol;Acc:HGNC:14129]	Zn
C0019195	Hepatitis, Viral, Human	ITPA	inosine triphosphatase (nucleoside triphosphate pyrophosphatase) [Source:HGNC Symbol;Acc:HGNC:6176]	Mg
C0019195	Hepatitis, Viral, Human	EHMT2	euchromatic histone-lysine N-methyltransferase 2 [Source:HGNC Symbol;Acc:HGNC:14129]	SAM
C0019195	Hepatitis, Viral, Human	EHMT2	euchromatic histone-lysine N-methyltransferase 2 [Source:HGNC Symbol;Acc:HGNC:14129]	Zn
C0019195	Hepatitis, Viral, Human	RNF7	ring finger protein 7 [Source:HGNC Symbol;Acc:HGNC:10070]	Zn
C0019195	Hepatitis, Viral, Human	GRIN2A	glutamate receptor, ionotropic, N-methyl D-aspartate 2A [Source:HGNC Symbol;Acc:HGNC:4585]	Zn
C0019693	HIV Infections	SLC8A1	solute carrier family 8 (sodium/calcium exchanger), member 1 [Source:HGNC Symbol;Acc:HGNC:11068]	Ca
C0019693	HIV Infections	PRMT6	protein arginine methyltransferase 6 [Source:HGNC Symbol;Acc:HGNC:18241]	SAM
C0019829	Hodgkin Disease	PAPOLG	poly(A) polymerase gamma [Source:HGNC Symbol;Acc:HGNC:14982]	Mg
C0020517	Hypersensitivity	BAK1	BCL2-antagonist/killer 1 [Source:HGNC Symbol;Acc:HGNC:949]	Zn
C0020517	Hypersensitivity	SMAD3	SMAD family member 3 [Source:HGNC Symbol;Acc:HGNC:6769]	Zn
C0020538	Hypertensive disease	PLCE1	phospholipase C, epsilon 1 [Source:HGNC Symbol;Acc:HGNC:17175]	Ca
C0020538	Hypertensive disease	NPR3	natriuretic peptide receptor 3 [Source:HGNC Symbol;Acc:HGNC:7945]	Cl
C0020538	Hypertensive disease	ATP2B1	ATPase, Ca++ transporting, plasma membrane 1 [Source:HGNC Symbol;Acc:HGNC:814]	Mg
C0020550	Hyperthyroidism	ABO	NA	Mn
C0162835	Hypopigmentation disorder	TYR	tyrosinase [Source:HGNC Symbol;Acc:HGNC:12442]	Cu
C0162835	Hypopigmentation disorder	SUOX	sulfite oxidase [Source:HGNC Symbol;Acc:HGNC:11460]	Fe
C0162835	Hypopigmentation disorder	SUOX	sulfite oxidase [Source:HGNC Symbol;Acc:HGNC:11460]	Heme
C0162835	Hypopigmentation disorder	SUOX	sulfite oxidase [Source:HGNC Symbol;Acc:HGNC:11460]	Mo
C0162835	Hypopigmentation disorder	SUOX	sulfite oxidase [Source:HGNC Symbol;Acc:HGNC:11460]	Mo-MPT
C0162835	Hypopigmentation disorder	SUOX	sulfite oxidase [Source:HGNC Symbol;Acc:HGNC:11460]	MPT
C0162835	Hypopigmentation disorder	IFIH1	interferon induced with helicase C domain 1 [Source:HGNC Symbol;Acc:HGNC:18873]	Zn
C0020678	Hypotrichosis	SUOX	sulfite oxidase [Source:HGNC Symbol;Acc:HGNC:11460]	Fe
C0020678	Hypotrichosis	SUOX	sulfite oxidase [Source:HGNC Symbol;Acc:HGNC:11460]	Heme
C0020678	Hypotrichosis	SUOX	sulfite oxidase [Source:HGNC Symbol;Acc:HGNC:11460]	Mo
C0020678	Hypotrichosis	SUOX	sulfite oxidase [Source:HGNC Symbol;Acc:HGNC:11460]	Mo-MPT
C0020678	Hypotrichosis	SUOX	sulfite oxidase [Source:HGNC Symbol;Acc:HGNC:11460]	MPT
C2350236	Idiopathic Interstitial Pneumonias	TERT	telomerase reverse transcriptase [Source:HGNC Symbol;Acc:HGNC:11730]	Mg
C1800706	Idiopathic Pulmonary Fibrosis	TERT	telomerase reverse transcriptase [Source:HGNC Symbol;Acc:HGNC:11730]	Mg
C0017661	IGA Glomerulonephritis	ACOXL	acyl-CoA oxidase-like [Source:HGNC Symbol;Acc:HGNC:25621]	Vit B2 (FAD)
C0020523	Immediate hypersensitivity	CRNN	cornulin [Source:HGNC Symbol;Acc:HGNC:1230]	Ca
C0020523	Immediate hypersensitivity	ADO	2-aminoethanethiol (cysteamine) dioxygenase [Source:HGNC Symbol;Acc:HGNC:23506]	Fe
C0020523	Immediate hypersensitivity	CYP24A1	cytochrome P450, family 24, subfamily A, polypeptide 1 [Source:HGNC Symbol;Acc:HGNC:2602]	Heme
C0020523	Immediate hypersensitivity	ADAMTS10	ADAM metallopeptidase with thrombospondin type 1 motif, 10 [Source:HGNC Symbol;Acc:HGNC:13201]	Zn
C0338656	Impaired cognition	TGM6	transglutaminase 6 [Source:HGNC Symbol;Acc:HGNC:16255]	Ca
C0338656	Impaired cognition	CYCS	cytochrome c, somatic [Source:HGNC Symbol;Acc:HGNC:19986]	Heme
C0338656	Impaired cognition	PDE7B	phosphodiesterase 7B [Source:HGNC Symbol;Acc:HGNC:8792]	metal cation
C0338656	Impaired cognition	STK32B	serine/threonine kinase 32B [Source:HGNC Symbol;Acc:HGNC:14217]	Mg
C0021359	Infertility	PDE3A	phosphodiesterase 3A, cGMP-inhibited [Source:HGNC Symbol;Acc:HGNC:8778]	metal cation
C0021390	Inflammatory Bowel Diseases	PRKCB	protein kinase C, beta [Source:HGNC Symbol;Acc:HGNC:9395]	Ca
C0021390	Inflammatory Bowel Diseases	PAM	peptidylglycine alpha-amidating monooxygenase [Source:HGNC Symbol;Acc:HGNC:8596]	Cu
C0021390	Inflammatory Bowel Diseases	PAM	peptidylglycine alpha-amidating monooxygenase [Source:HGNC Symbol;Acc:HGNC:8596]	Zn
C0021390	Inflammatory Bowel Diseases	CDKAL1	CDK5 regulatory subunit associated protein 1-like 1 [Source:HGNC Symbol;Acc:HGNC:21050]	Fe-S complex
C0021390	Inflammatory Bowel Diseases	RTEL1	regulator of telomere elongation helicase 1 [Source:HGNC Symbol;Acc:HGNC:15888]	Fe-S complex
C0021390	Inflammatory Bowel Diseases	PPP5C	protein phosphatase 5, catalytic subunit [Source:HGNC Symbol;Acc:HGNC:9322]	metal
C0021390	Inflammatory Bowel Diseases	PPP5C	protein phosphatase 5, catalytic subunit [Source:HGNC Symbol;Acc:HGNC:9322]	Mg
C0021390	Inflammatory Bowel Diseases	FEN1	flap structure-specific endonuclease 1 [Source:HGNC Symbol;Acc:HGNC:3650]	Mg
C0021390	Inflammatory Bowel Diseases	MAP3K8	mitogen-activated protein kinase kinase kinase 8 [Source:HGNC Symbol;Acc:HGNC:6860]	Mg
C0021390	Inflammatory Bowel Diseases	ADCY3	adenylate cyclase 3 [Source:HGNC Symbol;Acc:HGNC:234]	Mg
C0021390	Inflammatory Bowel Diseases	PPM1G	protein phosphatase, Mg2+/Mn2+ dependent, 1G [Source:HGNC Symbol;Acc:HGNC:9278]	Mg
C0021390	Inflammatory Bowel Diseases	PPM1G	protein phosphatase, Mg2+/Mn2+ dependent, 1G [Source:HGNC Symbol;Acc:HGNC:9278]	Mn
C0021390	Inflammatory Bowel Diseases	ATP10B	ATPase, class V, type 10B [Source:HGNC Symbol;Acc:HGNC:13543]	Mg
C0021390	Inflammatory Bowel Diseases	GNA12	guanine nucleotide binding protein (G protein) alpha 12 [Source:HGNC Symbol;Acc:HGNC:4380]	Mg
C0021390	Inflammatory Bowel Diseases	B3GNT2	UDP-GlcNAc:betaGal beta-1,3-N-acetylglucosaminyltransferase 2 [Source:HGNC Symbol;Acc:HGNC:15629]	Mn
C0021390	Inflammatory Bowel Diseases	REXO2	RNA exonuclease 2 [Source:HGNC Symbol;Acc:HGNC:17851]	Mn
C0021390	Inflammatory Bowel Diseases	DNMT3A	DNA (cytosine-5-)-methyltransferase 3 alpha [Source:HGNC Symbol;Acc:HGNC:2978]	SAM
C0021390	Inflammatory Bowel Diseases	DNMT3B	DNA (cytosine-5-)-methyltransferase 3 beta [Source:HGNC Symbol;Acc:HGNC:2979]	SAM
C0021390	Inflammatory Bowel Diseases	DLD	dihydrolipoamide dehydrogenase [Source:HGNC Symbol;Acc:HGNC:2898]	Vit B2 (FAD)
C0021390	Inflammatory Bowel Diseases	DLD	dihydrolipoamide dehydrogenase [Source:HGNC Symbol;Acc:HGNC:2898]	Vit B3 (NAD)
C0021390	Inflammatory Bowel Diseases	GOT1	glutamic-oxaloacetic transaminase 1, soluble [Source:HGNC Symbol;Acc:HGNC:4432]	Vit B6 (PP)
C0021390	Inflammatory Bowel Diseases	CTH	cystathionine gamma-lyase [Source:HGNC Symbol;Acc:HGNC:2501]	Vit B6 (PP)
C0021390	Inflammatory Bowel Diseases	IFIH1	interferon induced with helicase C domain 1 [Source:HGNC Symbol;Acc:HGNC:18873]	Zn
C0021390	Inflammatory Bowel Diseases	ADAM30	ADAM metallopeptidase domain 30 [Source:HGNC Symbol;Acc:HGNC:208]	Zn
C0021390	Inflammatory Bowel Diseases	ERAP2	endoplasmic reticulum aminopeptidase 2 [Source:HGNC Symbol;Acc:HGNC:29499]	Zn
C0021390	Inflammatory Bowel Diseases	RBX1	ring-box 1, E3 ubiquitin protein ligase [Source:HGNC Symbol;Acc:HGNC:9928]	Zn
C0021390	Inflammatory Bowel Diseases	KSR1	kinase suppressor of ras 1 [Source:HGNC Symbol;Acc:HGNC:6465]	Zn
C0021390	Inflammatory Bowel Diseases	PNKD	paroxysmal nonkinesigenic dyskinesia [Source:HGNC Symbol;Acc:HGNC:9153]	Zn
C0021390	Inflammatory Bowel Diseases	HDAC7	histone deacetylase 7 [Source:HGNC Symbol;Acc:HGNC:14067]	Zn
C0021390	Inflammatory Bowel Diseases	SMAD3	SMAD family member 3 [Source:HGNC Symbol;Acc:HGNC:6769]	Zn
C0021390	Inflammatory Bowel Diseases	SMAD7	SMAD family member 7 [Source:HGNC Symbol;Acc:HGNC:6773]	Zn
C0021655	Insulin Resistance	AGMO	alkylglycerol monooxygenase [Source:HGNC Symbol;Acc:HGNC:33784]	Biopterin
C0021655	Insulin Resistance	AGMO	alkylglycerol monooxygenase [Source:HGNC Symbol;Acc:HGNC:33784]	Fe
C0021655	Insulin Resistance	AGMO	alkylglycerol monooxygenase [Source:HGNC Symbol;Acc:HGNC:33784]	GSH
C0021655	Insulin Resistance	FTO	fat mass and obesity associated [Source:HGNC Symbol;Acc:HGNC:24678]	Fe
C0021655	Insulin Resistance	SIK1	salt-inducible kinase 1 [Source:HGNC Symbol;Acc:HGNC:11142]	Mg
C0021655	Insulin Resistance	GALNT2	polypeptide N-acetylgalactosaminyltransferase 2 [Source:HGNC Symbol;Acc:HGNC:4124]	Mn
C0021655	Insulin Resistance	CRYAA	crystallin, alpha A [Source:HGNC Symbol;Acc:HGNC:2388]	Zn
C0158266	Intervertebral Disc Degeneration	CRBN	cereblon [Source:HGNC Symbol;Acc:HGNC:30185]	Zn
C0595921	Intraocular pressure disorder	COL11A1	collagen, type XI, alpha 1 [Source:HGNC Symbol;Acc:HGNC:2186]	Ca
C0595921	Intraocular pressure disorder	LOXL1	lysyl oxidase-like 1 [Source:HGNC Symbol;Acc:HGNC:6665]	Cu
C0595921	Intraocular pressure disorder	LOXL1	lysyl oxidase-like 1 [Source:HGNC Symbol;Acc:HGNC:6665]	Orthoquinone
C0595921	Intraocular pressure disorder	TXNRD2	NA	Vit B2 (FAD)
C0595921	Intraocular pressure disorder	TXNRD2	NA	Vit B3 (NAD)
C0595921	Intraocular pressure disorder	ALDH9A1	aldehyde dehydrogenase 9 family, member A1 [Source:HGNC Symbol;Acc:HGNC:412]	Vit B3 (NAD)
C0022665	Kidney Neoplasm	PCSK9	proprotein convertase subtilisin/kexin type 9 [Source:HGNC Symbol;Acc:HGNC:20001]	Ca
C0022665	Kidney Neoplasm	TCN2	transcobalamin II [Source:HGNC Symbol;Acc:HGNC:11653]	Co
C0022665	Kidney Neoplasm	TCN2	transcobalamin II [Source:HGNC Symbol;Acc:HGNC:11653]	Vit B12 (AB12)
C0022890	Labyrinthine disorder	RELN	reelin [Source:HGNC Symbol;Acc:HGNC:9957]	Zn
C0023014	Language Development Disorders	PCSK6	proprotein convertase subtilisin/kexin type 6 [Source:HGNC Symbol;Acc:HGNC:8569]	Ca
C0023015	Language Disorders	PCSK6	proprotein convertase subtilisin/kexin type 6 [Source:HGNC Symbol;Acc:HGNC:8569]	Ca
C1321909	Latent virus infection phase	PRNP	prion protein [Source:HGNC Symbol;Acc:HGNC:9449]	metal
C0023186	Learning Disorders	PCSK6	proprotein convertase subtilisin/kexin type 6 [Source:HGNC Symbol;Acc:HGNC:8569]	Ca
C0023343	Leprosy	CYLD	cylindromatosis (turban tumor syndrome) [Source:HGNC Symbol;Acc:HGNC:2584]	Zn
C0023418	leukemia	PRKD2	protein kinase D2 [Source:HGNC Symbol;Acc:HGNC:17293]	Mg
C0023418	leukemia	ACOXL	acyl-CoA oxidase-like [Source:HGNC Symbol;Acc:HGNC:25621]	Vit B2 (FAD)
C0023418	leukemia	BAK1	BCL2-antagonist/killer 1 [Source:HGNC Symbol;Acc:HGNC:949]	Zn
C2004493	Leukemia, B Cell	PRKD2	protein kinase D2 [Source:HGNC Symbol;Acc:HGNC:17293]	Mg
C2004493	Leukemia, B Cell	ACOXL	acyl-CoA oxidase-like [Source:HGNC Symbol;Acc:HGNC:25621]	Vit B2 (FAD)
C2004493	Leukemia, B Cell	BAK1	BCL2-antagonist/killer 1 [Source:HGNC Symbol;Acc:HGNC:949]	Zn
C0023530	Leukopenia	UQCRFS1	ubiquinol-cytochrome c reductase, Rieske iron-sulfur polypeptide 1 [Source:HGNC Symbol;Acc:HGNC:12587]	Fe-S complex
C0023530	Leukopenia	UQCRFS1	ubiquinol-cytochrome c reductase, Rieske iron-sulfur polypeptide 1 [Source:HGNC Symbol;Acc:HGNC:12587]	Heme
C0023530	Leukopenia	NUDT12	nudix (nucleoside diphosphate linked moiety X)-type motif 12 [Source:HGNC Symbol;Acc:HGNC:18826]	metal
C0023530	Leukopenia	NUDT12	nudix (nucleoside diphosphate linked moiety X)-type motif 12 [Source:HGNC Symbol;Acc:HGNC:18826]	Mg
C0023530	Leukopenia	PPCDC	phosphopantothenoylcysteine decarboxylase [Source:HGNC Symbol;Acc:HGNC:28107]	Vit B2 (FAD)
C0023530	Leukopenia	PPCDC	phosphopantothenoylcysteine decarboxylase [Source:HGNC Symbol;Acc:HGNC:28107]	Vit B2 (FMN)
C0023890	Liver Cirrhosis	RPS6KA4	ribosomal protein S6 kinase, 90kDa, polypeptide 4 [Source:HGNC Symbol;Acc:HGNC:10433]	Mg
C0206062	Lung Diseases, Interstitial	TERT	telomerase reverse transcriptase [Source:HGNC Symbol;Acc:HGNC:11730]	Mg
C0206062	Lung Diseases, Interstitial	ATP11A	ATPase, class VI, type 11A [Source:HGNC Symbol;Acc:HGNC:13552]	Mg
C0206062	Lung Diseases, Interstitial	IVD	isovaleryl-CoA dehydrogenase [Source:HGNC Symbol;Acc:HGNC:6186]	Vit B2 (FAD)
C0600260	Lung Diseases, Obstructive	PLCE1	phospholipase C, epsilon 1 [Source:HGNC Symbol;Acc:HGNC:17175]	Ca
C0600260	Lung Diseases, Obstructive	ATP2C2	ATPase, Ca++ transporting, type 2C, member 2 [Source:HGNC Symbol;Acc:HGNC:29103]	Ca
C0600260	Lung Diseases, Obstructive	ATP2C2	ATPase, Ca++ transporting, type 2C, member 2 [Source:HGNC Symbol;Acc:HGNC:29103]	Mg
C0600260	Lung Diseases, Obstructive	TYRP1	tyrosinase-related protein 1 [Source:HGNC Symbol;Acc:HGNC:12450]	Cu
C0600260	Lung Diseases, Obstructive	FTO	fat mass and obesity associated [Source:HGNC Symbol;Acc:HGNC:24678]	Fe
C0600260	Lung Diseases, Obstructive	SUOX	sulfite oxidase [Source:HGNC Symbol;Acc:HGNC:11460]	Fe
C0600260	Lung Diseases, Obstructive	SUOX	sulfite oxidase [Source:HGNC Symbol;Acc:HGNC:11460]	Heme
C0600260	Lung Diseases, Obstructive	SUOX	sulfite oxidase [Source:HGNC Symbol;Acc:HGNC:11460]	Mo
C0600260	Lung Diseases, Obstructive	SUOX	sulfite oxidase [Source:HGNC Symbol;Acc:HGNC:11460]	Mo-MPT
C0600260	Lung Diseases, Obstructive	SUOX	sulfite oxidase [Source:HGNC Symbol;Acc:HGNC:11460]	MPT
C0600260	Lung Diseases, Obstructive	IREB2	iron-responsive element binding protein 2 [Source:HGNC Symbol;Acc:HGNC:6115]	Fe-S complex
C0600260	Lung Diseases, Obstructive	PDE4D	phosphodiesterase 4D, cAMP-specific [Source:HGNC Symbol;Acc:HGNC:8783]	metal cation
C0600260	Lung Diseases, Obstructive	LPIN2	lipin 2 [Source:HGNC Symbol;Acc:HGNC:14450]	Mg
C0600260	Lung Diseases, Obstructive	CDK2	cyclin-dependent kinase 2 [Source:HGNC Symbol;Acc:HGNC:1771]	Mg
C0600260	Lung Diseases, Obstructive	NNMT	nicotinamide N-methyltransferase [Source:HGNC Symbol;Acc:HGNC:7861]	SAM
C0600260	Lung Diseases, Obstructive	CDYL	chromodomain protein, Y-like [Source:HGNC Symbol;Acc:HGNC:1811]	Vit B5 (CoA)
C0600260	Lung Diseases, Obstructive	APIP	APAF1 interacting protein [Source:HGNC Symbol;Acc:HGNC:17581]	Zn
C0600260	Lung Diseases, Obstructive	RAD50	RAD50 homolog (S. cerevisiae) [Source:HGNC Symbol;Acc:HGNC:9816]	Zn
C0600260	Lung Diseases, Obstructive	BAK1	BCL2-antagonist/killer 1 [Source:HGNC Symbol;Acc:HGNC:949]	Zn
C0600260	Lung Diseases, Obstructive	SMAD3	SMAD family member 3 [Source:HGNC Symbol;Acc:HGNC:6769]	Zn
C0600260	Lung Diseases, Obstructive	CRBN	cereblon [Source:HGNC Symbol;Acc:HGNC:30185]	Zn
C0024121	Lung Neoplasms	TGM5	transglutaminase 5 [Source:HGNC Symbol;Acc:HGNC:11781]	Ca
C0024121	Lung Neoplasms	ERCC2	excision repair cross-complementation group 2 [Source:HGNC Symbol;Acc:HGNC:3434]	Fe-S complex
C0024121	Lung Neoplasms	ERCC2	excision repair cross-complementation group 2 [Source:HGNC Symbol;Acc:HGNC:3434]	Mg
C0024121	Lung Neoplasms	TERT	telomerase reverse transcriptase [Source:HGNC Symbol;Acc:HGNC:11730]	Mg
C0024121	Lung Neoplasms	TP63	tumor protein p63 [Source:HGNC Symbol;Acc:HGNC:15979]	Zn
C0409974	Lupus Erythematosus	ITGAX	integrin, alpha X (complement component 3 receptor 4 subunit) [Source:HGNC Symbol;Acc:HGNC:6152]	Ca
C0409974	Lupus Erythematosus	ITGAX	integrin, alpha X (complement component 3 receptor 4 subunit) [Source:HGNC Symbol;Acc:HGNC:6152]	Mg
C0409974	Lupus Erythematosus	PPCDC	phosphopantothenoylcysteine decarboxylase [Source:HGNC Symbol;Acc:HGNC:28107]	Vit B2 (FAD)
C0409974	Lupus Erythematosus	PPCDC	phosphopantothenoylcysteine decarboxylase [Source:HGNC Symbol;Acc:HGNC:28107]	Vit B2 (FMN)
C0024141	Lupus Erythematosus, Systemic	ITGAX	integrin, alpha X (complement component 3 receptor 4 subunit) [Source:HGNC Symbol;Acc:HGNC:6152]	Ca
C0024141	Lupus Erythematosus, Systemic	ITGAX	integrin, alpha X (complement component 3 receptor 4 subunit) [Source:HGNC Symbol;Acc:HGNC:6152]	Mg
C0024141	Lupus Erythematosus, Systemic	PPCDC	phosphopantothenoylcysteine decarboxylase [Source:HGNC Symbol;Acc:HGNC:28107]	Vit B2 (FAD)
C0024141	Lupus Erythematosus, Systemic	PPCDC	phosphopantothenoylcysteine decarboxylase [Source:HGNC Symbol;Acc:HGNC:28107]	Vit B2 (FMN)
C0023448	Lymphoid leukemia	PRKD2	protein kinase D2 [Source:HGNC Symbol;Acc:HGNC:17293]	Mg
C0023448	Lymphoid leukemia	GALNT14	polypeptide N-acetylgalactosaminyltransferase 14 [Source:HGNC Symbol;Acc:HGNC:22946]	Mn
C0023448	Lymphoid leukemia	ACOXL	acyl-CoA oxidase-like [Source:HGNC Symbol;Acc:HGNC:25621]	Vit B2 (FAD)
C0023448	Lymphoid leukemia	PYGL	phosphorylase, glycogen, liver [Source:HGNC Symbol;Acc:HGNC:9725]	Vit B6 (PP)
C0023448	Lymphoid leukemia	TP63	tumor protein p63 [Source:HGNC Symbol;Acc:HGNC:15979]	Zn
C0023448	Lymphoid leukemia	BAK1	BCL2-antagonist/killer 1 [Source:HGNC Symbol;Acc:HGNC:949]	Zn
C0024299	Lymphoma	CDC42BPB	CDC42 binding protein kinase beta (DMPK-like) [Source:HGNC Symbol;Acc:HGNC:1738]	Mg
C0024299	Lymphoma	PAPOLG	poly(A) polymerase gamma [Source:HGNC Symbol;Acc:HGNC:14982]	Mg
C0024305	Lymphoma, Non Hodgkin	CDC42BPB	CDC42 binding protein kinase beta (DMPK-like) [Source:HGNC Symbol;Acc:HGNC:1738]	Mg
C1269683	Major Depressive Disorder	MMP16	matrix metallopeptidase 16 (membrane-inserted) [Source:HGNC Symbol;Acc:HGNC:7162]	Ca
C1269683	Major Depressive Disorder	MMP16	matrix metallopeptidase 16 (membrane-inserted) [Source:HGNC Symbol;Acc:HGNC:7162]	Zn
C1269683	Major Depressive Disorder	ENOX1	ecto-NOX disulfide-thiol exchanger 1 [Source:HGNC Symbol;Acc:HGNC:25474]	Cu
C1269683	Major Depressive Disorder	GMPR	guanosine monophosphate reductase [Source:HGNC Symbol;Acc:HGNC:4376]	K
C1269683	Major Depressive Disorder	GMPR	guanosine monophosphate reductase [Source:HGNC Symbol;Acc:HGNC:4376]	Vit B3 (NAD)
C1269683	Major Depressive Disorder	PAPD4	PAP associated domain containing 4 [Source:HGNC Symbol;Acc:HGNC:26776]	metal
C1269683	Major Depressive Disorder	PAPD4	PAP associated domain containing 4 [Source:HGNC Symbol;Acc:HGNC:26776]	Mg
C1269683	Major Depressive Disorder	NUDT12	nudix (nucleoside diphosphate linked moiety X)-type motif 12 [Source:HGNC Symbol;Acc:HGNC:18826]	metal
C1269683	Major Depressive Disorder	NUDT12	nudix (nucleoside diphosphate linked moiety X)-type motif 12 [Source:HGNC Symbol;Acc:HGNC:18826]	Mg
C1269683	Major Depressive Disorder	NT5C2	5'-nucleotidase, cytosolic II [Source:HGNC Symbol;Acc:HGNC:8022]	Mg
C1269683	Major Depressive Disorder	LIG4	ligase IV, DNA, ATP-dependent [Source:HGNC Symbol;Acc:HGNC:6601]	Mg
C1269683	Major Depressive Disorder	GNAI3	guanine nucleotide binding protein (G protein), alpha inhibiting activity polypeptide 3 [Source:HGNC Symbol;Acc:HGNC:4387]	Mg
C1269683	Major Depressive Disorder	AS3MT	arsenite methyltransferase [Source:HGNC Symbol;Acc:HGNC:17452]	SAM
C1269683	Major Depressive Disorder	GRIN2A	glutamate receptor, ionotropic, N-methyl D-aspartate 2A [Source:HGNC Symbol;Acc:HGNC:4585]	Zn
C0024523	Malabsorption Syndrome	YDJC	YdjC homolog (bacterial) [Source:HGNC Symbol;Acc:HGNC:27158]	Mg
C0024523	Malabsorption Syndrome	MMEL1	membrane metallo-endopeptidase-like 1 [Source:HGNC Symbol;Acc:HGNC:14668]	Zn
C0024530	Malaria	SCO1	SCO1 cytochrome c oxidase assembly protein [Source:HGNC Symbol;Acc:HGNC:10603]	Cu
C0024530	Malaria	ATP2B4	ATPase, Ca++ transporting, plasma membrane 4 [Source:HGNC Symbol;Acc:HGNC:817]	Mg
C0024530	Malaria	ABO	NA	Mn
C0021364	Male infertility	PDE3A	phosphodiesterase 3A, cGMP-inhibited [Source:HGNC Symbol;Acc:HGNC:8778]	metal cation
C0279530	Malignant Bone Neoplasm	ADAMTS6	ADAM metallopeptidase with thrombospondin type 1 motif, 6 [Source:HGNC Symbol;Acc:HGNC:222]	Zn
C0279530	Malignant Bone Neoplasm	ADAMTS17	ADAM metallopeptidase with thrombospondin type 1 motif, 17 [Source:HGNC Symbol;Acc:HGNC:17109]	Zn
C0553707	Malignant epithelioma	PCSK9	proprotein convertase subtilisin/kexin type 9 [Source:HGNC Symbol;Acc:HGNC:20001]	Ca
C0553707	Malignant epithelioma	TCN2	transcobalamin II [Source:HGNC Symbol;Acc:HGNC:11653]	Co
C0553707	Malignant epithelioma	TCN2	transcobalamin II [Source:HGNC Symbol;Acc:HGNC:11653]	Vit B12 (AB12)
C0555198	Malignant Glioma	RTEL1	regulator of telomere elongation helicase 1 [Source:HGNC Symbol;Acc:HGNC:15888]	Fe-S complex
C0555198	Malignant Glioma	TERT	telomerase reverse transcriptase [Source:HGNC Symbol;Acc:HGNC:11730]	Mg
C0302329	Malignant Lymphoma Centroblastic, Diffuse	PAPOLG	poly(A) polymerase gamma [Source:HGNC Symbol;Acc:HGNC:14982]	Mg
C0006142	Malignant neoplasm of breast	PLCB1	phospholipase C, beta 1 (phosphoinositide-specific) [Source:HGNC Symbol;Acc:HGNC:15917]	Ca
C0006142	Malignant neoplasm of breast	COL1A1	collagen, type I, alpha 1 [Source:HGNC Symbol;Acc:HGNC:2197]	Ca
C0006142	Malignant neoplasm of breast	FTO	fat mass and obesity associated [Source:HGNC Symbol;Acc:HGNC:24678]	Fe
C0006142	Malignant neoplasm of breast	TET2	tet methylcytosine dioxygenase 2 [Source:HGNC Symbol;Acc:HGNC:25941]	Fe
C0006142	Malignant neoplasm of breast	TET2	tet methylcytosine dioxygenase 2 [Source:HGNC Symbol;Acc:HGNC:25941]	Zn
C0006142	Malignant neoplasm of breast	PDE4D	phosphodiesterase 4D, cAMP-specific [Source:HGNC Symbol;Acc:HGNC:8783]	metal cation
C0006142	Malignant neoplasm of breast	PRKACB	protein kinase, cAMP-dependent, catalytic, beta [Source:HGNC Symbol;Acc:HGNC:9381]	Mg
C0006142	Malignant neoplasm of breast	MAP3K1	mitogen-activated protein kinase kinase kinase 1, E3 ubiquitin protein ligase [Source:HGNC Symbol;Acc:HGNC:6848]	Mg
C0006142	Malignant neoplasm of breast	NT5C1B	5'-nucleotidase, cytosolic IB [Source:HGNC Symbol;Acc:HGNC:17818]	Mg
C0006142	Malignant neoplasm of breast	BMPR1B	bone morphogenetic protein receptor, type IB [Source:HGNC Symbol;Acc:HGNC:1077]	Mg
C0006142	Malignant neoplasm of breast	TGFBR2	transforming growth factor, beta receptor II (70/80kDa) [Source:HGNC Symbol;Acc:HGNC:11773]	Mg
C0006142	Malignant neoplasm of breast	TERT	telomerase reverse transcriptase [Source:HGNC Symbol;Acc:HGNC:11730]	Mg
C0006142	Malignant neoplasm of breast	CPQ	carboxypeptidase Q [Source:HGNC Symbol;Acc:HGNC:16910]	Zn
C0006142	Malignant neoplasm of breast	SIAH2	siah E3 ubiquitin protein ligase 2 [Source:HGNC Symbol;Acc:HGNC:10858]	Zn
C0546837	Malignant Neoplasm Of Esophagus	PLCE1	phospholipase C, epsilon 1 [Source:HGNC Symbol;Acc:HGNC:17175]	Ca
C0546837	Malignant Neoplasm Of Esophagus	RUNX1	runt-related transcription factor 1 [Source:HGNC Symbol;Acc:HGNC:10471]	Cl
C0546837	Malignant Neoplasm Of Esophagus	PDE4D	phosphodiesterase 4D, cAMP-specific [Source:HGNC Symbol;Acc:HGNC:8783]	metal cation
C0546837	Malignant Neoplasm Of Esophagus	CHEK2	checkpoint kinase 2 [Source:HGNC Symbol;Acc:HGNC:16627]	Mg
C0546837	Malignant Neoplasm Of Esophagus	ACAD10	acyl-CoA dehydrogenase family, member 10 [Source:HGNC Symbol;Acc:HGNC:21597]	Vit B2 (FAD)
C0546837	Malignant Neoplasm Of Esophagus	ADH1B	alcohol dehydrogenase 1B (class I), beta polypeptide [Source:HGNC Symbol;Acc:HGNC:250]	Vit B3 (NAD)
C0546837	Malignant Neoplasm Of Esophagus	ADH1B	alcohol dehydrogenase 1B (class I), beta polypeptide [Source:HGNC Symbol;Acc:HGNC:250]	Zn
C0546837	Malignant Neoplasm Of Esophagus	ADH4	alcohol dehydrogenase 4 (class II), pi polypeptide [Source:HGNC Symbol;Acc:HGNC:252]	Vit B3 (NAD)
C0546837	Malignant Neoplasm Of Esophagus	ADH4	alcohol dehydrogenase 4 (class II), pi polypeptide [Source:HGNC Symbol;Acc:HGNC:252]	Zn
C0546837	Malignant Neoplasm Of Esophagus	ALDH2	aldehyde dehydrogenase 2 family (mitochondrial) [Source:HGNC Symbol;Acc:HGNC:404]	Vit B3 (NAD)
C0685938	Malignant Neoplasm Of Gastrointestinal Tract	PLCE1	phospholipase C, epsilon 1 [Source:HGNC Symbol;Acc:HGNC:17175]	Ca
C0685938	Malignant Neoplasm Of Gastrointestinal Tract	RUNX1	runt-related transcription factor 1 [Source:HGNC Symbol;Acc:HGNC:10471]	Cl
C0685938	Malignant Neoplasm Of Gastrointestinal Tract	PDE4D	phosphodiesterase 4D, cAMP-specific [Source:HGNC Symbol;Acc:HGNC:8783]	metal cation
C0685938	Malignant Neoplasm Of Gastrointestinal Tract	PRKAA1	protein kinase, AMP-activated, alpha 1 catalytic subunit [Source:HGNC Symbol;Acc:HGNC:9376]	Mg
C0685938	Malignant Neoplasm Of Gastrointestinal Tract	CHEK2	checkpoint kinase 2 [Source:HGNC Symbol;Acc:HGNC:16627]	Mg
C0685938	Malignant Neoplasm Of Gastrointestinal Tract	ACAD10	acyl-CoA dehydrogenase family, member 10 [Source:HGNC Symbol;Acc:HGNC:21597]	Vit B2 (FAD)
C0685938	Malignant Neoplasm Of Gastrointestinal Tract	ADH1B	alcohol dehydrogenase 1B (class I), beta polypeptide [Source:HGNC Symbol;Acc:HGNC:250]	Vit B3 (NAD)
C0685938	Malignant Neoplasm Of Gastrointestinal Tract	ADH1B	alcohol dehydrogenase 1B (class I), beta polypeptide [Source:HGNC Symbol;Acc:HGNC:250]	Zn
C0685938	Malignant Neoplasm Of Gastrointestinal Tract	ADH4	alcohol dehydrogenase 4 (class II), pi polypeptide [Source:HGNC Symbol;Acc:HGNC:252]	Vit B3 (NAD)
C0685938	Malignant Neoplasm Of Gastrointestinal Tract	ADH4	alcohol dehydrogenase 4 (class II), pi polypeptide [Source:HGNC Symbol;Acc:HGNC:252]	Zn
C0685938	Malignant Neoplasm Of Gastrointestinal Tract	ALDH2	aldehyde dehydrogenase 2 family (mitochondrial) [Source:HGNC Symbol;Acc:HGNC:404]	Vit B3 (NAD)
C0242379	Malignant neoplasm of lung	TGM5	transglutaminase 5 [Source:HGNC Symbol;Acc:HGNC:11781]	Ca
C0242379	Malignant neoplasm of lung	ERCC2	excision repair cross-complementation group 2 [Source:HGNC Symbol;Acc:HGNC:3434]	Fe-S complex
C0242379	Malignant neoplasm of lung	ERCC2	excision repair cross-complementation group 2 [Source:HGNC Symbol;Acc:HGNC:3434]	Mg
C0242379	Malignant neoplasm of lung	XYLT1	xylosyltransferase I [Source:HGNC Symbol;Acc:HGNC:15516]	metal cation
C0242379	Malignant neoplasm of lung	TERT	telomerase reverse transcriptase [Source:HGNC Symbol;Acc:HGNC:11730]	Mg
C0242379	Malignant neoplasm of lung	TP63	tumor protein p63 [Source:HGNC Symbol;Acc:HGNC:15979]	Zn
C0242379	Malignant neoplasm of lung	KCND2	potassium channel, voltage gated Shal related subfamily D, member 2 [Source:HGNC Symbol;Acc:HGNC:6238]	Zn
C0242787	Malignant Neoplasm Of Male Breast	PRKACB	protein kinase, cAMP-dependent, catalytic, beta [Source:HGNC Symbol;Acc:HGNC:9381]	Mg
C0347071	Malignant Neoplasm Of Other And Unspecified Sites	CDC42BPB	CDC42 binding protein kinase beta (DMPK-like) [Source:HGNC Symbol;Acc:HGNC:1738]	Mg
C1140680	Malignant neoplasm of ovary	BRIP1	BRCA1 interacting protein C-terminal helicase 1 [Source:HGNC Symbol;Acc:HGNC:20473]	Fe-S complex
C1140680	Malignant neoplasm of ovary	NSF	N-ethylmaleimide-sensitive factor [Source:HGNC Symbol;Acc:HGNC:8016]	Mg
C0346647	Malignant neoplasm of pancreas	DAPK1	death-associated protein kinase 1 [Source:HGNC Symbol;Acc:HGNC:2674]	Mg
C0346647	Malignant neoplasm of pancreas	ABO	NA	Mn
C0376358	Malignant neoplasm of prostate	MMP7	matrix metallopeptidase 7 (matrilysin, uterine) [Source:HGNC Symbol;Acc:HGNC:7174]	Ca
C0376358	Malignant neoplasm of prostate	MMP7	matrix metallopeptidase 7 (matrilysin, uterine) [Source:HGNC Symbol;Acc:HGNC:7174]	Zn
C0376358	Malignant neoplasm of prostate	TET2	tet methylcytosine dioxygenase 2 [Source:HGNC Symbol;Acc:HGNC:25941]	Fe
C0376358	Malignant neoplasm of prostate	TET2	tet methylcytosine dioxygenase 2 [Source:HGNC Symbol;Acc:HGNC:25941]	Zn
C0376358	Malignant neoplasm of prostate	NUDT10	nudix (nucleoside diphosphate linked moiety X)-type motif 10 [Source:HGNC Symbol;Acc:HGNC:17621]	Mg
C0376358	Malignant neoplasm of prostate	NUDT11	nudix (nucleoside diphosphate linked moiety X)-type motif 11 [Source:HGNC Symbol;Acc:HGNC:18011]	Mg
C0376358	Malignant neoplasm of prostate	TERT	telomerase reverse transcriptase [Source:HGNC Symbol;Acc:HGNC:11730]	Mg
C0376358	Malignant neoplasm of prostate	ATP9B	ATPase, class II, type 9B [Source:HGNC Symbol;Acc:HGNC:13541]	Mg
C0376358	Malignant neoplasm of prostate	SQRDL	sulfide quinone reductase-like (yeast) [Source:HGNC Symbol;Acc:HGNC:20390]	Vit B2 (FAD)
C0376358	Malignant neoplasm of prostate	CTBP2	C-terminal binding protein 2 [Source:HGNC Symbol;Acc:HGNC:2495]	Vit B3 (NAD)
C0376358	Malignant neoplasm of prostate	GGCX	gamma-glutamyl carboxylase [Source:HGNC Symbol;Acc:HGNC:4247]	Vit K (Menaquinone)
C0376358	Malignant neoplasm of prostate	MOB3B	MOB kinase activator 3B [Source:HGNC Symbol;Acc:HGNC:23825]	Zn
C0007114	Malignant neoplasm of skin	PADI6	peptidyl arginine deiminase, type VI [Source:HGNC Symbol;Acc:HGNC:20449]	Ca
C0007114	Malignant neoplasm of skin	RHOU	ras homolog family member U [Source:HGNC Symbol;Acc:HGNC:17794]	Mg
C0007114	Malignant neoplasm of skin	TP53	tumor protein p53 [Source:HGNC Symbol;Acc:HGNC:11998]	Zn
C0024623	Malignant neoplasm of stomach	PLCE1	phospholipase C, epsilon 1 [Source:HGNC Symbol;Acc:HGNC:17175]	Ca
C0024623	Malignant neoplasm of stomach	PRKAA1	protein kinase, AMP-activated, alpha 1 catalytic subunit [Source:HGNC Symbol;Acc:HGNC:9376]	Mg
C0024623	Malignant neoplasm of stomach	CHEK2	checkpoint kinase 2 [Source:HGNC Symbol;Acc:HGNC:16627]	Mg
C0005684	Malignant Neoplasm Of Urinary Bladder	NAT2	N-acetyltransferase 2 (arylamine N-acetyltransferase) [Source:HGNC Symbol;Acc:HGNC:7646]	Vit B5 (CoA)
C0005684	Malignant Neoplasm Of Urinary Bladder	APOBEC3A	apolipoprotein B mRNA editing enzyme, catalytic polypeptide-like 3A [Source:HGNC Symbol;Acc:HGNC:17343]	Zn
C0348371	Malignant Neoplasm Of Urinary Organ, Unspecified	NAT2	N-acetyltransferase 2 (arylamine N-acetyltransferase) [Source:HGNC Symbol;Acc:HGNC:7646]	Vit B5 (CoA)
C0348371	Malignant Neoplasm Of Urinary Organ, Unspecified	APOBEC3A	apolipoprotein B mRNA editing enzyme, catalytic polypeptide-like 3A [Source:HGNC Symbol;Acc:HGNC:17343]	Zn
C0153584	Malignant Neoplasm Of Uterine Adnexa	BRIP1	BRCA1 interacting protein C-terminal helicase 1 [Source:HGNC Symbol;Acc:HGNC:20473]	Fe-S complex
C0153584	Malignant Neoplasm Of Uterine Adnexa	NSF	N-ethylmaleimide-sensitive factor [Source:HGNC Symbol;Acc:HGNC:8016]	Mg
C0497549	malignant neurologic neoplasms	ERCC2	excision repair cross-complementation group 2 [Source:HGNC Symbol;Acc:HGNC:3434]	Fe-S complex
C0497549	malignant neurologic neoplasms	ERCC2	excision repair cross-complementation group 2 [Source:HGNC Symbol;Acc:HGNC:3434]	Mg
C0497549	malignant neurologic neoplasms	CHEK2	checkpoint kinase 2 [Source:HGNC Symbol;Acc:HGNC:16627]	Mg
C0497549	malignant neurologic neoplasms	SMG6	SMG6 nonsense mediated mRNA decay factor [Source:HGNC Symbol;Acc:HGNC:17809]	Mn
C0497549	malignant neurologic neoplasms	ADH1B	alcohol dehydrogenase 1B (class I), beta polypeptide [Source:HGNC Symbol;Acc:HGNC:250]	Vit B3 (NAD)
C0497549	malignant neurologic neoplasms	ADH1B	alcohol dehydrogenase 1B (class I), beta polypeptide [Source:HGNC Symbol;Acc:HGNC:250]	Zn
C0497549	malignant neurologic neoplasms	ADH7	alcohol dehydrogenase 7 (class IV), mu or sigma polypeptide [Source:HGNC Symbol;Acc:HGNC:256]	Vit B3 (NAD)
C0497549	malignant neurologic neoplasms	ADH7	alcohol dehydrogenase 7 (class IV), mu or sigma polypeptide [Source:HGNC Symbol;Acc:HGNC:256]	Zn
C0497549	malignant neurologic neoplasms	ADH1C	alcohol dehydrogenase 1C (class I), gamma polypeptide [Source:HGNC Symbol;Acc:HGNC:251]	Vit B3 (NAD)
C0497549	malignant neurologic neoplasms	ADH1C	alcohol dehydrogenase 1C (class I), gamma polypeptide [Source:HGNC Symbol;Acc:HGNC:251]	Zn
C0497549	malignant neurologic neoplasms	MOB3B	MOB kinase activator 3B [Source:HGNC Symbol;Acc:HGNC:23825]	Zn
C0751688	Malignant Squamous Cell Neoplasm	CHEK2	checkpoint kinase 2 [Source:HGNC Symbol;Acc:HGNC:16627]	Mg
C0751688	Malignant Squamous Cell Neoplasm	SMG6	SMG6 nonsense mediated mRNA decay factor [Source:HGNC Symbol;Acc:HGNC:17809]	Mn
C1458155	Mammary Neoplasms	PLCB1	phospholipase C, beta 1 (phosphoinositide-specific) [Source:HGNC Symbol;Acc:HGNC:15917]	Ca
C1458155	Mammary Neoplasms	COL1A1	collagen, type I, alpha 1 [Source:HGNC Symbol;Acc:HGNC:2197]	Ca
C1458155	Mammary Neoplasms	FTO	fat mass and obesity associated [Source:HGNC Symbol;Acc:HGNC:24678]	Fe
C1458155	Mammary Neoplasms	TET2	tet methylcytosine dioxygenase 2 [Source:HGNC Symbol;Acc:HGNC:25941]	Fe
C1458155	Mammary Neoplasms	TET2	tet methylcytosine dioxygenase 2 [Source:HGNC Symbol;Acc:HGNC:25941]	Zn
C1458155	Mammary Neoplasms	PDE4D	phosphodiesterase 4D, cAMP-specific [Source:HGNC Symbol;Acc:HGNC:8783]	metal cation
C1458155	Mammary Neoplasms	PRKACB	protein kinase, cAMP-dependent, catalytic, beta [Source:HGNC Symbol;Acc:HGNC:9381]	Mg
C1458155	Mammary Neoplasms	MAP3K1	mitogen-activated protein kinase kinase kinase 1, E3 ubiquitin protein ligase [Source:HGNC Symbol;Acc:HGNC:6848]	Mg
C1458155	Mammary Neoplasms	NT5C1B	5'-nucleotidase, cytosolic IB [Source:HGNC Symbol;Acc:HGNC:17818]	Mg
C1458155	Mammary Neoplasms	BMPR1B	bone morphogenetic protein receptor, type IB [Source:HGNC Symbol;Acc:HGNC:1077]	Mg
C1458155	Mammary Neoplasms	TGFBR2	transforming growth factor, beta receptor II (70/80kDa) [Source:HGNC Symbol;Acc:HGNC:11773]	Mg
C1458155	Mammary Neoplasms	TERT	telomerase reverse transcriptase [Source:HGNC Symbol;Acc:HGNC:11730]	Mg
C1458155	Mammary Neoplasms	CPQ	carboxypeptidase Q [Source:HGNC Symbol;Acc:HGNC:16910]	Zn
C1458155	Mammary Neoplasms	SIAH2	siah E3 ubiquitin protein ligase 2 [Source:HGNC Symbol;Acc:HGNC:10858]	Zn
C0025202	melanoma	TYR	tyrosinase [Source:HGNC Symbol;Acc:HGNC:12442]	Cu
C0025202	melanoma	FTO	fat mass and obesity associated [Source:HGNC Symbol;Acc:HGNC:24678]	Fe
C0025202	melanoma	MTAP	methylthioadenosine phosphorylase [Source:HGNC Symbol;Acc:HGNC:7413]	Phosphate
C0011570	Mental Depression	MMP16	matrix metallopeptidase 16 (membrane-inserted) [Source:HGNC Symbol;Acc:HGNC:7162]	Ca
C0011570	Mental Depression	MMP16	matrix metallopeptidase 16 (membrane-inserted) [Source:HGNC Symbol;Acc:HGNC:7162]	Zn
C0011570	Mental Depression	ENOX1	ecto-NOX disulfide-thiol exchanger 1 [Source:HGNC Symbol;Acc:HGNC:25474]	Cu
C0011570	Mental Depression	GMPR	guanosine monophosphate reductase [Source:HGNC Symbol;Acc:HGNC:4376]	K
C0011570	Mental Depression	GMPR	guanosine monophosphate reductase [Source:HGNC Symbol;Acc:HGNC:4376]	Vit B3 (NAD)
C0011570	Mental Depression	PAPD4	PAP associated domain containing 4 [Source:HGNC Symbol;Acc:HGNC:26776]	metal
C0011570	Mental Depression	PAPD4	PAP associated domain containing 4 [Source:HGNC Symbol;Acc:HGNC:26776]	Mg
C0011570	Mental Depression	NUDT12	nudix (nucleoside diphosphate linked moiety X)-type motif 12 [Source:HGNC Symbol;Acc:HGNC:18826]	metal
C0011570	Mental Depression	NUDT12	nudix (nucleoside diphosphate linked moiety X)-type motif 12 [Source:HGNC Symbol;Acc:HGNC:18826]	Mg
C0011570	Mental Depression	NT5C2	5'-nucleotidase, cytosolic II [Source:HGNC Symbol;Acc:HGNC:8022]	Mg
C0011570	Mental Depression	LIG4	ligase IV, DNA, ATP-dependent [Source:HGNC Symbol;Acc:HGNC:6601]	Mg
C0011570	Mental Depression	GNAI3	guanine nucleotide binding protein (G protein), alpha inhibiting activity polypeptide 3 [Source:HGNC Symbol;Acc:HGNC:4387]	Mg
C0011570	Mental Depression	AS3MT	arsenite methyltransferase [Source:HGNC Symbol;Acc:HGNC:17452]	SAM
C0011570	Mental Depression	GRIN2A	glutamate receptor, ionotropic, N-methyl D-aspartate 2A [Source:HGNC Symbol;Acc:HGNC:4585]	Zn
C0005944	Metabolic Bone Disorder	ALDH7A1	aldehyde dehydrogenase 7 family, member A1 [Source:HGNC Symbol;Acc:HGNC:877]	Vit B3 (NAD)
C0524620	Metabolic Syndrome X	AGMO	alkylglycerol monooxygenase [Source:HGNC Symbol;Acc:HGNC:33784]	Biopterin
C0524620	Metabolic Syndrome X	AGMO	alkylglycerol monooxygenase [Source:HGNC Symbol;Acc:HGNC:33784]	Fe
C0524620	Metabolic Syndrome X	AGMO	alkylglycerol monooxygenase [Source:HGNC Symbol;Acc:HGNC:33784]	GSH
C0524620	Metabolic Syndrome X	FTO	fat mass and obesity associated [Source:HGNC Symbol;Acc:HGNC:24678]	Fe
C0524620	Metabolic Syndrome X	SIK1	salt-inducible kinase 1 [Source:HGNC Symbol;Acc:HGNC:11142]	Mg
C0524620	Metabolic Syndrome X	GALNT2	polypeptide N-acetylgalactosaminyltransferase 2 [Source:HGNC Symbol;Acc:HGNC:4124]	Mn
C0524620	Metabolic Syndrome X	CRYAA	crystallin, alpha A [Source:HGNC Symbol;Acc:HGNC:2388]	Zn
C0149931	Migraine Disorders	MMP17	matrix metallopeptidase 17 (membrane-inserted) [Source:HGNC Symbol;Acc:HGNC:7163]	Ca
C0149931	Migraine Disorders	MMP17	matrix metallopeptidase 17 (membrane-inserted) [Source:HGNC Symbol;Acc:HGNC:7163]	Zn
C0149931	Migraine Disorders	LRP1	low density lipoprotein receptor-related protein 1 [Source:HGNC Symbol;Acc:HGNC:6692]	Ca
C0149931	Migraine Disorders	GLRX3	glutaredoxin 3 [Source:HGNC Symbol;Acc:HGNC:15987]	Fe-S complex
C0149931	Migraine Disorders	TGFBR2	transforming growth factor, beta receptor II (70/80kDa) [Source:HGNC Symbol;Acc:HGNC:11773]	Mg
C0149931	Migraine Disorders	SUV39H2	suppressor of variegation 3-9 homolog 2 (Drosophila) [Source:HGNC Symbol;Acc:HGNC:17287]	SAM
C0149931	Migraine Disorders	SUV39H2	suppressor of variegation 3-9 homolog 2 (Drosophila) [Source:HGNC Symbol;Acc:HGNC:17287]	Zn
C0149931	Migraine Disorders	ADAM28	ADAM metallopeptidase domain 28 [Source:HGNC Symbol;Acc:HGNC:206]	Zn
C0149931	Migraine Disorders	AGBL1	ATP/GTP binding protein-like 1 [Source:HGNC Symbol;Acc:HGNC:26504]	Zn
C0149931	Migraine Disorders	PAPPA	pregnancy-associated plasma protein A, pappalysin 1 [Source:HGNC Symbol;Acc:HGNC:8602]	Zn
C0149931	Migraine Disorders	CPQ	carboxypeptidase Q [Source:HGNC Symbol;Acc:HGNC:16910]	Zn
C0149931	Migraine Disorders	ADARB2	adenosine deaminase, RNA-specific, B2 (non-functional) [Source:HGNC Symbol;Acc:HGNC:227]	Zn
C0154723	Migraine with Aura	ADARB2	adenosine deaminase, RNA-specific, B2 (non-functional) [Source:HGNC Symbol;Acc:HGNC:227]	Zn
C1321905	Minimal Brain Dysfunction	MMP16	matrix metallopeptidase 16 (membrane-inserted) [Source:HGNC Symbol;Acc:HGNC:7162]	Ca
C1321905	Minimal Brain Dysfunction	MMP16	matrix metallopeptidase 16 (membrane-inserted) [Source:HGNC Symbol;Acc:HGNC:7162]	Zn
C1321905	Minimal Brain Dysfunction	ATP2C2	ATPase, Ca++ transporting, type 2C, member 2 [Source:HGNC Symbol;Acc:HGNC:29103]	Ca
C1321905	Minimal Brain Dysfunction	ATP2C2	ATPase, Ca++ transporting, type 2C, member 2 [Source:HGNC Symbol;Acc:HGNC:29103]	Mg
C1321905	Minimal Brain Dysfunction	NT5C2	5'-nucleotidase, cytosolic II [Source:HGNC Symbol;Acc:HGNC:8022]	Mg
C1321905	Minimal Brain Dysfunction	MAP3K7	mitogen-activated protein kinase kinase kinase 7 [Source:HGNC Symbol;Acc:HGNC:6859]	Mg
C1321905	Minimal Brain Dysfunction	LIG4	ligase IV, DNA, ATP-dependent [Source:HGNC Symbol;Acc:HGNC:6601]	Mg
C1321905	Minimal Brain Dysfunction	AS3MT	arsenite methyltransferase [Source:HGNC Symbol;Acc:HGNC:17452]	SAM
C1321905	Minimal Brain Dysfunction	MAN2A2	mannosidase, alpha, class 2A, member 2 [Source:HGNC Symbol;Acc:HGNC:6825]	Zn
C1321905	Minimal Brain Dysfunction	GRIN2A	glutamate receptor, ionotropic, N-methyl D-aspartate 2A [Source:HGNC Symbol;Acc:HGNC:4585]	Zn
C0525045	Mood Disorders	MCTP1	multiple C2 domains, transmembrane 1 [Source:HGNC Symbol;Acc:HGNC:26183]	Ca
C0525045	Mood Disorders	MMP16	matrix metallopeptidase 16 (membrane-inserted) [Source:HGNC Symbol;Acc:HGNC:7162]	Ca
C0525045	Mood Disorders	MMP16	matrix metallopeptidase 16 (membrane-inserted) [Source:HGNC Symbol;Acc:HGNC:7162]	Zn
C0525045	Mood Disorders	SHH	sonic hedgehog [Source:HGNC Symbol;Acc:HGNC:10848]	Ca
C0525045	Mood Disorders	SHH	sonic hedgehog [Source:HGNC Symbol;Acc:HGNC:10848]	Zn
C0525045	Mood Disorders	LMAN2L	lectin, mannose-binding 2-like [Source:HGNC Symbol;Acc:HGNC:19263]	Ca
C0525045	Mood Disorders	ENOX1	ecto-NOX disulfide-thiol exchanger 1 [Source:HGNC Symbol;Acc:HGNC:25474]	Cu
C0525045	Mood Disorders	PHF8	PHD finger protein 8 [Source:HGNC Symbol;Acc:HGNC:20672]	Fe
C0525045	Mood Disorders	GMPR	guanosine monophosphate reductase [Source:HGNC Symbol;Acc:HGNC:4376]	K
C0525045	Mood Disorders	GMPR	guanosine monophosphate reductase [Source:HGNC Symbol;Acc:HGNC:4376]	Vit B3 (NAD)
C0525045	Mood Disorders	PAPD4	PAP associated domain containing 4 [Source:HGNC Symbol;Acc:HGNC:26776]	metal
C0525045	Mood Disorders	PAPD4	PAP associated domain containing 4 [Source:HGNC Symbol;Acc:HGNC:26776]	Mg
C0525045	Mood Disorders	NUDT12	nudix (nucleoside diphosphate linked moiety X)-type motif 12 [Source:HGNC Symbol;Acc:HGNC:18826]	metal
C0525045	Mood Disorders	NUDT12	nudix (nucleoside diphosphate linked moiety X)-type motif 12 [Source:HGNC Symbol;Acc:HGNC:18826]	Mg
C0525045	Mood Disorders	MGAT4A	mannosyl (alpha-1,3-)-glycoprotein beta-1,4-N-acetylglucosaminyltransferase, isozyme A [Source:HGNC Symbol;Acc:HGNC:7047]	metal cation
C0525045	Mood Disorders	PDE10A	phosphodiesterase 10A [Source:HGNC Symbol;Acc:HGNC:8772]	metal cation
C0525045	Mood Disorders	NT5C2	5'-nucleotidase, cytosolic II [Source:HGNC Symbol;Acc:HGNC:8022]	Mg
C0525045	Mood Disorders	SNRK	SNF related kinase [Source:HGNC Symbol;Acc:HGNC:30598]	Mg
C0525045	Mood Disorders	LIG4	ligase IV, DNA, ATP-dependent [Source:HGNC Symbol;Acc:HGNC:6601]	Mg
C0525045	Mood Disorders	MARK1	MAP/microtubule affinity-regulating kinase 1 [Source:HGNC Symbol;Acc:HGNC:6896]	Mg
C0525045	Mood Disorders	PPM1M	protein phosphatase, Mg2+/Mn2+ dependent, 1M [Source:HGNC Symbol;Acc:HGNC:26506]	Mg
C0525045	Mood Disorders	PPM1M	protein phosphatase, Mg2+/Mn2+ dependent, 1M [Source:HGNC Symbol;Acc:HGNC:26506]	Mn
C0525045	Mood Disorders	GNAI3	guanine nucleotide binding protein (G protein), alpha inhibiting activity polypeptide 3 [Source:HGNC Symbol;Acc:HGNC:4387]	Mg
C0525045	Mood Disorders	AS3MT	arsenite methyltransferase [Source:HGNC Symbol;Acc:HGNC:17452]	SAM
C0525045	Mood Disorders	SPTLC1	serine palmitoyltransferase, long chain base subunit 1 [Source:HGNC Symbol;Acc:HGNC:11277]	Vit B5 (CoA)
C0525045	Mood Disorders	SPTLC1	serine palmitoyltransferase, long chain base subunit 1 [Source:HGNC Symbol;Acc:HGNC:11277]	Vit B6 (PP)
C0525045	Mood Disorders	ADAM19	ADAM metallopeptidase domain 19 [Source:HGNC Symbol;Acc:HGNC:197]	Zn
C0525045	Mood Disorders	ADAMTS16	ADAM metallopeptidase with thrombospondin type 1 motif, 16 [Source:HGNC Symbol;Acc:HGNC:17108]	Zn
C0525045	Mood Disorders	GRIN2A	glutamate receptor, ionotropic, N-methyl D-aspartate 2A [Source:HGNC Symbol;Acc:HGNC:4585]	Zn
C0085084	Motor Neuron Disease	STK36	serine/threonine kinase 36 [Source:HGNC Symbol;Acc:HGNC:17209]	Mg
C0085084	Motor Neuron Disease	B4GALT6	UDP-Gal:betaGlcNAc beta 1,4- galactosyltransferase, polypeptide 6 [Source:HGNC Symbol;Acc:HGNC:929]	Mn
C0085084	Motor Neuron Disease	UNC13A	unc-13 homolog A (C. elegans) [Source:HGNC Symbol;Acc:HGNC:23150]	Zn
C0026691	Mucocutaneous Lymph Node Syndrome	OMA1	OMA1 zinc metallopeptidase [Source:HGNC Symbol;Acc:HGNC:29661]	Zn
C0026769	Multiple Sclerosis	SUMF1	sulfatase modifying factor 1 [Source:HGNC Symbol;Acc:HGNC:20376]	Ca
C0026769	Multiple Sclerosis	CYP24A1	cytochrome P450, family 24, subfamily A, polypeptide 1 [Source:HGNC Symbol;Acc:HGNC:2602]	Heme
C0026769	Multiple Sclerosis	CYP27B1	cytochrome P450, family 27, subfamily B, polypeptide 1 [Source:HGNC Symbol;Acc:HGNC:2606]	Heme
C0026769	Multiple Sclerosis	CYP27B1	cytochrome P450, family 27, subfamily B, polypeptide 1 [Source:HGNC Symbol;Acc:HGNC:2606]	Heme-thiolate
C0026769	Multiple Sclerosis	CYP27B1	cytochrome P450, family 27, subfamily B, polypeptide 1 [Source:HGNC Symbol;Acc:HGNC:2606]	Vit B3 (NAD)
C0026769	Multiple Sclerosis	PDE4A	phosphodiesterase 4A, cAMP-specific [Source:HGNC Symbol;Acc:HGNC:8780]	metal cation
C0026769	Multiple Sclerosis	MAPK1	mitogen-activated protein kinase 1 [Source:HGNC Symbol;Acc:HGNC:6871]	Mg
C0026769	Multiple Sclerosis	EXTL2	exostosin-like glycosyltransferase 2 [Source:HGNC Symbol;Acc:HGNC:3516]	Mn
C0026769	Multiple Sclerosis	RNASEL	ribonuclease L (2',5'-oligoisoadenylate synthetase-dependent) [Source:HGNC Symbol;Acc:HGNC:10050]	Mn
C0026769	Multiple Sclerosis	METTL1	methyltransferase like 1 [Source:HGNC Symbol;Acc:HGNC:7030]	SAM
C0026769	Multiple Sclerosis	DDAH1	dimethylarginine dimethylaminohydrolase 1 [Source:HGNC Symbol;Acc:HGNC:2715]	Zn
C0026918	Mycobacterium Infections	CYLD	cylindromatosis (turban tumor syndrome) [Source:HGNC Symbol;Acc:HGNC:2584]	Zn
C0027051	Myocardial Infarction	PCSK9	proprotein convertase subtilisin/kexin type 9 [Source:HGNC Symbol;Acc:HGNC:20001]	Ca
C0027051	Myocardial Infarction	ADAMTS16	ADAM metallopeptidase with thrombospondin type 1 motif, 16 [Source:HGNC Symbol;Acc:HGNC:17108]	Zn
C0151744	Myocardial Ischemia	PCSK9	proprotein convertase subtilisin/kexin type 9 [Source:HGNC Symbol;Acc:HGNC:20001]	Ca
C0151744	Myocardial Ischemia	ATP2B1	ATPase, Ca++ transporting, plasma membrane 1 [Source:HGNC Symbol;Acc:HGNC:814]	Mg
C0151744	Myocardial Ischemia	ABO	NA	Mn
C0151744	Myocardial Ischemia	SMG6	SMG6 nonsense mediated mRNA decay factor [Source:HGNC Symbol;Acc:HGNC:17809]	Mn
C0151744	Myocardial Ischemia	PEMT	phosphatidylethanolamine N-methyltransferase [Source:HGNC Symbol;Acc:HGNC:8830]	SAM
C0151744	Myocardial Ischemia	ACAD10	acyl-CoA dehydrogenase family, member 10 [Source:HGNC Symbol;Acc:HGNC:21597]	Vit B2 (FAD)
C0151744	Myocardial Ischemia	ALDH2	aldehyde dehydrogenase 2 family (mitochondrial) [Source:HGNC Symbol;Acc:HGNC:404]	Vit B3 (NAD)
C0151744	Myocardial Ischemia	ADAMTS16	ADAM metallopeptidase with thrombospondin type 1 motif, 16 [Source:HGNC Symbol;Acc:HGNC:17108]	Zn
C0151744	Myocardial Ischemia	ADAMTS7	ADAM metallopeptidase with thrombospondin type 1 motif, 7 [Source:HGNC Symbol;Acc:HGNC:223]	Zn
C0151744	Myocardial Ischemia	SMAD3	SMAD family member 3 [Source:HGNC Symbol;Acc:HGNC:6769]	Zn
C0027092	Myopia	PDE7A	phosphodiesterase 7A [Source:HGNC Symbol;Acc:HGNC:8791]	metal cation
C0027092	Myopia	SRPK2	SRSF protein kinase 2 [Source:HGNC Symbol;Acc:HGNC:11306]	Mg
C0027092	Myopia	ADCY2	adenylate cyclase 2 (brain) [Source:HGNC Symbol;Acc:HGNC:233]	Mg
C0027092	Myopia	ALDH1A2	aldehyde dehydrogenase 1 family, member A2 [Source:HGNC Symbol;Acc:HGNC:15472]	Vit B2 (FAD)
C0027092	Myopia	ALDH1A2	aldehyde dehydrogenase 1 family, member A2 [Source:HGNC Symbol;Acc:HGNC:15472]	Vit B3 (NAD)
C0027092	Myopia	ASPA	aspartoacylase [Source:HGNC Symbol;Acc:HGNC:756]	Zn
C0027092	Myopia	MIPEP	mitochondrial intermediate peptidase [Source:HGNC Symbol;Acc:HGNC:7104]	Zn
C0027092	Myopia	PML	promyelocytic leukemia [Source:HGNC Symbol;Acc:HGNC:9113]	Zn
C0027092	Myopia	CA8	carbonic anhydrase VIII [Source:HGNC Symbol;Acc:HGNC:1382]	Zn
C0027404	Narcolepsy	CPT1B	carnitine palmitoyltransferase 1B (muscle) [Source:HGNC Symbol;Acc:HGNC:2329]	Vit B5 (CoA)
C0496930	Neoplasm Of Uncertain Or Unknown Behavior Of Bladder	NAT2	N-acetyltransferase 2 (arylamine N-acetyltransferase) [Source:HGNC Symbol;Acc:HGNC:7646]	Vit B5 (CoA)
C0496930	Neoplasm Of Uncertain Or Unknown Behavior Of Bladder	APOBEC3A	apolipoprotein B mRNA editing enzyme, catalytic polypeptide-like 3A [Source:HGNC Symbol;Acc:HGNC:17343]	Zn
C0027639	Neoplasm Of Unspecified Nature Of Bladder	NAT2	N-acetyltransferase 2 (arylamine N-acetyltransferase) [Source:HGNC Symbol;Acc:HGNC:7646]	Vit B5 (CoA)
C0027639	Neoplasm Of Unspecified Nature Of Bladder	APOBEC3A	apolipoprotein B mRNA editing enzyme, catalytic polypeptide-like 3A [Source:HGNC Symbol;Acc:HGNC:17343]	Zn
C0206639	Neoplasms, Bone Tissue	ADAMTS6	ADAM metallopeptidase with thrombospondin type 1 motif, 6 [Source:HGNC Symbol;Acc:HGNC:222]	Zn
C0206639	Neoplasms, Bone Tissue	ADAMTS17	ADAM metallopeptidase with thrombospondin type 1 motif, 17 [Source:HGNC Symbol;Acc:HGNC:17109]	Zn
C0206764	Neoplasms, Complex and Mixed	PCSK9	proprotein convertase subtilisin/kexin type 9 [Source:HGNC Symbol;Acc:HGNC:20001]	Ca
C0206764	Neoplasms, Complex and Mixed	TCN2	transcobalamin II [Source:HGNC Symbol;Acc:HGNC:11653]	Co
C0206764	Neoplasms, Complex and Mixed	TCN2	transcobalamin II [Source:HGNC Symbol;Acc:HGNC:11653]	Vit B12 (AB12)
C0027658	Neoplasms, Germ Cell And Embryonal	HPGDS	hematopoietic prostaglandin D synthase [Source:HGNC Symbol;Acc:HGNC:17890]	GSH
C0027658	Neoplasms, Germ Cell And Embryonal	TERT	telomerase reverse transcriptase [Source:HGNC Symbol;Acc:HGNC:11730]	Mg
C0027658	Neoplasms, Germ Cell And Embryonal	BAK1	BCL2-antagonist/killer 1 [Source:HGNC Symbol;Acc:HGNC:949]	Zn
C0027663	Neoplasms, Multiple Primary	SUMF1	sulfatase modifying factor 1 [Source:HGNC Symbol;Acc:HGNC:20376]	Ca
C0206715	Neoplasms, Neuroepithelial	RTEL1	regulator of telomere elongation helicase 1 [Source:HGNC Symbol;Acc:HGNC:15888]	Fe-S complex
C0206715	Neoplasms, Neuroepithelial	TERT	telomerase reverse transcriptase [Source:HGNC Symbol;Acc:HGNC:11730]	Mg
C0027708	Nephroblastoma	PCSK9	proprotein convertase subtilisin/kexin type 9 [Source:HGNC Symbol;Acc:HGNC:20001]	Ca
C0027708	Nephroblastoma	TCN2	transcobalamin II [Source:HGNC Symbol;Acc:HGNC:11653]	Co
C0027708	Nephroblastoma	TCN2	transcobalamin II [Source:HGNC Symbol;Acc:HGNC:11653]	Vit B12 (AB12)
C0027766	Nervous System Neoplasms	HSD17B12	hydroxysteroid (17-beta) dehydrogenase 12 [Source:HGNC Symbol;Acc:HGNC:18646]	Vit B3 (NAD)
C0027766	Nervous System Neoplasms	LIN28B	lin-28 homolog B (C. elegans) [Source:HGNC Symbol;Acc:HGNC:32207]	Zn
C0237854	Nervous System Sclerosis	SUMF1	sulfatase modifying factor 1 [Source:HGNC Symbol;Acc:HGNC:20376]	Ca
C0237854	Nervous System Sclerosis	CYP24A1	cytochrome P450, family 24, subfamily A, polypeptide 1 [Source:HGNC Symbol;Acc:HGNC:2602]	Heme
C0237854	Nervous System Sclerosis	CYP27B1	cytochrome P450, family 27, subfamily B, polypeptide 1 [Source:HGNC Symbol;Acc:HGNC:2606]	Heme
C0237854	Nervous System Sclerosis	CYP27B1	cytochrome P450, family 27, subfamily B, polypeptide 1 [Source:HGNC Symbol;Acc:HGNC:2606]	Heme-thiolate
C0237854	Nervous System Sclerosis	CYP27B1	cytochrome P450, family 27, subfamily B, polypeptide 1 [Source:HGNC Symbol;Acc:HGNC:2606]	Vit B3 (NAD)
C0237854	Nervous System Sclerosis	PDE4A	phosphodiesterase 4A, cAMP-specific [Source:HGNC Symbol;Acc:HGNC:8780]	metal cation
C0237854	Nervous System Sclerosis	MAPK1	mitogen-activated protein kinase 1 [Source:HGNC Symbol;Acc:HGNC:6871]	Mg
C0237854	Nervous System Sclerosis	EXTL2	exostosin-like glycosyltransferase 2 [Source:HGNC Symbol;Acc:HGNC:3516]	Mn
C0237854	Nervous System Sclerosis	RNASEL	ribonuclease L (2',5'-oligoisoadenylate synthetase-dependent) [Source:HGNC Symbol;Acc:HGNC:10050]	Mn
C0237854	Nervous System Sclerosis	METTL1	methyltransferase like 1 [Source:HGNC Symbol;Acc:HGNC:7030]	SAM
C0237854	Nervous System Sclerosis	DDAH1	dimethylarginine dimethylaminohydrolase 1 [Source:HGNC Symbol;Acc:HGNC:2715]	Zn
C0027819	Neuroblastoma	HSD17B12	hydroxysteroid (17-beta) dehydrogenase 12 [Source:HGNC Symbol;Acc:HGNC:18646]	Vit B3 (NAD)
C0027819	Neuroblastoma	LIN28B	lin-28 homolog B (C. elegans) [Source:HGNC Symbol;Acc:HGNC:32207]	Zn
C0265316	Neurocutaneous Syndromes	SUMF1	sulfatase modifying factor 1 [Source:HGNC Symbol;Acc:HGNC:20376]	Ca
C0027822	Neurodermatitis	CRNN	cornulin [Source:HGNC Symbol;Acc:HGNC:1230]	Ca
C0027822	Neurodermatitis	ADO	2-aminoethanethiol (cysteamine) dioxygenase [Source:HGNC Symbol;Acc:HGNC:23506]	Fe
C0027822	Neurodermatitis	CYP24A1	cytochrome P450, family 24, subfamily A, polypeptide 1 [Source:HGNC Symbol;Acc:HGNC:2602]	Heme
C0027822	Neurodermatitis	ADAMTS10	ADAM metallopeptidase with thrombospondin type 1 motif, 10 [Source:HGNC Symbol;Acc:HGNC:13201]	Zn
C0206754	Neuroendocrine Tumors	TYR	tyrosinase [Source:HGNC Symbol;Acc:HGNC:12442]	Cu
C0206754	Neuroendocrine Tumors	FTO	fat mass and obesity associated [Source:HGNC Symbol;Acc:HGNC:24678]	Fe
C0206754	Neuroendocrine Tumors	MTAP	methylthioadenosine phosphorylase [Source:HGNC Symbol;Acc:HGNC:7413]	Phosphate
C0027932	Neurotic Disorders	NUDT12	nudix (nucleoside diphosphate linked moiety X)-type motif 12 [Source:HGNC Symbol;Acc:HGNC:18826]	metal
C0027932	Neurotic Disorders	NUDT12	nudix (nucleoside diphosphate linked moiety X)-type motif 12 [Source:HGNC Symbol;Acc:HGNC:18826]	Mg
C0206769	Nevi and Melanomas	TYR	tyrosinase [Source:HGNC Symbol;Acc:HGNC:12442]	Cu
C0206769	Nevi and Melanomas	FTO	fat mass and obesity associated [Source:HGNC Symbol;Acc:HGNC:24678]	Fe
C0206769	Nevi and Melanomas	MTAP	methylthioadenosine phosphorylase [Source:HGNC Symbol;Acc:HGNC:7413]	Phosphate
C0400966	Non Alcoholic Fatty Liver Disease	FDFT1	farnesyl-diphosphate farnesyltransferase 1 [Source:HGNC Symbol;Acc:HGNC:3629]	Mg
C0400966	Non Alcoholic Fatty Liver Disease	FDFT1	farnesyl-diphosphate farnesyltransferase 1 [Source:HGNC Symbol;Acc:HGNC:3629]	Vit B3 (NAD)
C0400966	Non Alcoholic Fatty Liver Disease	SIK1	salt-inducible kinase 1 [Source:HGNC Symbol;Acc:HGNC:11142]	Mg
C0400966	Non Alcoholic Fatty Liver Disease	CRYAA	crystallin, alpha A [Source:HGNC Symbol;Acc:HGNC:2388]	Zn
C0276148	Non Arthropod Borne Viral Diseases Of The Central Nervous System	DAGLA	diacylglycerol lipase, alpha [Source:HGNC Symbol;Acc:HGNC:1165]	Ca
C0276148	Non Arthropod Borne Viral Diseases Of The Central Nervous System	COL1A2	collagen, type I, alpha 2 [Source:HGNC Symbol;Acc:HGNC:2198]	Ca
C0276148	Non Arthropod Borne Viral Diseases Of The Central Nervous System	BCO2	beta-carotene oxygenase 2 [Source:HGNC Symbol;Acc:HGNC:18503]	Fe
C0276148	Non Arthropod Borne Viral Diseases Of The Central Nervous System	DAPK1	death-associated protein kinase 1 [Source:HGNC Symbol;Acc:HGNC:2674]	Mg
C0276148	Non Arthropod Borne Viral Diseases Of The Central Nervous System	IRAK4	interleukin-1 receptor-associated kinase 4 [Source:HGNC Symbol;Acc:HGNC:17967]	Mg
C0276148	Non Arthropod Borne Viral Diseases Of The Central Nervous System	SUPV3L1	suppressor of var1, 3-like 1 (S. cerevisiae) [Source:HGNC Symbol;Acc:HGNC:11471]	Mg
C0276148	Non Arthropod Borne Viral Diseases Of The Central Nervous System	MTHFD2L	methylenetetrahydrofolate dehydrogenase (NADP+ dependent) 2-like [Source:HGNC Symbol;Acc:HGNC:31865]	Mg
C0276148	Non Arthropod Borne Viral Diseases Of The Central Nervous System	MTHFD2L	methylenetetrahydrofolate dehydrogenase (NADP+ dependent) 2-like [Source:HGNC Symbol;Acc:HGNC:31865]	Vit B3 (NAD)
C0276148	Non Arthropod Borne Viral Diseases Of The Central Nervous System	ATP10A	ATPase, class V, type 10A [Source:HGNC Symbol;Acc:HGNC:13542]	Mg
C0276148	Non Arthropod Borne Viral Diseases Of The Central Nervous System	ATP8A1	ATPase, aminophospholipid transporter (APLT), class I, type 8A, member 1 [Source:HGNC Symbol;Acc:HGNC:13531]	Mg
C0276148	Non Arthropod Borne Viral Diseases Of The Central Nervous System	LARGE	like-glycosyltransferase [Source:HGNC Symbol;Acc:HGNC:6511]	Mn
C0276148	Non Arthropod Borne Viral Diseases Of The Central Nervous System	CAMKMT	calmodulin-lysine N-methyltransferase [Source:HGNC Symbol;Acc:HGNC:26276]	SAM
C0276148	Non Arthropod Borne Viral Diseases Of The Central Nervous System	AGBL3	ATP/GTP binding protein-like 3 [Source:HGNC Symbol;Acc:HGNC:27981]	Zn
C0276148	Non Arthropod Borne Viral Diseases Of The Central Nervous System	PHEX	phosphate regulating endopeptidase homolog, X-linked [Source:HGNC Symbol;Acc:HGNC:8918]	Zn
C0276148	Non Arthropod Borne Viral Diseases Of The Central Nervous System	ELAC1	elaC ribonuclease Z 1 [Source:HGNC Symbol;Acc:HGNC:14197]	Zn
C0276148	Non Arthropod Borne Viral Diseases Of The Central Nervous System	KCND2	potassium channel, voltage gated Shal related subfamily D, member 2 [Source:HGNC Symbol;Acc:HGNC:6238]	Zn
C0276148	Non Arthropod Borne Viral Diseases Of The Central Nervous System	KCND3	potassium channel, voltage gated Shal related subfamily D, member 3 [Source:HGNC Symbol;Acc:HGNC:6239]	Zn
C0276148	Non Arthropod Borne Viral Diseases Of The Central Nervous System	GRIN2B	glutamate receptor, ionotropic, N-methyl D-aspartate 2B [Source:HGNC Symbol;Acc:HGNC:4586]	Zn
C0276148	Non Arthropod Borne Viral Diseases Of The Central Nervous System	SMAD4	SMAD family member 4 [Source:HGNC Symbol;Acc:HGNC:6770]	Zn
C0007131	Non Small Cell Lung Carcinoma	XYLT1	xylosyltransferase I [Source:HGNC Symbol;Acc:HGNC:15516]	metal cation
C0007131	Non Small Cell Lung Carcinoma	KCND2	potassium channel, voltage gated Shal related subfamily D, member 2 [Source:HGNC Symbol;Acc:HGNC:6238]	Zn
C0349204	Nonorganic psychosis	PIK3C2A	phosphatidylinositol-4-phosphate 3-kinase, catalytic subunit type 2 alpha [Source:HGNC Symbol;Acc:HGNC:8971]	Ca
C0349204	Nonorganic psychosis	MMP16	matrix metallopeptidase 16 (membrane-inserted) [Source:HGNC Symbol;Acc:HGNC:7162]	Ca
C0349204	Nonorganic psychosis	MMP16	matrix metallopeptidase 16 (membrane-inserted) [Source:HGNC Symbol;Acc:HGNC:7162]	Zn
C0349204	Nonorganic psychosis	SHH	sonic hedgehog [Source:HGNC Symbol;Acc:HGNC:10848]	Ca
C0349204	Nonorganic psychosis	SHH	sonic hedgehog [Source:HGNC Symbol;Acc:HGNC:10848]	Zn
C0349204	Nonorganic psychosis	PAM	peptidylglycine alpha-amidating monooxygenase [Source:HGNC Symbol;Acc:HGNC:8596]	Cu
C0349204	Nonorganic psychosis	PAM	peptidylglycine alpha-amidating monooxygenase [Source:HGNC Symbol;Acc:HGNC:8596]	Zn
C0349204	Nonorganic psychosis	PHF8	PHD finger protein 8 [Source:HGNC Symbol;Acc:HGNC:20672]	Fe
C0349204	Nonorganic psychosis	NT5C2	5'-nucleotidase, cytosolic II [Source:HGNC Symbol;Acc:HGNC:8022]	Mg
C0349204	Nonorganic psychosis	SNRK	SNF related kinase [Source:HGNC Symbol;Acc:HGNC:30598]	Mg
C0349204	Nonorganic psychosis	LIG4	ligase IV, DNA, ATP-dependent [Source:HGNC Symbol;Acc:HGNC:6601]	Mg
C0349204	Nonorganic psychosis	AS3MT	arsenite methyltransferase [Source:HGNC Symbol;Acc:HGNC:17452]	SAM
C0349204	Nonorganic psychosis	SPTLC1	serine palmitoyltransferase, long chain base subunit 1 [Source:HGNC Symbol;Acc:HGNC:11277]	Vit B5 (CoA)
C0349204	Nonorganic psychosis	SPTLC1	serine palmitoyltransferase, long chain base subunit 1 [Source:HGNC Symbol;Acc:HGNC:11277]	Vit B6 (PP)
C0349204	Nonorganic psychosis	ADAM19	ADAM metallopeptidase domain 19 [Source:HGNC Symbol;Acc:HGNC:197]	Zn
C0349204	Nonorganic psychosis	AMPD3	adenosine monophosphate deaminase 3 [Source:HGNC Symbol;Acc:HGNC:470]	Zn
C0349204	Nonorganic psychosis	ADAMTS16	ADAM metallopeptidase with thrombospondin type 1 motif, 16 [Source:HGNC Symbol;Acc:HGNC:17108]	Zn
C0349204	Nonorganic psychosis	RELN	reelin [Source:HGNC Symbol;Acc:HGNC:9957]	Zn
C0349204	Nonorganic psychosis	GRIN2A	glutamate receptor, ionotropic, N-methyl D-aspartate 2A [Source:HGNC Symbol;Acc:HGNC:4585]	Zn
C0494857	Nonscarring hair loss	HDAC9	histone deacetylase 9 [Source:HGNC Symbol;Acc:HGNC:14065]	Zn
C0028754	Obesity	AGMO	alkylglycerol monooxygenase [Source:HGNC Symbol;Acc:HGNC:33784]	Biopterin
C0028754	Obesity	AGMO	alkylglycerol monooxygenase [Source:HGNC Symbol;Acc:HGNC:33784]	Fe
C0028754	Obesity	AGMO	alkylglycerol monooxygenase [Source:HGNC Symbol;Acc:HGNC:33784]	GSH
C0028754	Obesity	PLSCR4	phospholipid scramblase 4 [Source:HGNC Symbol;Acc:HGNC:16497]	Ca
C0028754	Obesity	KCNMA1	potassium channel, calcium activated large conductance subfamily M alpha, member 1 [Source:HGNC Symbol;Acc:HGNC:6284]	Ca
C0028754	Obesity	KCNMA1	potassium channel, calcium activated large conductance subfamily M alpha, member 1 [Source:HGNC Symbol;Acc:HGNC:6284]	Mg
C0028754	Obesity	NRXN3	neurexin 3 [Source:HGNC Symbol;Acc:HGNC:8010]	Ca
C0028754	Obesity	SLC8A1	solute carrier family 8 (sodium/calcium exchanger), member 1 [Source:HGNC Symbol;Acc:HGNC:11068]	Ca
C0028754	Obesity	PLOD2	procollagen-lysine, 2-oxoglutarate 5-dioxygenase 2 [Source:HGNC Symbol;Acc:HGNC:9082]	Fe
C0028754	Obesity	PLOD2	procollagen-lysine, 2-oxoglutarate 5-dioxygenase 2 [Source:HGNC Symbol;Acc:HGNC:9082]	Vit C (Ascorbic Acid)
C0028754	Obesity	FTO	fat mass and obesity associated [Source:HGNC Symbol;Acc:HGNC:24678]	Fe
C0028754	Obesity	CYP20A1	cytochrome P450, family 20, subfamily A, polypeptide 1 [Source:HGNC Symbol;Acc:HGNC:20576]	Heme
C0028754	Obesity	HMGCLL1	3-hydroxymethyl-3-methylglutaryl-CoA lyase-like 1 [Source:HGNC Symbol;Acc:HGNC:21359]	metal cation
C0028754	Obesity	PTER	phosphotriesterase related [Source:HGNC Symbol;Acc:HGNC:9590]	metal cation
C0028754	Obesity	XYLT1	xylosyltransferase I [Source:HGNC Symbol;Acc:HGNC:15516]	metal cation
C0028754	Obesity	CACNA2D1	calcium channel, voltage-dependent, alpha 2/delta subunit 1 [Source:HGNC Symbol;Acc:HGNC:1399]	metal cation
C0028754	Obesity	ADCY9	adenylate cyclase 9 [Source:HGNC Symbol;Acc:HGNC:240]	Mg
C0028754	Obesity	MAP2K5	mitogen-activated protein kinase kinase 5 [Source:HGNC Symbol;Acc:HGNC:6845]	Mg
C0028754	Obesity	TNNI3K	TNNI3 interacting kinase [Source:HGNC Symbol;Acc:HGNC:19661]	Mg
C0028754	Obesity	ADCY3	adenylate cyclase 3 [Source:HGNC Symbol;Acc:HGNC:234]	Mg
C0028754	Obesity	ATP12A	ATPase, H+/K+ transporting, nongastric, alpha polypeptide [Source:HGNC Symbol;Acc:HGNC:13816]	Mg
C0028754	Obesity	GNAT2	guanine nucleotide binding protein (G protein), alpha transducing activity polypeptide 2 [Source:HGNC Symbol;Acc:HGNC:4394]	Mg
C0028754	Obesity	ARG1	arginase 1 [Source:HGNC Symbol;Acc:HGNC:663]	Mn
C0028754	Obesity	ABO	NA	Mn
C0028754	Obesity	KMO	kynurenine 3-monooxygenase (kynurenine 3-hydroxylase) [Source:HGNC Symbol;Acc:HGNC:6381]	Vit B2 (FAD)
C0028754	Obesity	KMO	kynurenine 3-monooxygenase (kynurenine 3-hydroxylase) [Source:HGNC Symbol;Acc:HGNC:6381]	Vit B3 (NAD)
C0028754	Obesity	DBI	diazepam binding inhibitor (GABA receptor modulator, acyl-CoA binding protein) [Source:HGNC Symbol;Acc:HGNC:2690]	Vit B5 (CoA)
C0028754	Obesity	ECI2	enoyl-CoA delta isomerase 2 [Source:HGNC Symbol;Acc:HGNC:14601]	Vit B5 (CoA)
C0028754	Obesity	ZFP64	ZFP64 zinc finger protein [Source:HGNC Symbol;Acc:HGNC:15940]	Zn
C0028754	Obesity	ACMSD	aminocarboxymuconate semialdehyde decarboxylase [Source:HGNC Symbol;Acc:HGNC:19288]	Zn
C0028754	Obesity	GCH1	GTP cyclohydrolase 1 [Source:HGNC Symbol;Acc:HGNC:4193]	Zn
C0028778	Obstruction	RARB	retinoic acid receptor, beta [Source:HGNC Symbol;Acc:HGNC:9865]	Vit A
C0028840	Ocular Hypertension	COL11A1	collagen, type XI, alpha 1 [Source:HGNC Symbol;Acc:HGNC:2186]	Ca
C0028840	Ocular Hypertension	LOXL1	lysyl oxidase-like 1 [Source:HGNC Symbol;Acc:HGNC:6665]	Cu
C0028840	Ocular Hypertension	LOXL1	lysyl oxidase-like 1 [Source:HGNC Symbol;Acc:HGNC:6665]	Orthoquinone
C0028840	Ocular Hypertension	TXNRD2	NA	Vit B2 (FAD)
C0028840	Ocular Hypertension	TXNRD2	NA	Vit B3 (NAD)
C0028840	Ocular Hypertension	ALDH9A1	aldehyde dehydrogenase 9 family, member A1 [Source:HGNC Symbol;Acc:HGNC:412]	Vit B3 (NAD)
C0029221	Organic brain syndrome	MMP12	matrix metallopeptidase 12 (macrophage elastase) [Source:HGNC Symbol;Acc:HGNC:7158]	Ca
C0029221	Organic brain syndrome	MMP12	matrix metallopeptidase 12 (macrophage elastase) [Source:HGNC Symbol;Acc:HGNC:7158]	Zn
C0029221	Organic brain syndrome	TGM6	transglutaminase 6 [Source:HGNC Symbol;Acc:HGNC:16255]	Ca
C0029221	Organic brain syndrome	EDIL3	EGF-like repeats and discoidin I-like domains 3 [Source:HGNC Symbol;Acc:HGNC:3173]	Ca
C0029221	Organic brain syndrome	CYP27C1	cytochrome P450, family 27, subfamily C, polypeptide 1 [Source:HGNC Symbol;Acc:HGNC:33480]	Heme
C0029221	Organic brain syndrome	CYCS	cytochrome c, somatic [Source:HGNC Symbol;Acc:HGNC:19986]	Heme
C0029221	Organic brain syndrome	PRNP	prion protein [Source:HGNC Symbol;Acc:HGNC:9449]	metal
C0029221	Organic brain syndrome	PDE7B	phosphodiesterase 7B [Source:HGNC Symbol;Acc:HGNC:8792]	metal cation
C0029221	Organic brain syndrome	PELO	pelota homolog (Drosophila) [Source:HGNC Symbol;Acc:HGNC:8829]	metal cation
C0029221	Organic brain syndrome	STK32B	serine/threonine kinase 32B [Source:HGNC Symbol;Acc:HGNC:14217]	Mg
C0036877	organic sexual dysfunction	ADAMTS19	ADAM metallopeptidase with thrombospondin type 1 motif, 19 [Source:HGNC Symbol;Acc:HGNC:17111]	Zn
C0029400	Osteitis	PML	promyelocytic leukemia [Source:HGNC Symbol;Acc:HGNC:9113]	Zn
C0029401	Osteitis Deformans	PML	promyelocytic leukemia [Source:HGNC Symbol;Acc:HGNC:9113]	Zn
C0029456	Osteoporosis	ALDH7A1	aldehyde dehydrogenase 7 family, member A1 [Source:HGNC Symbol;Acc:HGNC:877]	Vit B3 (NAD)
C0029463	Osteosarcoma	ADAMTS6	ADAM metallopeptidase with thrombospondin type 1 motif, 6 [Source:HGNC Symbol;Acc:HGNC:222]	Zn
C0029463	Osteosarcoma	ADAMTS17	ADAM metallopeptidase with thrombospondin type 1 motif, 17 [Source:HGNC Symbol;Acc:HGNC:17109]	Zn
C0585442	Osteosarcoma of bone	ADAMTS6	ADAM metallopeptidase with thrombospondin type 1 motif, 6 [Source:HGNC Symbol;Acc:HGNC:222]	Zn
C0585442	Osteosarcoma of bone	ADAMTS17	ADAM metallopeptidase with thrombospondin type 1 motif, 17 [Source:HGNC Symbol;Acc:HGNC:17109]	Zn
C0029899	Otosclerosis	RELN	reelin [Source:HGNC Symbol;Acc:HGNC:9957]	Zn
C0029925	Ovarian Carcinoma	BRIP1	BRCA1 interacting protein C-terminal helicase 1 [Source:HGNC Symbol;Acc:HGNC:20473]	Fe-S complex
C0029925	Ovarian Carcinoma	NSF	N-ethylmaleimide-sensitive factor [Source:HGNC Symbol;Acc:HGNC:8016]	Mg
C0029927	Ovarian Cysts	SUOX	sulfite oxidase [Source:HGNC Symbol;Acc:HGNC:11460]	Fe
C0029927	Ovarian Cysts	SUOX	sulfite oxidase [Source:HGNC Symbol;Acc:HGNC:11460]	Heme
C0029927	Ovarian Cysts	SUOX	sulfite oxidase [Source:HGNC Symbol;Acc:HGNC:11460]	Mo
C0029927	Ovarian Cysts	SUOX	sulfite oxidase [Source:HGNC Symbol;Acc:HGNC:11460]	Mo-MPT
C0029927	Ovarian Cysts	SUOX	sulfite oxidase [Source:HGNC Symbol;Acc:HGNC:11460]	MPT
C0029927	Ovarian Cysts	C9orf3	chromosome 9 open reading frame 3 [Source:HGNC Symbol;Acc:HGNC:1361]	Zn
C0919267	ovarian neoplasm	BRIP1	BRCA1 interacting protein C-terminal helicase 1 [Source:HGNC Symbol;Acc:HGNC:20473]	Fe-S complex
C0919267	ovarian neoplasm	NSF	N-ethylmaleimide-sensitive factor [Source:HGNC Symbol;Acc:HGNC:8016]	Mg
C1257763	Overnutrition	AGMO	alkylglycerol monooxygenase [Source:HGNC Symbol;Acc:HGNC:33784]	Biopterin
C1257763	Overnutrition	AGMO	alkylglycerol monooxygenase [Source:HGNC Symbol;Acc:HGNC:33784]	Fe
C1257763	Overnutrition	AGMO	alkylglycerol monooxygenase [Source:HGNC Symbol;Acc:HGNC:33784]	GSH
C1257763	Overnutrition	PLSCR4	phospholipid scramblase 4 [Source:HGNC Symbol;Acc:HGNC:16497]	Ca
C1257763	Overnutrition	KCNMA1	potassium channel, calcium activated large conductance subfamily M alpha, member 1 [Source:HGNC Symbol;Acc:HGNC:6284]	Ca
C1257763	Overnutrition	KCNMA1	potassium channel, calcium activated large conductance subfamily M alpha, member 1 [Source:HGNC Symbol;Acc:HGNC:6284]	Mg
C1257763	Overnutrition	NRXN3	neurexin 3 [Source:HGNC Symbol;Acc:HGNC:8010]	Ca
C1257763	Overnutrition	SLC8A1	solute carrier family 8 (sodium/calcium exchanger), member 1 [Source:HGNC Symbol;Acc:HGNC:11068]	Ca
C1257763	Overnutrition	PLOD2	procollagen-lysine, 2-oxoglutarate 5-dioxygenase 2 [Source:HGNC Symbol;Acc:HGNC:9082]	Fe
C1257763	Overnutrition	PLOD2	procollagen-lysine, 2-oxoglutarate 5-dioxygenase 2 [Source:HGNC Symbol;Acc:HGNC:9082]	Vit C (Ascorbic Acid)
C1257763	Overnutrition	FTO	fat mass and obesity associated [Source:HGNC Symbol;Acc:HGNC:24678]	Fe
C1257763	Overnutrition	CYP20A1	cytochrome P450, family 20, subfamily A, polypeptide 1 [Source:HGNC Symbol;Acc:HGNC:20576]	Heme
C1257763	Overnutrition	HMGCLL1	3-hydroxymethyl-3-methylglutaryl-CoA lyase-like 1 [Source:HGNC Symbol;Acc:HGNC:21359]	metal cation
C1257763	Overnutrition	PTER	phosphotriesterase related [Source:HGNC Symbol;Acc:HGNC:9590]	metal cation
C1257763	Overnutrition	XYLT1	xylosyltransferase I [Source:HGNC Symbol;Acc:HGNC:15516]	metal cation
C1257763	Overnutrition	CACNA2D1	calcium channel, voltage-dependent, alpha 2/delta subunit 1 [Source:HGNC Symbol;Acc:HGNC:1399]	metal cation
C1257763	Overnutrition	ADCY9	adenylate cyclase 9 [Source:HGNC Symbol;Acc:HGNC:240]	Mg
C1257763	Overnutrition	MAP2K5	mitogen-activated protein kinase kinase 5 [Source:HGNC Symbol;Acc:HGNC:6845]	Mg
C1257763	Overnutrition	TNNI3K	TNNI3 interacting kinase [Source:HGNC Symbol;Acc:HGNC:19661]	Mg
C1257763	Overnutrition	ADCY3	adenylate cyclase 3 [Source:HGNC Symbol;Acc:HGNC:234]	Mg
C1257763	Overnutrition	ATP12A	ATPase, H+/K+ transporting, nongastric, alpha polypeptide [Source:HGNC Symbol;Acc:HGNC:13816]	Mg
C1257763	Overnutrition	GNAT2	guanine nucleotide binding protein (G protein), alpha transducing activity polypeptide 2 [Source:HGNC Symbol;Acc:HGNC:4394]	Mg
C1257763	Overnutrition	ARG1	arginase 1 [Source:HGNC Symbol;Acc:HGNC:663]	Mn
C1257763	Overnutrition	ABO	NA	Mn
C1257763	Overnutrition	KMO	kynurenine 3-monooxygenase (kynurenine 3-hydroxylase) [Source:HGNC Symbol;Acc:HGNC:6381]	Vit B2 (FAD)
C1257763	Overnutrition	KMO	kynurenine 3-monooxygenase (kynurenine 3-hydroxylase) [Source:HGNC Symbol;Acc:HGNC:6381]	Vit B3 (NAD)
C1257763	Overnutrition	DBI	diazepam binding inhibitor (GABA receptor modulator, acyl-CoA binding protein) [Source:HGNC Symbol;Acc:HGNC:2690]	Vit B5 (CoA)
C1257763	Overnutrition	ECI2	enoyl-CoA delta isomerase 2 [Source:HGNC Symbol;Acc:HGNC:14601]	Vit B5 (CoA)
C1257763	Overnutrition	ZFP64	ZFP64 zinc finger protein [Source:HGNC Symbol;Acc:HGNC:15940]	Zn
C1257763	Overnutrition	ACMSD	aminocarboxymuconate semialdehyde decarboxylase [Source:HGNC Symbol;Acc:HGNC:19288]	Zn
C1257763	Overnutrition	GCH1	GTP cyclohydrolase 1 [Source:HGNC Symbol;Acc:HGNC:4193]	Zn
C1368019	Paget's Disease	PML	promyelocytic leukemia [Source:HGNC Symbol;Acc:HGNC:9113]	Zn
C0235974	Pancreatic carcinoma	DAPK1	death-associated protein kinase 1 [Source:HGNC Symbol;Acc:HGNC:2674]	Mg
C0235974	Pancreatic carcinoma	ABO	NA	Mn
C0030297	Pancreatic Neoplasm	DAPK1	death-associated protein kinase 1 [Source:HGNC Symbol;Acc:HGNC:2674]	Mg
C0030297	Pancreatic Neoplasm	ABO	NA	Mn
C0030305	Pancreatitis	PRSS1	protease, serine, 1 (trypsin 1) [Source:HGNC Symbol;Acc:HGNC:9475]	Ca
C0030319	Panic Disorder	IYD	iodotyrosine deiodinase [Source:HGNC Symbol;Acc:HGNC:21071]	Vit B2 (FAD)
C0030319	Panic Disorder	IYD	iodotyrosine deiodinase [Source:HGNC Symbol;Acc:HGNC:21071]	Vit B2 (FMN)
C0030319	Panic Disorder	IYD	iodotyrosine deiodinase [Source:HGNC Symbol;Acc:HGNC:21071]	Vit B3 (NAD)
C1868649	PANIC DISORDER 1	IYD	iodotyrosine deiodinase [Source:HGNC Symbol;Acc:HGNC:21071]	Vit B2 (FAD)
C1868649	PANIC DISORDER 1	IYD	iodotyrosine deiodinase [Source:HGNC Symbol;Acc:HGNC:21071]	Vit B2 (FMN)
C1868649	PANIC DISORDER 1	IYD	iodotyrosine deiodinase [Source:HGNC Symbol;Acc:HGNC:21071]	Vit B3 (NAD)
C0036349	Paranoid Schizophrenia	MMP16	matrix metallopeptidase 16 (membrane-inserted) [Source:HGNC Symbol;Acc:HGNC:7162]	Ca
C0036349	Paranoid Schizophrenia	MMP16	matrix metallopeptidase 16 (membrane-inserted) [Source:HGNC Symbol;Acc:HGNC:7162]	Zn
C0036349	Paranoid Schizophrenia	ENOX1	ecto-NOX disulfide-thiol exchanger 1 [Source:HGNC Symbol;Acc:HGNC:25474]	Cu
C0036349	Paranoid Schizophrenia	GMPR	guanosine monophosphate reductase [Source:HGNC Symbol;Acc:HGNC:4376]	K
C0036349	Paranoid Schizophrenia	GMPR	guanosine monophosphate reductase [Source:HGNC Symbol;Acc:HGNC:4376]	Vit B3 (NAD)
C0036349	Paranoid Schizophrenia	PAPD4	PAP associated domain containing 4 [Source:HGNC Symbol;Acc:HGNC:26776]	metal
C0036349	Paranoid Schizophrenia	PAPD4	PAP associated domain containing 4 [Source:HGNC Symbol;Acc:HGNC:26776]	Mg
C0036349	Paranoid Schizophrenia	NT5C2	5'-nucleotidase, cytosolic II [Source:HGNC Symbol;Acc:HGNC:8022]	Mg
C0036349	Paranoid Schizophrenia	LIG4	ligase IV, DNA, ATP-dependent [Source:HGNC Symbol;Acc:HGNC:6601]	Mg
C0036349	Paranoid Schizophrenia	GNAI3	guanine nucleotide binding protein (G protein), alpha inhibiting activity polypeptide 3 [Source:HGNC Symbol;Acc:HGNC:4387]	Mg
C0036349	Paranoid Schizophrenia	AS3MT	arsenite methyltransferase [Source:HGNC Symbol;Acc:HGNC:17452]	SAM
C0036349	Paranoid Schizophrenia	GRIN2A	glutamate receptor, ionotropic, N-methyl D-aspartate 2A [Source:HGNC Symbol;Acc:HGNC:4585]	Zn
C0030508	Parasomnia	MAP2K5	mitogen-activated protein kinase kinase 5 [Source:HGNC Symbol;Acc:HGNC:6845]	Mg
C0030567	Parkinson Disease	SNCA	synuclein, alpha (non A4 component of amyloid precursor) [Source:HGNC Symbol;Acc:HGNC:11138]	Cu
C0030567	Parkinson Disease	CYP17A1	cytochrome P450, family 17, subfamily A, polypeptide 1 [Source:HGNC Symbol;Acc:HGNC:2593]	Heme
C0030567	Parkinson Disease	CYP17A1	cytochrome P450, family 17, subfamily A, polypeptide 1 [Source:HGNC Symbol;Acc:HGNC:2593]	Heme-thiolate
C0030567	Parkinson Disease	CYP17A1	cytochrome P450, family 17, subfamily A, polypeptide 1 [Source:HGNC Symbol;Acc:HGNC:2593]	Vit B3 (NAD)
C0030567	Parkinson Disease	FDFT1	farnesyl-diphosphate farnesyltransferase 1 [Source:HGNC Symbol;Acc:HGNC:3629]	Mg
C0030567	Parkinson Disease	FDFT1	farnesyl-diphosphate farnesyltransferase 1 [Source:HGNC Symbol;Acc:HGNC:3629]	Vit B3 (NAD)
C0030567	Parkinson Disease	NSF	N-ethylmaleimide-sensitive factor [Source:HGNC Symbol;Acc:HGNC:8016]	Mg
C0030567	Parkinson Disease	MCCC1	methylcrotonoyl-CoA carboxylase 1 (alpha) [Source:HGNC Symbol;Acc:HGNC:6936]	Vit B7 (biotin)
C0242422	Parkinsonian Disorders	SNCA	synuclein, alpha (non A4 component of amyloid precursor) [Source:HGNC Symbol;Acc:HGNC:11138]	Cu
C0242422	Parkinsonian Disorders	CYP17A1	cytochrome P450, family 17, subfamily A, polypeptide 1 [Source:HGNC Symbol;Acc:HGNC:2593]	Heme
C0242422	Parkinsonian Disorders	CYP17A1	cytochrome P450, family 17, subfamily A, polypeptide 1 [Source:HGNC Symbol;Acc:HGNC:2593]	Heme-thiolate
C0242422	Parkinsonian Disorders	CYP17A1	cytochrome P450, family 17, subfamily A, polypeptide 1 [Source:HGNC Symbol;Acc:HGNC:2593]	Vit B3 (NAD)
C0242422	Parkinsonian Disorders	FDFT1	farnesyl-diphosphate farnesyltransferase 1 [Source:HGNC Symbol;Acc:HGNC:3629]	Mg
C0242422	Parkinsonian Disorders	FDFT1	farnesyl-diphosphate farnesyltransferase 1 [Source:HGNC Symbol;Acc:HGNC:3629]	Vit B3 (NAD)
C0242422	Parkinsonian Disorders	NSF	N-ethylmaleimide-sensitive factor [Source:HGNC Symbol;Acc:HGNC:8016]	Mg
C0242422	Parkinsonian Disorders	MCCC1	methylcrotonoyl-CoA carboxylase 1 (alpha) [Source:HGNC Symbol;Acc:HGNC:6936]	Vit B7 (biotin)
C0030920	Peptic Ulcer	ABO	NA	Mn
C0031212	Personality Disorders	PLCE1	phospholipase C, epsilon 1 [Source:HGNC Symbol;Acc:HGNC:17175]	Ca
C0031212	Personality Disorders	SPTLC3	serine palmitoyltransferase, long chain base subunit 3 [Source:HGNC Symbol;Acc:HGNC:16253]	Vit B5 (CoA)
C0031212	Personality Disorders	SPTLC3	serine palmitoyltransferase, long chain base subunit 3 [Source:HGNC Symbol;Acc:HGNC:16253]	Vit B6 (PP)
C0031212	Personality Disorders	ITK	IL2-inducible T-cell kinase [Source:HGNC Symbol;Acc:HGNC:6171]	Zn
C0031762	Photosensitivity Disorders	TYR	tyrosinase [Source:HGNC Symbol;Acc:HGNC:12442]	Cu
C0031036	Polyarteritis Nodosa	OMA1	OMA1 zinc metallopeptidase [Source:HGNC Symbol;Acc:HGNC:29661]	Zn
C0032460	Polycystic Ovary Syndrome	SUOX	sulfite oxidase [Source:HGNC Symbol;Acc:HGNC:11460]	Fe
C0032460	Polycystic Ovary Syndrome	SUOX	sulfite oxidase [Source:HGNC Symbol;Acc:HGNC:11460]	Heme
C0032460	Polycystic Ovary Syndrome	SUOX	sulfite oxidase [Source:HGNC Symbol;Acc:HGNC:11460]	Mo
C0032460	Polycystic Ovary Syndrome	SUOX	sulfite oxidase [Source:HGNC Symbol;Acc:HGNC:11460]	Mo-MPT
C0032460	Polycystic Ovary Syndrome	SUOX	sulfite oxidase [Source:HGNC Symbol;Acc:HGNC:11460]	MPT
C0032460	Polycystic Ovary Syndrome	C9orf3	chromosome 9 open reading frame 3 [Source:HGNC Symbol;Acc:HGNC:1361]	Zn
C0038436	Post Traumatic Stress Disorder	TLL1	tolloid-like 1 [Source:HGNC Symbol;Acc:HGNC:11843]	Zn
C0032870	Poxviridae Infections	DAGLA	diacylglycerol lipase, alpha [Source:HGNC Symbol;Acc:HGNC:1165]	Ca
C0032870	Poxviridae Infections	COL1A2	collagen, type I, alpha 2 [Source:HGNC Symbol;Acc:HGNC:2198]	Ca
C0032870	Poxviridae Infections	BCO2	beta-carotene oxygenase 2 [Source:HGNC Symbol;Acc:HGNC:18503]	Fe
C0032870	Poxviridae Infections	DAPK1	death-associated protein kinase 1 [Source:HGNC Symbol;Acc:HGNC:2674]	Mg
C0032870	Poxviridae Infections	IRAK4	interleukin-1 receptor-associated kinase 4 [Source:HGNC Symbol;Acc:HGNC:17967]	Mg
C0032870	Poxviridae Infections	SUPV3L1	suppressor of var1, 3-like 1 (S. cerevisiae) [Source:HGNC Symbol;Acc:HGNC:11471]	Mg
C0032870	Poxviridae Infections	MTHFD2L	methylenetetrahydrofolate dehydrogenase (NADP+ dependent) 2-like [Source:HGNC Symbol;Acc:HGNC:31865]	Mg
C0032870	Poxviridae Infections	MTHFD2L	methylenetetrahydrofolate dehydrogenase (NADP+ dependent) 2-like [Source:HGNC Symbol;Acc:HGNC:31865]	Vit B3 (NAD)
C0032870	Poxviridae Infections	ATP10A	ATPase, class V, type 10A [Source:HGNC Symbol;Acc:HGNC:13542]	Mg
C0032870	Poxviridae Infections	ATP8A1	ATPase, aminophospholipid transporter (APLT), class I, type 8A, member 1 [Source:HGNC Symbol;Acc:HGNC:13531]	Mg
C0032870	Poxviridae Infections	LARGE	like-glycosyltransferase [Source:HGNC Symbol;Acc:HGNC:6511]	Mn
C0032870	Poxviridae Infections	CAMKMT	calmodulin-lysine N-methyltransferase [Source:HGNC Symbol;Acc:HGNC:26276]	SAM
C0032870	Poxviridae Infections	AGBL3	ATP/GTP binding protein-like 3 [Source:HGNC Symbol;Acc:HGNC:27981]	Zn
C0032870	Poxviridae Infections	PHEX	phosphate regulating endopeptidase homolog, X-linked [Source:HGNC Symbol;Acc:HGNC:8918]	Zn
C0032870	Poxviridae Infections	ELAC1	elaC ribonuclease Z 1 [Source:HGNC Symbol;Acc:HGNC:14197]	Zn
C0032870	Poxviridae Infections	KCND2	potassium channel, voltage gated Shal related subfamily D, member 2 [Source:HGNC Symbol;Acc:HGNC:6238]	Zn
C0032870	Poxviridae Infections	KCND3	potassium channel, voltage gated Shal related subfamily D, member 3 [Source:HGNC Symbol;Acc:HGNC:6239]	Zn
C0032870	Poxviridae Infections	GRIN2B	glutamate receptor, ionotropic, N-methyl D-aspartate 2B [Source:HGNC Symbol;Acc:HGNC:4586]	Zn
C0032870	Poxviridae Infections	SMAD4	SMAD family member 4 [Source:HGNC Symbol;Acc:HGNC:6770]	Zn
C1961102	Precursor Cell Lymphoblastic Leukemia Lymphoma	GALNT14	polypeptide N-acetylgalactosaminyltransferase 14 [Source:HGNC Symbol;Acc:HGNC:22946]	Mn
C1961102	Precursor Cell Lymphoblastic Leukemia Lymphoma	PYGL	phosphorylase, glycogen, liver [Source:HGNC Symbol;Acc:HGNC:9725]	Vit B6 (PP)
C1961102	Precursor Cell Lymphoblastic Leukemia Lymphoma	TP63	tumor protein p63 [Source:HGNC Symbol;Acc:HGNC:15979]	Zn
C0011265	Presenile dementia	SLC8A1	solute carrier family 8 (sodium/calcium exchanger), member 1 [Source:HGNC Symbol;Acc:HGNC:11068]	Ca
C0008312	Primary biliary cirrhosis	RPS6KA4	ribosomal protein S6 kinase, 90kDa, polypeptide 4 [Source:HGNC Symbol;Acc:HGNC:10433]	Mg
C0162534	Prion Diseases	NPAS2	neuronal PAS domain protein 2 [Source:HGNC Symbol;Acc:HGNC:7895]	Heme
C0162534	Prion Diseases	PRNP	prion protein [Source:HGNC Symbol;Acc:HGNC:9449]	metal
C0600139	Prostate carcinoma	MMP7	matrix metallopeptidase 7 (matrilysin, uterine) [Source:HGNC Symbol;Acc:HGNC:7174]	Ca
C0600139	Prostate carcinoma	MMP7	matrix metallopeptidase 7 (matrilysin, uterine) [Source:HGNC Symbol;Acc:HGNC:7174]	Zn
C0600139	Prostate carcinoma	TET2	tet methylcytosine dioxygenase 2 [Source:HGNC Symbol;Acc:HGNC:25941]	Fe
C0600139	Prostate carcinoma	TET2	tet methylcytosine dioxygenase 2 [Source:HGNC Symbol;Acc:HGNC:25941]	Zn
C0600139	Prostate carcinoma	NUDT10	nudix (nucleoside diphosphate linked moiety X)-type motif 10 [Source:HGNC Symbol;Acc:HGNC:17621]	Mg
C0600139	Prostate carcinoma	NUDT11	nudix (nucleoside diphosphate linked moiety X)-type motif 11 [Source:HGNC Symbol;Acc:HGNC:18011]	Mg
C0600139	Prostate carcinoma	TERT	telomerase reverse transcriptase [Source:HGNC Symbol;Acc:HGNC:11730]	Mg
C0600139	Prostate carcinoma	ATP9B	ATPase, class II, type 9B [Source:HGNC Symbol;Acc:HGNC:13541]	Mg
C0600139	Prostate carcinoma	SQRDL	sulfide quinone reductase-like (yeast) [Source:HGNC Symbol;Acc:HGNC:20390]	Vit B2 (FAD)
C0600139	Prostate carcinoma	CTBP2	C-terminal binding protein 2 [Source:HGNC Symbol;Acc:HGNC:2495]	Vit B3 (NAD)
C0600139	Prostate carcinoma	GGCX	gamma-glutamyl carboxylase [Source:HGNC Symbol;Acc:HGNC:4247]	Vit K (Menaquinone)
C0600139	Prostate carcinoma	MOB3B	MOB kinase activator 3B [Source:HGNC Symbol;Acc:HGNC:23825]	Zn
C0033578	Prostatic Neoplasms	MMP7	matrix metallopeptidase 7 (matrilysin, uterine) [Source:HGNC Symbol;Acc:HGNC:7174]	Ca
C0033578	Prostatic Neoplasms	MMP7	matrix metallopeptidase 7 (matrilysin, uterine) [Source:HGNC Symbol;Acc:HGNC:7174]	Zn
C0033578	Prostatic Neoplasms	TET2	tet methylcytosine dioxygenase 2 [Source:HGNC Symbol;Acc:HGNC:25941]	Fe
C0033578	Prostatic Neoplasms	TET2	tet methylcytosine dioxygenase 2 [Source:HGNC Symbol;Acc:HGNC:25941]	Zn
C0033578	Prostatic Neoplasms	NUDT10	nudix (nucleoside diphosphate linked moiety X)-type motif 10 [Source:HGNC Symbol;Acc:HGNC:17621]	Mg
C0033578	Prostatic Neoplasms	NUDT11	nudix (nucleoside diphosphate linked moiety X)-type motif 11 [Source:HGNC Symbol;Acc:HGNC:18011]	Mg
C0033578	Prostatic Neoplasms	TERT	telomerase reverse transcriptase [Source:HGNC Symbol;Acc:HGNC:11730]	Mg
C0033578	Prostatic Neoplasms	ATP9B	ATPase, class II, type 9B [Source:HGNC Symbol;Acc:HGNC:13541]	Mg
C0033578	Prostatic Neoplasms	SQRDL	sulfide quinone reductase-like (yeast) [Source:HGNC Symbol;Acc:HGNC:20390]	Vit B2 (FAD)
C0033578	Prostatic Neoplasms	CTBP2	C-terminal binding protein 2 [Source:HGNC Symbol;Acc:HGNC:2495]	Vit B3 (NAD)
C0033578	Prostatic Neoplasms	GGCX	gamma-glutamyl carboxylase [Source:HGNC Symbol;Acc:HGNC:4247]	Vit K (Menaquinone)
C0033578	Prostatic Neoplasms	MOB3B	MOB kinase activator 3B [Source:HGNC Symbol;Acc:HGNC:23825]	Zn
C0033740	Protozoan Infections	SCO1	SCO1 cytochrome c oxidase assembly protein [Source:HGNC Symbol;Acc:HGNC:10603]	Cu
C0033740	Protozoan Infections	ATP2B4	ATPase, Ca++ transporting, plasma membrane 4 [Source:HGNC Symbol;Acc:HGNC:817]	Mg
C0033740	Protozoan Infections	ABO	NA	Mn
C0033860	Psoriasis	NOS2	nitric oxide synthase 2, inducible [Source:HGNC Symbol;Acc:HGNC:7873]	BH4
C0033860	Psoriasis	NOS2	nitric oxide synthase 2, inducible [Source:HGNC Symbol;Acc:HGNC:7873]	Heme
C0033860	Psoriasis	NOS2	nitric oxide synthase 2, inducible [Source:HGNC Symbol;Acc:HGNC:7873]	Vit B2 (FAD)
C0033860	Psoriasis	NOS2	nitric oxide synthase 2, inducible [Source:HGNC Symbol;Acc:HGNC:7873]	Vit B2 (FMN)
C0033860	Psoriasis	NOS2	nitric oxide synthase 2, inducible [Source:HGNC Symbol;Acc:HGNC:7873]	Vit B3 (NAD)
C0033860	Psoriasis	NOS2	nitric oxide synthase 2, inducible [Source:HGNC Symbol;Acc:HGNC:7873]	Zn
C0033860	Psoriasis	REV3L	REV3-like, polymerase (DNA directed), zeta, catalytic subunit [Source:HGNC Symbol;Acc:HGNC:9968]	Fe-S complex
C0033860	Psoriasis	REV3L	REV3-like, polymerase (DNA directed), zeta, catalytic subunit [Source:HGNC Symbol;Acc:HGNC:9968]	Zn
C0033860	Psoriasis	UBLCP1	ubiquitin-like domain containing CTD phosphatase 1 [Source:HGNC Symbol;Acc:HGNC:28110]	Mg
C0033860	Psoriasis	ERAP1	endoplasmic reticulum aminopeptidase 1 [Source:HGNC Symbol;Acc:HGNC:18173]	Zn
C1847014	Pulmonary Disease, Chronic Obstructive, Severe Early Onset	PLCE1	phospholipase C, epsilon 1 [Source:HGNC Symbol;Acc:HGNC:17175]	Ca
C1847014	Pulmonary Disease, Chronic Obstructive, Severe Early Onset	ATP2C2	ATPase, Ca++ transporting, type 2C, member 2 [Source:HGNC Symbol;Acc:HGNC:29103]	Ca
C1847014	Pulmonary Disease, Chronic Obstructive, Severe Early Onset	ATP2C2	ATPase, Ca++ transporting, type 2C, member 2 [Source:HGNC Symbol;Acc:HGNC:29103]	Mg
C1847014	Pulmonary Disease, Chronic Obstructive, Severe Early Onset	FTO	fat mass and obesity associated [Source:HGNC Symbol;Acc:HGNC:24678]	Fe
C1847014	Pulmonary Disease, Chronic Obstructive, Severe Early Onset	IREB2	iron-responsive element binding protein 2 [Source:HGNC Symbol;Acc:HGNC:6115]	Fe-S complex
C1847014	Pulmonary Disease, Chronic Obstructive, Severe Early Onset	CDYL	chromodomain protein, Y-like [Source:HGNC Symbol;Acc:HGNC:1811]	Vit B5 (CoA)
C1847014	Pulmonary Disease, Chronic Obstructive, Severe Early Onset	APIP	APAF1 interacting protein [Source:HGNC Symbol;Acc:HGNC:17581]	Zn
C1847014	Pulmonary Disease, Chronic Obstructive, Severe Early Onset	BAK1	BCL2-antagonist/killer 1 [Source:HGNC Symbol;Acc:HGNC:949]	Zn
C0034069	Pulmonary Fibrosis	TERT	telomerase reverse transcriptase [Source:HGNC Symbol;Acc:HGNC:11730]	Mg
C0700639	Pyloric Stenosis, Hypertrophic	SIK3	NA	Mg
C1867403	Pyloric Stenosis, Infantile Hypertrophic 1	SIK3	NA	Mg
C1510432	Radiation Sickness	TYR	tyrosinase [Source:HGNC Symbol;Acc:HGNC:12442]	Cu
C0034951	Refractive Errors	CYP26A1	cytochrome P450, family 26, subfamily A, polypeptide 1 [Source:HGNC Symbol;Acc:HGNC:2603]	Heme
C0034951	Refractive Errors	PDE7A	phosphodiesterase 7A [Source:HGNC Symbol;Acc:HGNC:8791]	metal cation
C0034951	Refractive Errors	SRPK2	SRSF protein kinase 2 [Source:HGNC Symbol;Acc:HGNC:11306]	Mg
C0034951	Refractive Errors	ADCY2	adenylate cyclase 2 (brain) [Source:HGNC Symbol;Acc:HGNC:233]	Mg
C0034951	Refractive Errors	CNDP2	CNDP dipeptidase 2 (metallopeptidase M20 family) [Source:HGNC Symbol;Acc:HGNC:24437]	Mn
C0034951	Refractive Errors	CHDH	choline dehydrogenase [Source:HGNC Symbol;Acc:HGNC:24288]	PQQ
C0034951	Refractive Errors	CHDH	choline dehydrogenase [Source:HGNC Symbol;Acc:HGNC:24288]	Vit B2 (FAD)
C0034951	Refractive Errors	ALDH1A2	aldehyde dehydrogenase 1 family, member A2 [Source:HGNC Symbol;Acc:HGNC:15472]	Vit B2 (FAD)
C0034951	Refractive Errors	ALDH1A2	aldehyde dehydrogenase 1 family, member A2 [Source:HGNC Symbol;Acc:HGNC:15472]	Vit B3 (NAD)
C0034951	Refractive Errors	PCCA	propionyl CoA carboxylase, alpha polypeptide [Source:HGNC Symbol;Acc:HGNC:8653]	Vit B7 (biotin)
C0034951	Refractive Errors	ASPA	aspartoacylase [Source:HGNC Symbol;Acc:HGNC:756]	Zn
C0034951	Refractive Errors	ECEL1	endothelin converting enzyme-like 1 [Source:HGNC Symbol;Acc:HGNC:3147]	Zn
C0034951	Refractive Errors	MIPEP	mitochondrial intermediate peptidase [Source:HGNC Symbol;Acc:HGNC:7104]	Zn
C0034951	Refractive Errors	PML	promyelocytic leukemia [Source:HGNC Symbol;Acc:HGNC:9113]	Zn
C0034951	Refractive Errors	CA8	carbonic anhydrase VIII [Source:HGNC Symbol;Acc:HGNC:1382]	Zn
C1565489	Renal Insufficiency	MPPED2	metallophosphoesterase domain containing 2 [Source:HGNC Symbol;Acc:HGNC:1180]	Mn
C1565489	Renal Insufficiency	ADAM28	ADAM metallopeptidase domain 28 [Source:HGNC Symbol;Acc:HGNC:206]	Zn
C0035228	Respiratory Hypersensitivity	TYRP1	tyrosinase-related protein 1 [Source:HGNC Symbol;Acc:HGNC:12450]	Cu
C0035228	Respiratory Hypersensitivity	SUOX	sulfite oxidase [Source:HGNC Symbol;Acc:HGNC:11460]	Fe
C0035228	Respiratory Hypersensitivity	SUOX	sulfite oxidase [Source:HGNC Symbol;Acc:HGNC:11460]	Heme
C0035228	Respiratory Hypersensitivity	SUOX	sulfite oxidase [Source:HGNC Symbol;Acc:HGNC:11460]	Mo
C0035228	Respiratory Hypersensitivity	SUOX	sulfite oxidase [Source:HGNC Symbol;Acc:HGNC:11460]	Mo-MPT
C0035228	Respiratory Hypersensitivity	SUOX	sulfite oxidase [Source:HGNC Symbol;Acc:HGNC:11460]	MPT
C0035228	Respiratory Hypersensitivity	PDE4D	phosphodiesterase 4D, cAMP-specific [Source:HGNC Symbol;Acc:HGNC:8783]	metal cation
C0035228	Respiratory Hypersensitivity	LPIN2	lipin 2 [Source:HGNC Symbol;Acc:HGNC:14450]	Mg
C0035228	Respiratory Hypersensitivity	CDK2	cyclin-dependent kinase 2 [Source:HGNC Symbol;Acc:HGNC:1771]	Mg
C0035228	Respiratory Hypersensitivity	NNMT	nicotinamide N-methyltransferase [Source:HGNC Symbol;Acc:HGNC:7861]	SAM
C0035228	Respiratory Hypersensitivity	RAD50	RAD50 homolog (S. cerevisiae) [Source:HGNC Symbol;Acc:HGNC:9816]	Zn
C0035228	Respiratory Hypersensitivity	SMAD3	SMAD family member 3 [Source:HGNC Symbol;Acc:HGNC:6769]	Zn
C0035228	Respiratory Hypersensitivity	CRBN	cereblon [Source:HGNC Symbol;Acc:HGNC:30185]	Zn
C0035258	Restless Legs Syndrome	MAP2K5	mitogen-activated protein kinase kinase 5 [Source:HGNC Symbol;Acc:HGNC:6845]	Mg
C0024302	Reticulosarcoma	CDC42BPB	CDC42 binding protein kinase beta (DMPK-like) [Source:HGNC Symbol;Acc:HGNC:1738]	Mg
C0035435	Rheumatism	PADI4	peptidyl arginine deiminase, type IV [Source:HGNC Symbol;Acc:HGNC:18368]	Ca
C0035435	Rheumatism	NRXN1	neurexin 1 [Source:HGNC Symbol;Acc:HGNC:8008]	Ca
C0035435	Rheumatism	ENOX1	ecto-NOX disulfide-thiol exchanger 1 [Source:HGNC Symbol;Acc:HGNC:25474]	Cu
C0035435	Rheumatism	P4HA2	prolyl 4-hydroxylase, alpha polypeptide II [Source:HGNC Symbol;Acc:HGNC:8547]	Fe
C0035435	Rheumatism	P4HA2	prolyl 4-hydroxylase, alpha polypeptide II [Source:HGNC Symbol;Acc:HGNC:8547]	Vit C (Ascorbic Acid)
C0035435	Rheumatism	PDE2A	phosphodiesterase 2A, cGMP-stimulated [Source:HGNC Symbol;Acc:HGNC:8777]	metal cation
C0035435	Rheumatism	B3GNT2	UDP-GlcNAc:betaGal beta-1,3-N-acetylglucosaminyltransferase 2 [Source:HGNC Symbol;Acc:HGNC:15629]	Mn
C0035435	Rheumatism	GALNT18	polypeptide N-acetylgalactosaminyltransferase 18 [Source:HGNC Symbol;Acc:HGNC:30488]	Mn
C0035435	Rheumatism	DOT1L	DOT1-like histone H3K79 methyltransferase [Source:HGNC Symbol;Acc:HGNC:24948]	SAM
C0035435	Rheumatism	ETFA	electron-transfer-flavoprotein, alpha polypeptide [Source:HGNC Symbol;Acc:HGNC:3481]	Vit B2 (FAD)
C0035435	Rheumatism	DUS4L	dihydrouridine synthase 4-like (S. cerevisiae) [Source:HGNC Symbol;Acc:HGNC:21517]	Vit B2 (FAD)
C0035435	Rheumatism	MMEL1	membrane metallo-endopeptidase-like 1 [Source:HGNC Symbol;Acc:HGNC:14668]	Zn
C0003873	Rheumatoid Arthritis	PADI4	peptidyl arginine deiminase, type IV [Source:HGNC Symbol;Acc:HGNC:18368]	Ca
C0003873	Rheumatoid Arthritis	EDIL3	EGF-like repeats and discoidin I-like domains 3 [Source:HGNC Symbol;Acc:HGNC:3173]	Ca
C0003873	Rheumatoid Arthritis	NRXN1	neurexin 1 [Source:HGNC Symbol;Acc:HGNC:8008]	Ca
C0003873	Rheumatoid Arthritis	ENOX1	ecto-NOX disulfide-thiol exchanger 1 [Source:HGNC Symbol;Acc:HGNC:25474]	Cu
C0003873	Rheumatoid Arthritis	P4HA2	prolyl 4-hydroxylase, alpha polypeptide II [Source:HGNC Symbol;Acc:HGNC:8547]	Fe
C0003873	Rheumatoid Arthritis	P4HA2	prolyl 4-hydroxylase, alpha polypeptide II [Source:HGNC Symbol;Acc:HGNC:8547]	Vit C (Ascorbic Acid)
C0003873	Rheumatoid Arthritis	PDE2A	phosphodiesterase 2A, cGMP-stimulated [Source:HGNC Symbol;Acc:HGNC:8777]	metal cation
C0003873	Rheumatoid Arthritis	ANTXR2	anthrax toxin receptor 2 [Source:HGNC Symbol;Acc:HGNC:21732]	metal cation
C0003873	Rheumatoid Arthritis	B3GNT2	UDP-GlcNAc:betaGal beta-1,3-N-acetylglucosaminyltransferase 2 [Source:HGNC Symbol;Acc:HGNC:15629]	Mn
C0003873	Rheumatoid Arthritis	GALNT18	polypeptide N-acetylgalactosaminyltransferase 18 [Source:HGNC Symbol;Acc:HGNC:30488]	Mn
C0003873	Rheumatoid Arthritis	ETFA	electron-transfer-flavoprotein, alpha polypeptide [Source:HGNC Symbol;Acc:HGNC:3481]	Vit B2 (FAD)
C0003873	Rheumatoid Arthritis	ERAP1	endoplasmic reticulum aminopeptidase 1 [Source:HGNC Symbol;Acc:HGNC:18173]	Zn
C0003873	Rheumatoid Arthritis	MMEL1	membrane metallo-endopeptidase-like 1 [Source:HGNC Symbol;Acc:HGNC:14668]	Zn
C0035455	Rhinitis	ENTPD6	ectonucleoside triphosphate diphosphohydrolase 6 (putative) [Source:HGNC Symbol;Acc:HGNC:3368]	Ca
C0035457	Rhinitis, Allergic, Perennial	ENTPD6	ectonucleoside triphosphate diphosphohydrolase 6 (putative) [Source:HGNC Symbol;Acc:HGNC:3368]	Ca
C1261473	Sarcoma	PCSK9	proprotein convertase subtilisin/kexin type 9 [Source:HGNC Symbol;Acc:HGNC:20001]	Ca
C1261473	Sarcoma	TCN2	transcobalamin II [Source:HGNC Symbol;Acc:HGNC:11653]	Co
C1261473	Sarcoma	TCN2	transcobalamin II [Source:HGNC Symbol;Acc:HGNC:11653]	Vit B12 (AB12)
C1261473	Sarcoma	ADAMTS6	ADAM metallopeptidase with thrombospondin type 1 motif, 6 [Source:HGNC Symbol;Acc:HGNC:222]	Zn
C1261473	Sarcoma	ADAMTS17	ADAM metallopeptidase with thrombospondin type 1 motif, 17 [Source:HGNC Symbol;Acc:HGNC:17109]	Zn
C0036341	Schizophrenia	PIK3C2A	phosphatidylinositol-4-phosphate 3-kinase, catalytic subunit type 2 alpha [Source:HGNC Symbol;Acc:HGNC:8971]	Ca
C0036341	Schizophrenia	MMP16	matrix metallopeptidase 16 (membrane-inserted) [Source:HGNC Symbol;Acc:HGNC:7162]	Ca
C0036341	Schizophrenia	MMP16	matrix metallopeptidase 16 (membrane-inserted) [Source:HGNC Symbol;Acc:HGNC:7162]	Zn
C0036341	Schizophrenia	SHH	sonic hedgehog [Source:HGNC Symbol;Acc:HGNC:10848]	Ca
C0036341	Schizophrenia	SHH	sonic hedgehog [Source:HGNC Symbol;Acc:HGNC:10848]	Zn
C0036341	Schizophrenia	PAM	peptidylglycine alpha-amidating monooxygenase [Source:HGNC Symbol;Acc:HGNC:8596]	Cu
C0036341	Schizophrenia	PAM	peptidylglycine alpha-amidating monooxygenase [Source:HGNC Symbol;Acc:HGNC:8596]	Zn
C0036341	Schizophrenia	PHF8	PHD finger protein 8 [Source:HGNC Symbol;Acc:HGNC:20672]	Fe
C0036341	Schizophrenia	NT5C2	5'-nucleotidase, cytosolic II [Source:HGNC Symbol;Acc:HGNC:8022]	Mg
C0036341	Schizophrenia	SNRK	SNF related kinase [Source:HGNC Symbol;Acc:HGNC:30598]	Mg
C0036341	Schizophrenia	LIG4	ligase IV, DNA, ATP-dependent [Source:HGNC Symbol;Acc:HGNC:6601]	Mg
C0036341	Schizophrenia	AS3MT	arsenite methyltransferase [Source:HGNC Symbol;Acc:HGNC:17452]	SAM
C0036341	Schizophrenia	SPTLC1	serine palmitoyltransferase, long chain base subunit 1 [Source:HGNC Symbol;Acc:HGNC:11277]	Vit B5 (CoA)
C0036341	Schizophrenia	SPTLC1	serine palmitoyltransferase, long chain base subunit 1 [Source:HGNC Symbol;Acc:HGNC:11277]	Vit B6 (PP)
C0036341	Schizophrenia	ADAM19	ADAM metallopeptidase domain 19 [Source:HGNC Symbol;Acc:HGNC:197]	Zn
C0036341	Schizophrenia	AMPD3	adenosine monophosphate deaminase 3 [Source:HGNC Symbol;Acc:HGNC:470]	Zn
C0036341	Schizophrenia	ADAMTS16	ADAM metallopeptidase with thrombospondin type 1 motif, 16 [Source:HGNC Symbol;Acc:HGNC:17108]	Zn
C0036341	Schizophrenia	RELN	reelin [Source:HGNC Symbol;Acc:HGNC:9957]	Zn
C0036341	Schizophrenia	GRIN2A	glutamate receptor, ionotropic, N-methyl D-aspartate 2A [Source:HGNC Symbol;Acc:HGNC:4585]	Zn
C0525046	Schizophrenia And Disorders With Psychotic Features	PIK3C2A	phosphatidylinositol-4-phosphate 3-kinase, catalytic subunit type 2 alpha [Source:HGNC Symbol;Acc:HGNC:8971]	Ca
C0525046	Schizophrenia And Disorders With Psychotic Features	MMP16	matrix metallopeptidase 16 (membrane-inserted) [Source:HGNC Symbol;Acc:HGNC:7162]	Ca
C0525046	Schizophrenia And Disorders With Psychotic Features	MMP16	matrix metallopeptidase 16 (membrane-inserted) [Source:HGNC Symbol;Acc:HGNC:7162]	Zn
C0525046	Schizophrenia And Disorders With Psychotic Features	SHH	sonic hedgehog [Source:HGNC Symbol;Acc:HGNC:10848]	Ca
C0525046	Schizophrenia And Disorders With Psychotic Features	SHH	sonic hedgehog [Source:HGNC Symbol;Acc:HGNC:10848]	Zn
C0525046	Schizophrenia And Disorders With Psychotic Features	PAM	peptidylglycine alpha-amidating monooxygenase [Source:HGNC Symbol;Acc:HGNC:8596]	Cu
C0525046	Schizophrenia And Disorders With Psychotic Features	PAM	peptidylglycine alpha-amidating monooxygenase [Source:HGNC Symbol;Acc:HGNC:8596]	Zn
C0525046	Schizophrenia And Disorders With Psychotic Features	PHF8	PHD finger protein 8 [Source:HGNC Symbol;Acc:HGNC:20672]	Fe
C0525046	Schizophrenia And Disorders With Psychotic Features	NT5C2	5'-nucleotidase, cytosolic II [Source:HGNC Symbol;Acc:HGNC:8022]	Mg
C0525046	Schizophrenia And Disorders With Psychotic Features	SNRK	SNF related kinase [Source:HGNC Symbol;Acc:HGNC:30598]	Mg
C0525046	Schizophrenia And Disorders With Psychotic Features	LIG4	ligase IV, DNA, ATP-dependent [Source:HGNC Symbol;Acc:HGNC:6601]	Mg
C0525046	Schizophrenia And Disorders With Psychotic Features	AS3MT	arsenite methyltransferase [Source:HGNC Symbol;Acc:HGNC:17452]	SAM
C0525046	Schizophrenia And Disorders With Psychotic Features	SPTLC1	serine palmitoyltransferase, long chain base subunit 1 [Source:HGNC Symbol;Acc:HGNC:11277]	Vit B5 (CoA)
C0525046	Schizophrenia And Disorders With Psychotic Features	SPTLC1	serine palmitoyltransferase, long chain base subunit 1 [Source:HGNC Symbol;Acc:HGNC:11277]	Vit B6 (PP)
C0525046	Schizophrenia And Disorders With Psychotic Features	ADAM19	ADAM metallopeptidase domain 19 [Source:HGNC Symbol;Acc:HGNC:197]	Zn
C0525046	Schizophrenia And Disorders With Psychotic Features	AMPD3	adenosine monophosphate deaminase 3 [Source:HGNC Symbol;Acc:HGNC:470]	Zn
C0525046	Schizophrenia And Disorders With Psychotic Features	ADAMTS16	ADAM metallopeptidase with thrombospondin type 1 motif, 16 [Source:HGNC Symbol;Acc:HGNC:17108]	Zn
C0525046	Schizophrenia And Disorders With Psychotic Features	RELN	reelin [Source:HGNC Symbol;Acc:HGNC:9957]	Zn
C0525046	Schizophrenia And Disorders With Psychotic Features	GRIN2A	glutamate receptor, ionotropic, N-methyl D-aspartate 2A [Source:HGNC Symbol;Acc:HGNC:4585]	Zn
C0011644	Scleroderma	ESYT1	extended synaptotagmin-like protein 1 [Source:HGNC Symbol;Acc:HGNC:29534]	Ca
C0036429	Sclerosis	PPCDC	phosphopantothenoylcysteine decarboxylase [Source:HGNC Symbol;Acc:HGNC:28107]	Vit B2 (FAD)
C0036429	Sclerosis	PPCDC	phosphopantothenoylcysteine decarboxylase [Source:HGNC Symbol;Acc:HGNC:28107]	Vit B2 (FMN)
C0011268	Senile dementia	MMP12	matrix metallopeptidase 12 (macrophage elastase) [Source:HGNC Symbol;Acc:HGNC:7158]	Ca
C0011268	Senile dementia	MMP12	matrix metallopeptidase 12 (macrophage elastase) [Source:HGNC Symbol;Acc:HGNC:7158]	Zn
C0011268	Senile dementia	TGM6	transglutaminase 6 [Source:HGNC Symbol;Acc:HGNC:16255]	Ca
C0011268	Senile dementia	EDIL3	EGF-like repeats and discoidin I-like domains 3 [Source:HGNC Symbol;Acc:HGNC:3173]	Ca
C0011268	Senile dementia	CYP27C1	cytochrome P450, family 27, subfamily C, polypeptide 1 [Source:HGNC Symbol;Acc:HGNC:33480]	Heme
C0011268	Senile dementia	CYCS	cytochrome c, somatic [Source:HGNC Symbol;Acc:HGNC:19986]	Heme
C0011268	Senile dementia	PDE7B	phosphodiesterase 7B [Source:HGNC Symbol;Acc:HGNC:8792]	metal cation
C0011268	Senile dementia	PELO	pelota homolog (Drosophila) [Source:HGNC Symbol;Acc:HGNC:8829]	metal cation
C0011268	Senile dementia	STK32B	serine/threonine kinase 32B [Source:HGNC Symbol;Acc:HGNC:14217]	Mg
C0019100	Severe Dengue	PLCE1	phospholipase C, epsilon 1 [Source:HGNC Symbol;Acc:HGNC:17175]	Ca
C0549622	Sexual Dysfunction	ADAMTS19	ADAM metallopeptidase with thrombospondin type 1 motif, 19 [Source:HGNC Symbol;Acc:HGNC:17111]	Zn
C0699893	Skin carcinoma	PADI6	peptidyl arginine deiminase, type VI [Source:HGNC Symbol;Acc:HGNC:20449]	Ca
C0699893	Skin carcinoma	RHOU	ras homolog family member U [Source:HGNC Symbol;Acc:HGNC:17794]	Mg
C0699893	Skin carcinoma	TP53	tumor protein p53 [Source:HGNC Symbol;Acc:HGNC:11998]	Zn
C0162817	Skin Diseases, Eczematous	CRNN	cornulin [Source:HGNC Symbol;Acc:HGNC:1230]	Ca
C0162817	Skin Diseases, Eczematous	ADO	2-aminoethanethiol (cysteamine) dioxygenase [Source:HGNC Symbol;Acc:HGNC:23506]	Fe
C0162817	Skin Diseases, Eczematous	CYP24A1	cytochrome P450, family 24, subfamily A, polypeptide 1 [Source:HGNC Symbol;Acc:HGNC:2602]	Heme
C0162817	Skin Diseases, Eczematous	ADAMTS10	ADAM metallopeptidase with thrombospondin type 1 motif, 10 [Source:HGNC Symbol;Acc:HGNC:13201]	Zn
C0162818	Skin Diseases, Papulosquamous	NOS2	nitric oxide synthase 2, inducible [Source:HGNC Symbol;Acc:HGNC:7873]	BH4
C0162818	Skin Diseases, Papulosquamous	NOS2	nitric oxide synthase 2, inducible [Source:HGNC Symbol;Acc:HGNC:7873]	Heme
C0162818	Skin Diseases, Papulosquamous	NOS2	nitric oxide synthase 2, inducible [Source:HGNC Symbol;Acc:HGNC:7873]	Vit B2 (FAD)
C0162818	Skin Diseases, Papulosquamous	NOS2	nitric oxide synthase 2, inducible [Source:HGNC Symbol;Acc:HGNC:7873]	Vit B2 (FMN)
C0162818	Skin Diseases, Papulosquamous	NOS2	nitric oxide synthase 2, inducible [Source:HGNC Symbol;Acc:HGNC:7873]	Vit B3 (NAD)
C0162818	Skin Diseases, Papulosquamous	NOS2	nitric oxide synthase 2, inducible [Source:HGNC Symbol;Acc:HGNC:7873]	Zn
C0162818	Skin Diseases, Papulosquamous	REV3L	REV3-like, polymerase (DNA directed), zeta, catalytic subunit [Source:HGNC Symbol;Acc:HGNC:9968]	Fe-S complex
C0162818	Skin Diseases, Papulosquamous	REV3L	REV3-like, polymerase (DNA directed), zeta, catalytic subunit [Source:HGNC Symbol;Acc:HGNC:9968]	Zn
C0162818	Skin Diseases, Papulosquamous	UBLCP1	ubiquitin-like domain containing CTD phosphatase 1 [Source:HGNC Symbol;Acc:HGNC:28110]	Mg
C0162818	Skin Diseases, Papulosquamous	ERAP1	endoplasmic reticulum aminopeptidase 1 [Source:HGNC Symbol;Acc:HGNC:18173]	Zn
C0162819	Skin Diseases, Vascular	ERAP1	endoplasmic reticulum aminopeptidase 1 [Source:HGNC Symbol;Acc:HGNC:18173]	Zn
C0162819	Skin Diseases, Vascular	OMA1	OMA1 zinc metallopeptidase [Source:HGNC Symbol;Acc:HGNC:29661]	Zn
C0037286	Skin Neoplasms	PADI6	peptidyl arginine deiminase, type VI [Source:HGNC Symbol;Acc:HGNC:20449]	Ca
C0037286	Skin Neoplasms	TYR	tyrosinase [Source:HGNC Symbol;Acc:HGNC:12442]	Cu
C0037286	Skin Neoplasms	FTO	fat mass and obesity associated [Source:HGNC Symbol;Acc:HGNC:24678]	Fe
C0037286	Skin Neoplasms	RHOU	ras homolog family member U [Source:HGNC Symbol;Acc:HGNC:17794]	Mg
C0037286	Skin Neoplasms	MTAP	methylthioadenosine phosphorylase [Source:HGNC Symbol;Acc:HGNC:7413]	Phosphate
C0037286	Skin Neoplasms	TP53	tumor protein p53 [Source:HGNC Symbol;Acc:HGNC:11998]	Zn
C0851578	Sleep Disorders	CPT1B	carnitine palmitoyltransferase 1B (muscle) [Source:HGNC Symbol;Acc:HGNC:2329]	Vit B5 (CoA)
C0752287	Sleep Disorders, Intrinsic	MAP2K5	mitogen-activated protein kinase kinase 5 [Source:HGNC Symbol;Acc:HGNC:6845]	Mg
C0037341	Slow Virus Diseases	PRMT6	protein arginine methyltransferase 6 [Source:HGNC Symbol;Acc:HGNC:18241]	SAM
C0037354	Smallpox	DAGLA	diacylglycerol lipase, alpha [Source:HGNC Symbol;Acc:HGNC:1165]	Ca
C0037354	Smallpox	COL1A2	collagen, type I, alpha 2 [Source:HGNC Symbol;Acc:HGNC:2198]	Ca
C0037354	Smallpox	BCO2	beta-carotene oxygenase 2 [Source:HGNC Symbol;Acc:HGNC:18503]	Fe
C0037354	Smallpox	DAPK1	death-associated protein kinase 1 [Source:HGNC Symbol;Acc:HGNC:2674]	Mg
C0037354	Smallpox	IRAK4	interleukin-1 receptor-associated kinase 4 [Source:HGNC Symbol;Acc:HGNC:17967]	Mg
C0037354	Smallpox	SUPV3L1	suppressor of var1, 3-like 1 (S. cerevisiae) [Source:HGNC Symbol;Acc:HGNC:11471]	Mg
C0037354	Smallpox	MTHFD2L	methylenetetrahydrofolate dehydrogenase (NADP+ dependent) 2-like [Source:HGNC Symbol;Acc:HGNC:31865]	Mg
C0037354	Smallpox	MTHFD2L	methylenetetrahydrofolate dehydrogenase (NADP+ dependent) 2-like [Source:HGNC Symbol;Acc:HGNC:31865]	Vit B3 (NAD)
C0037354	Smallpox	ATP10A	ATPase, class V, type 10A [Source:HGNC Symbol;Acc:HGNC:13542]	Mg
C0037354	Smallpox	ATP8A1	ATPase, aminophospholipid transporter (APLT), class I, type 8A, member 1 [Source:HGNC Symbol;Acc:HGNC:13531]	Mg
C0037354	Smallpox	LARGE	like-glycosyltransferase [Source:HGNC Symbol;Acc:HGNC:6511]	Mn
C0037354	Smallpox	CAMKMT	calmodulin-lysine N-methyltransferase [Source:HGNC Symbol;Acc:HGNC:26276]	SAM
C0037354	Smallpox	AGBL3	ATP/GTP binding protein-like 3 [Source:HGNC Symbol;Acc:HGNC:27981]	Zn
C0037354	Smallpox	PHEX	phosphate regulating endopeptidase homolog, X-linked [Source:HGNC Symbol;Acc:HGNC:8918]	Zn
C0037354	Smallpox	ELAC1	elaC ribonuclease Z 1 [Source:HGNC Symbol;Acc:HGNC:14197]	Zn
C0037354	Smallpox	KCND2	potassium channel, voltage gated Shal related subfamily D, member 2 [Source:HGNC Symbol;Acc:HGNC:6238]	Zn
C0037354	Smallpox	KCND3	potassium channel, voltage gated Shal related subfamily D, member 3 [Source:HGNC Symbol;Acc:HGNC:6239]	Zn
C0037354	Smallpox	GRIN2B	glutamate receptor, ionotropic, N-methyl D-aspartate 2B [Source:HGNC Symbol;Acc:HGNC:4586]	Zn
C0037354	Smallpox	SMAD4	SMAD family member 4 [Source:HGNC Symbol;Acc:HGNC:6770]	Zn
C0037822	Speech Disorders	PCSK6	proprotein convertase subtilisin/kexin type 6 [Source:HGNC Symbol;Acc:HGNC:8569]	Ca
C0037933	Spinal Diseases	CRBN	cereblon [Source:HGNC Symbol;Acc:HGNC:30185]	Zn
C0949691	Spondylarthropathies	EDIL3	EGF-like repeats and discoidin I-like domains 3 [Source:HGNC Symbol;Acc:HGNC:3173]	Ca
C0949691	Spondylarthropathies	ANTXR2	anthrax toxin receptor 2 [Source:HGNC Symbol;Acc:HGNC:21732]	metal cation
C0949691	Spondylarthropathies	B3GNT2	UDP-GlcNAc:betaGal beta-1,3-N-acetylglucosaminyltransferase 2 [Source:HGNC Symbol;Acc:HGNC:15629]	Mn
C0949691	Spondylarthropathies	ERAP1	endoplasmic reticulum aminopeptidase 1 [Source:HGNC Symbol;Acc:HGNC:18173]	Zn
C0205707	Sprue	YDJC	YdjC homolog (bacterial) [Source:HGNC Symbol;Acc:HGNC:27158]	Mg
C0205707	Sprue	MMEL1	membrane metallo-endopeptidase-like 1 [Source:HGNC Symbol;Acc:HGNC:14668]	Zn
C0206720	Squamous Cell Neoplasms	CHEK2	checkpoint kinase 2 [Source:HGNC Symbol;Acc:HGNC:16627]	Mg
C0206720	Squamous Cell Neoplasms	SMG6	SMG6 nonsense mediated mRNA decay factor [Source:HGNC Symbol;Acc:HGNC:17809]	Mn
C0699791	Stomach Carcinoma	PLCE1	phospholipase C, epsilon 1 [Source:HGNC Symbol;Acc:HGNC:17175]	Ca
C0699791	Stomach Carcinoma	PRKAA1	protein kinase, AMP-activated, alpha 1 catalytic subunit [Source:HGNC Symbol;Acc:HGNC:9376]	Mg
C0699791	Stomach Carcinoma	CHEK2	checkpoint kinase 2 [Source:HGNC Symbol;Acc:HGNC:16627]	Mg
C0038356	Stomach Neoplasms	PLCE1	phospholipase C, epsilon 1 [Source:HGNC Symbol;Acc:HGNC:17175]	Ca
C0038356	Stomach Neoplasms	PRKAA1	protein kinase, AMP-activated, alpha 1 catalytic subunit [Source:HGNC Symbol;Acc:HGNC:9376]	Mg
C0038356	Stomach Neoplasms	CHEK2	checkpoint kinase 2 [Source:HGNC Symbol;Acc:HGNC:16627]	Mg
C0038441	Stress Disorders, Traumatic	TLL1	tolloid-like 1 [Source:HGNC Symbol;Acc:HGNC:11843]	Zn
C0236816	Stress Disorders, Traumatic, Acute	TLL1	tolloid-like 1 [Source:HGNC Symbol;Acc:HGNC:11843]	Zn
C1720824	Sudden Cardiac Arrest	PLCE1	phospholipase C, epsilon 1 [Source:HGNC Symbol;Acc:HGNC:17175]	Ca
C1720824	Sudden Cardiac Arrest	ACVR1	activin A receptor, type I [Source:HGNC Symbol;Acc:HGNC:171]	Mg
C0038814	Sunburn	TYR	tyrosinase [Source:HGNC Symbol;Acc:HGNC:12442]	Cu
C0036421	Systemic Scleroderma	ESYT1	extended synaptotagmin-like protein 1 [Source:HGNC Symbol;Acc:HGNC:29534]	Ca
C0949664	Tauopathies	MMP12	matrix metallopeptidase 12 (macrophage elastase) [Source:HGNC Symbol;Acc:HGNC:7158]	Ca
C0949664	Tauopathies	MMP12	matrix metallopeptidase 12 (macrophage elastase) [Source:HGNC Symbol;Acc:HGNC:7158]	Zn
C0949664	Tauopathies	TGM6	transglutaminase 6 [Source:HGNC Symbol;Acc:HGNC:16255]	Ca
C0949664	Tauopathies	EDIL3	EGF-like repeats and discoidin I-like domains 3 [Source:HGNC Symbol;Acc:HGNC:3173]	Ca
C0949664	Tauopathies	CYP27C1	cytochrome P450, family 27, subfamily C, polypeptide 1 [Source:HGNC Symbol;Acc:HGNC:33480]	Heme
C0949664	Tauopathies	CYCS	cytochrome c, somatic [Source:HGNC Symbol;Acc:HGNC:19986]	Heme
C0949664	Tauopathies	PDE7B	phosphodiesterase 7B [Source:HGNC Symbol;Acc:HGNC:8792]	metal cation
C0949664	Tauopathies	PELO	pelota homolog (Drosophila) [Source:HGNC Symbol;Acc:HGNC:8829]	metal cation
C0949664	Tauopathies	STK32B	serine/threonine kinase 32B [Source:HGNC Symbol;Acc:HGNC:14217]	Mg
C2718017	TDP 43 Proteinopathies	STK36	serine/threonine kinase 36 [Source:HGNC Symbol;Acc:HGNC:17209]	Mg
C2718017	TDP 43 Proteinopathies	B4GALT6	UDP-Gal:betaGlcNAc beta 1,4- galactosyltransferase, polypeptide 6 [Source:HGNC Symbol;Acc:HGNC:929]	Mn
C2718017	TDP 43 Proteinopathies	UNC13A	unc-13 homolog A (C. elegans) [Source:HGNC Symbol;Acc:HGNC:23150]	Zn
C1336708	Testicular Germ Cell Tumor	HPGDS	hematopoietic prostaglandin D synthase [Source:HGNC Symbol;Acc:HGNC:17890]	GSH
C1336708	Testicular Germ Cell Tumor	TERT	telomerase reverse transcriptase [Source:HGNC Symbol;Acc:HGNC:11730]	Mg
C1336708	Testicular Germ Cell Tumor	BAK1	BCL2-antagonist/killer 1 [Source:HGNC Symbol;Acc:HGNC:949]	Zn
C0855197	Testicular Malignant Germ Cell Tumor	TERT	telomerase reverse transcriptase [Source:HGNC Symbol;Acc:HGNC:11730]	Mg
C0039590	Testicular Neoplasms	HPGDS	hematopoietic prostaglandin D synthase [Source:HGNC Symbol;Acc:HGNC:17890]	GSH
C0039590	Testicular Neoplasms	TERT	telomerase reverse transcriptase [Source:HGNC Symbol;Acc:HGNC:11730]	Mg
C0039590	Testicular Neoplasms	BAK1	BCL2-antagonist/killer 1 [Source:HGNC Symbol;Acc:HGNC:949]	Zn
C0039685	Tetralogy of Fallot	NRP1	neuropilin 1 [Source:HGNC Symbol;Acc:HGNC:8004]	Ca
C0040038	Thromboembolism	F5	coagulation factor V (proaccelerin, labile factor) [Source:HGNC Symbol;Acc:HGNC:3542]	Ca
C0040038	Thromboembolism	F5	coagulation factor V (proaccelerin, labile factor) [Source:HGNC Symbol;Acc:HGNC:3542]	Cu
C0040038	Thromboembolism	RSAD2	radical S-adenosyl methionine domain containing 2 [Source:HGNC Symbol;Acc:HGNC:30908]	Fe-S complex
C0040038	Thromboembolism	NME7	NME/NM23 family member 7 [Source:HGNC Symbol;Acc:HGNC:20461]	Mg
C0040038	Thromboembolism	ABO	NA	Mn
C0040038	Thromboembolism	PRDM9	PR domain containing 9 [Source:HGNC Symbol;Acc:HGNC:13994]	SAM
C0040038	Thromboembolism	PAPPA2	pappalysin 2 [Source:HGNC Symbol;Acc:HGNC:14615]	Zn
C0040188	Tic disorder	COL27A1	collagen, type XXVII, alpha 1 [Source:HGNC Symbol;Acc:HGNC:22986]	Ca
C0085511	Tooth Demineralization	MMP16	matrix metallopeptidase 16 (membrane-inserted) [Source:HGNC Symbol;Acc:HGNC:7162]	Ca
C0085511	Tooth Demineralization	MMP16	matrix metallopeptidase 16 (membrane-inserted) [Source:HGNC Symbol;Acc:HGNC:7162]	Zn
C0085511	Tooth Demineralization	EPHX2	epoxide hydrolase 2, cytoplasmic [Source:HGNC Symbol;Acc:HGNC:3402]	Mg
C0085511	Tooth Demineralization	RPS6KA2	ribosomal protein S6 kinase, 90kDa, polypeptide 2 [Source:HGNC Symbol;Acc:HGNC:10431]	Mg
C0040435	Tooth Diseases	MMP16	matrix metallopeptidase 16 (membrane-inserted) [Source:HGNC Symbol;Acc:HGNC:7162]	Ca
C0040435	Tooth Diseases	MMP16	matrix metallopeptidase 16 (membrane-inserted) [Source:HGNC Symbol;Acc:HGNC:7162]	Zn
C0040435	Tooth Diseases	EPHX2	epoxide hydrolase 2, cytoplasmic [Source:HGNC Symbol;Acc:HGNC:3402]	Mg
C0040435	Tooth Diseases	RPS6KA2	ribosomal protein S6 kinase, 90kDa, polypeptide 2 [Source:HGNC Symbol;Acc:HGNC:10431]	Mg
C0041341	Tuberous Sclerosis	SUMF1	sulfatase modifying factor 1 [Source:HGNC Symbol;Acc:HGNC:20376]	Ca
C0041582	Ulcer	RTEL1	regulator of telomere elongation helicase 1 [Source:HGNC Symbol;Acc:HGNC:15888]	Fe-S complex
C0041582	Ulcer	GNA12	guanine nucleotide binding protein (G protein) alpha 12 [Source:HGNC Symbol;Acc:HGNC:4380]	Mg
C0041582	Ulcer	ABO	NA	Mn
C0041582	Ulcer	REXO2	RNA exonuclease 2 [Source:HGNC Symbol;Acc:HGNC:17851]	Mn
C0041582	Ulcer	DLD	dihydrolipoamide dehydrogenase [Source:HGNC Symbol;Acc:HGNC:2898]	Vit B2 (FAD)
C0041582	Ulcer	DLD	dihydrolipoamide dehydrogenase [Source:HGNC Symbol;Acc:HGNC:2898]	Vit B3 (NAD)
C0041582	Ulcer	GOT1	glutamic-oxaloacetic transaminase 1, soluble [Source:HGNC Symbol;Acc:HGNC:4432]	Vit B6 (PP)
C0009324	Ulcerative Colitis	RTEL1	regulator of telomere elongation helicase 1 [Source:HGNC Symbol;Acc:HGNC:15888]	Fe-S complex
C0009324	Ulcerative Colitis	GNA12	guanine nucleotide binding protein (G protein) alpha 12 [Source:HGNC Symbol;Acc:HGNC:4380]	Mg
C0009324	Ulcerative Colitis	REXO2	RNA exonuclease 2 [Source:HGNC Symbol;Acc:HGNC:17851]	Mn
C0009324	Ulcerative Colitis	DLD	dihydrolipoamide dehydrogenase [Source:HGNC Symbol;Acc:HGNC:2898]	Vit B2 (FAD)
C0009324	Ulcerative Colitis	DLD	dihydrolipoamide dehydrogenase [Source:HGNC Symbol;Acc:HGNC:2898]	Vit B3 (NAD)
C0009324	Ulcerative Colitis	GOT1	glutamic-oxaloacetic transaminase 1, soluble [Source:HGNC Symbol;Acc:HGNC:4432]	Vit B6 (PP)
C0041696	Unipolar Depression	MMP16	matrix metallopeptidase 16 (membrane-inserted) [Source:HGNC Symbol;Acc:HGNC:7162]	Ca
C0041696	Unipolar Depression	MMP16	matrix metallopeptidase 16 (membrane-inserted) [Source:HGNC Symbol;Acc:HGNC:7162]	Zn
C0041696	Unipolar Depression	ENOX1	ecto-NOX disulfide-thiol exchanger 1 [Source:HGNC Symbol;Acc:HGNC:25474]	Cu
C0041696	Unipolar Depression	GMPR	guanosine monophosphate reductase [Source:HGNC Symbol;Acc:HGNC:4376]	K
C0041696	Unipolar Depression	GMPR	guanosine monophosphate reductase [Source:HGNC Symbol;Acc:HGNC:4376]	Vit B3 (NAD)
C0041696	Unipolar Depression	PAPD4	PAP associated domain containing 4 [Source:HGNC Symbol;Acc:HGNC:26776]	metal
C0041696	Unipolar Depression	PAPD4	PAP associated domain containing 4 [Source:HGNC Symbol;Acc:HGNC:26776]	Mg
C0041696	Unipolar Depression	NT5C2	5'-nucleotidase, cytosolic II [Source:HGNC Symbol;Acc:HGNC:8022]	Mg
C0041696	Unipolar Depression	LIG4	ligase IV, DNA, ATP-dependent [Source:HGNC Symbol;Acc:HGNC:6601]	Mg
C0041696	Unipolar Depression	GNAI3	guanine nucleotide binding protein (G protein), alpha inhibiting activity polypeptide 3 [Source:HGNC Symbol;Acc:HGNC:4387]	Mg
C0041696	Unipolar Depression	AS3MT	arsenite methyltransferase [Source:HGNC Symbol;Acc:HGNC:17452]	SAM
C0041696	Unipolar Depression	GRIN2A	glutamate receptor, ionotropic, N-methyl D-aspartate 2A [Source:HGNC Symbol;Acc:HGNC:4585]	Zn
C0153114	Unspecified Viral Infection In Conditions Classified Elsewhere And Of Unspecified Site	DAGLA	diacylglycerol lipase, alpha [Source:HGNC Symbol;Acc:HGNC:1165]	Ca
C0153114	Unspecified Viral Infection In Conditions Classified Elsewhere And Of Unspecified Site	COL1A2	collagen, type I, alpha 2 [Source:HGNC Symbol;Acc:HGNC:2198]	Ca
C0153114	Unspecified Viral Infection In Conditions Classified Elsewhere And Of Unspecified Site	BCO2	beta-carotene oxygenase 2 [Source:HGNC Symbol;Acc:HGNC:18503]	Fe
C0153114	Unspecified Viral Infection In Conditions Classified Elsewhere And Of Unspecified Site	DAPK1	death-associated protein kinase 1 [Source:HGNC Symbol;Acc:HGNC:2674]	Mg
C0153114	Unspecified Viral Infection In Conditions Classified Elsewhere And Of Unspecified Site	IRAK4	interleukin-1 receptor-associated kinase 4 [Source:HGNC Symbol;Acc:HGNC:17967]	Mg
C0153114	Unspecified Viral Infection In Conditions Classified Elsewhere And Of Unspecified Site	SUPV3L1	suppressor of var1, 3-like 1 (S. cerevisiae) [Source:HGNC Symbol;Acc:HGNC:11471]	Mg
C0153114	Unspecified Viral Infection In Conditions Classified Elsewhere And Of Unspecified Site	MTHFD2L	methylenetetrahydrofolate dehydrogenase (NADP+ dependent) 2-like [Source:HGNC Symbol;Acc:HGNC:31865]	Mg
C0153114	Unspecified Viral Infection In Conditions Classified Elsewhere And Of Unspecified Site	MTHFD2L	methylenetetrahydrofolate dehydrogenase (NADP+ dependent) 2-like [Source:HGNC Symbol;Acc:HGNC:31865]	Vit B3 (NAD)
C0153114	Unspecified Viral Infection In Conditions Classified Elsewhere And Of Unspecified Site	ATP10A	ATPase, class V, type 10A [Source:HGNC Symbol;Acc:HGNC:13542]	Mg
C0153114	Unspecified Viral Infection In Conditions Classified Elsewhere And Of Unspecified Site	ATP8A1	ATPase, aminophospholipid transporter (APLT), class I, type 8A, member 1 [Source:HGNC Symbol;Acc:HGNC:13531]	Mg
C0153114	Unspecified Viral Infection In Conditions Classified Elsewhere And Of Unspecified Site	LARGE	like-glycosyltransferase [Source:HGNC Symbol;Acc:HGNC:6511]	Mn
C0153114	Unspecified Viral Infection In Conditions Classified Elsewhere And Of Unspecified Site	CAMKMT	calmodulin-lysine N-methyltransferase [Source:HGNC Symbol;Acc:HGNC:26276]	SAM
C0153114	Unspecified Viral Infection In Conditions Classified Elsewhere And Of Unspecified Site	AGBL3	ATP/GTP binding protein-like 3 [Source:HGNC Symbol;Acc:HGNC:27981]	Zn
C0153114	Unspecified Viral Infection In Conditions Classified Elsewhere And Of Unspecified Site	PHEX	phosphate regulating endopeptidase homolog, X-linked [Source:HGNC Symbol;Acc:HGNC:8918]	Zn
C0153114	Unspecified Viral Infection In Conditions Classified Elsewhere And Of Unspecified Site	ELAC1	elaC ribonuclease Z 1 [Source:HGNC Symbol;Acc:HGNC:14197]	Zn
C0153114	Unspecified Viral Infection In Conditions Classified Elsewhere And Of Unspecified Site	KCND2	potassium channel, voltage gated Shal related subfamily D, member 2 [Source:HGNC Symbol;Acc:HGNC:6238]	Zn
C0153114	Unspecified Viral Infection In Conditions Classified Elsewhere And Of Unspecified Site	KCND3	potassium channel, voltage gated Shal related subfamily D, member 3 [Source:HGNC Symbol;Acc:HGNC:6239]	Zn
C0153114	Unspecified Viral Infection In Conditions Classified Elsewhere And Of Unspecified Site	GRIN2B	glutamate receptor, ionotropic, N-methyl D-aspartate 2B [Source:HGNC Symbol;Acc:HGNC:4586]	Zn
C0153114	Unspecified Viral Infection In Conditions Classified Elsewhere And Of Unspecified Site	SMAD4	SMAD family member 4 [Source:HGNC Symbol;Acc:HGNC:6770]	Zn
C0005686	Urinary Bladder Diseases	NAT2	N-acetyltransferase 2 (arylamine N-acetyltransferase) [Source:HGNC Symbol;Acc:HGNC:7646]	Vit B5 (CoA)
C0005686	Urinary Bladder Diseases	APOBEC3A	apolipoprotein B mRNA editing enzyme, catalytic polypeptide-like 3A [Source:HGNC Symbol;Acc:HGNC:17343]	Zn
C0042076	Urologic Neoplasms	NAT2	N-acetyltransferase 2 (arylamine N-acetyltransferase) [Source:HGNC Symbol;Acc:HGNC:7646]	Vit B5 (CoA)
C0042076	Urologic Neoplasms	APOBEC3A	apolipoprotein B mRNA editing enzyme, catalytic polypeptide-like 3A [Source:HGNC Symbol;Acc:HGNC:17343]	Zn
C0042131	Uterine Diseases	PDE1C	phosphodiesterase 1C, calmodulin-dependent 70kDa [Source:HGNC Symbol;Acc:HGNC:8776]	metal cation
C0042164	Uveitis	ERAP1	endoplasmic reticulum aminopeptidase 1 [Source:HGNC Symbol;Acc:HGNC:18173]	Zn
C0175697	Van der Woude syndrome	MMP16	matrix metallopeptidase 16 (membrane-inserted) [Source:HGNC Symbol;Acc:HGNC:7162]	Ca
C0175697	Van der Woude syndrome	MMP16	matrix metallopeptidase 16 (membrane-inserted) [Source:HGNC Symbol;Acc:HGNC:7162]	Zn
C0042376	Vascular Headaches	MMP17	matrix metallopeptidase 17 (membrane-inserted) [Source:HGNC Symbol;Acc:HGNC:7163]	Ca
C0042376	Vascular Headaches	MMP17	matrix metallopeptidase 17 (membrane-inserted) [Source:HGNC Symbol;Acc:HGNC:7163]	Zn
C0042376	Vascular Headaches	LRP1	low density lipoprotein receptor-related protein 1 [Source:HGNC Symbol;Acc:HGNC:6692]	Ca
C0042376	Vascular Headaches	GLRX3	glutaredoxin 3 [Source:HGNC Symbol;Acc:HGNC:15987]	Fe-S complex
C0042376	Vascular Headaches	TGFBR2	transforming growth factor, beta receptor II (70/80kDa) [Source:HGNC Symbol;Acc:HGNC:11773]	Mg
C0042376	Vascular Headaches	SUV39H2	suppressor of variegation 3-9 homolog 2 (Drosophila) [Source:HGNC Symbol;Acc:HGNC:17287]	SAM
C0042376	Vascular Headaches	SUV39H2	suppressor of variegation 3-9 homolog 2 (Drosophila) [Source:HGNC Symbol;Acc:HGNC:17287]	Zn
C0042376	Vascular Headaches	ADAM28	ADAM metallopeptidase domain 28 [Source:HGNC Symbol;Acc:HGNC:206]	Zn
C0042376	Vascular Headaches	AGBL1	ATP/GTP binding protein-like 1 [Source:HGNC Symbol;Acc:HGNC:26504]	Zn
C0042376	Vascular Headaches	PAPPA	pregnancy-associated plasma protein A, pappalysin 1 [Source:HGNC Symbol;Acc:HGNC:8602]	Zn
C0042376	Vascular Headaches	CPQ	carboxypeptidase Q [Source:HGNC Symbol;Acc:HGNC:16910]	Zn
C0042384	Vasculitis	ERAP1	endoplasmic reticulum aminopeptidase 1 [Source:HGNC Symbol;Acc:HGNC:18173]	Zn
C0042384	Vasculitis	OMA1	OMA1 zinc metallopeptidase [Source:HGNC Symbol;Acc:HGNC:29661]	Zn
C1861172	Venous Thromboembolism	F5	coagulation factor V (proaccelerin, labile factor) [Source:HGNC Symbol;Acc:HGNC:3542]	Ca
C1861172	Venous Thromboembolism	F5	coagulation factor V (proaccelerin, labile factor) [Source:HGNC Symbol;Acc:HGNC:3542]	Cu
C1861172	Venous Thromboembolism	RSAD2	radical S-adenosyl methionine domain containing 2 [Source:HGNC Symbol;Acc:HGNC:30908]	Fe-S complex
C1861172	Venous Thromboembolism	NME7	NME/NM23 family member 7 [Source:HGNC Symbol;Acc:HGNC:20461]	Mg
C1861172	Venous Thromboembolism	ABO	NA	Mn
C1861172	Venous Thromboembolism	PRDM9	PR domain containing 9 [Source:HGNC Symbol;Acc:HGNC:13994]	SAM
C1861172	Venous Thromboembolism	PAPPA2	pappalysin 2 [Source:HGNC Symbol;Acc:HGNC:14615]	Zn
C0042721	Viral hepatitis	EHMT2	euchromatic histone-lysine N-methyltransferase 2 [Source:HGNC Symbol;Acc:HGNC:14129]	SAM
C0042721	Viral hepatitis	EHMT2	euchromatic histone-lysine N-methyltransferase 2 [Source:HGNC Symbol;Acc:HGNC:14129]	Zn
C0042721	Viral hepatitis	GRIN2A	glutamate receptor, ionotropic, N-methyl D-aspartate 2A [Source:HGNC Symbol;Acc:HGNC:4585]	Zn
C0042900	Vitiligo	TYR	tyrosinase [Source:HGNC Symbol;Acc:HGNC:12442]	Cu
C0042900	Vitiligo	SUOX	sulfite oxidase [Source:HGNC Symbol;Acc:HGNC:11460]	Fe
C0042900	Vitiligo	SUOX	sulfite oxidase [Source:HGNC Symbol;Acc:HGNC:11460]	Heme
C0042900	Vitiligo	SUOX	sulfite oxidase [Source:HGNC Symbol;Acc:HGNC:11460]	Mo
C0042900	Vitiligo	SUOX	sulfite oxidase [Source:HGNC Symbol;Acc:HGNC:11460]	Mo-MPT
C0042900	Vitiligo	SUOX	sulfite oxidase [Source:HGNC Symbol;Acc:HGNC:11460]	MPT
C0042900	Vitiligo	IFIH1	interferon induced with helicase C domain 1 [Source:HGNC Symbol;Acc:HGNC:18873]	Zn

## Sheet: Summary_GWAS
Disease	Nesteness Index	Number of cofactor gene (protein)	Total number of disease gene (protein)	Percentage of disease-gene interacting with cofactors
Obesity	0	26	288	0.09
Overnutrition	0.0106383	26	288	0.09
Mood Disorders	0.0212766	22	178	0.12
Bronchial Diseases	0.0319149	16	139	0.12
Chronic Obstructive Airway Disease	0.0425532	16	144	0.11
Diabetes Mellitus	0.0531915	14	221	0.06
Lung Diseases, Obstructive	0.0638298	16	139	0.12
Disorder Of Pancreatic Internal Secretion	0.0744681	13	201	0.06
Inflammatory Bowel Diseases	0.0851064	27	345	0.08
Atopy	0.0957447	13	123	0.11
Colitis	0.106383	16	258	0.06
Arthritis	0.117021	14	167	0.08
Dermatitis	0.12766	8	74	0.11
Asthma	0.138298	9	93	0.1
Respiratory Hypersensitivity	0.148936	9	93	0.1
Affective Disorders, Psychotic	0.159574	17	142	0.12
Bipolar Disorder	0.170213	17	142	0.12
Refractive Errors	0.180851	13	122	0.11
Rheumatism	0.191489	11	137	0.08
Demyelinating Autoimmune Diseases, Cns	0.202128	9	151	0.06
Multiple Sclerosis	0.212766	9	151	0.06
Nervous System Sclerosis	0.223404	9	151	0.06
Nonorganic psychosis	0.234043	15	164	0.09
Schizophrenia And Disorders With Psychotic Features	0.244681	15	164	0.09
Schizophrenia	0.255319	15	164	0.09
Crohn Disease	0.265957	12	181	0.07
Depressive disorder	0.276596	10	78	0.13
Major Depressive Disorder	0.287234	10	78	0.13
Mental Depression	0.297872	10	78	0.13
Gastrointestinal Neoplasms	0.308511	11	52	0.21
Rheumatoid Arthritis	0.319149	12	144	0.08
Depressive Disorder Nec In Snomedct	0.329787	9	75	0.12
Dysthymic Disorder	0.340426	9	75	0.12
Paranoid Schizophrenia	0.351064	9	75	0.12
Unipolar Depression	0.361702	9	75	0.12
Diabetes Mellitus, Insulin Dependent	0.37234	6	96	0.06
Non Arthropod Borne Viral Diseases Of The Central Nervous System	0.382979	18	124	0.15
Poxviridae Infections	0.393617	18	118	0.15
Smallpox	0.404255	18	118	0.15
Unspecified Viral Infection In Conditions Classified Elsewhere And Of Unspecified Site	0.414894	18	124	0.15
Chronic disease	0.425532	11	73	0.15
Malignant neoplasm of prostate	0.43617	10	125	0.08
Prostate carcinoma	0.446809	10	125	0.08
Prostatic Neoplasms	0.457447	10	125	0.08
Gastrointestinal carcinoma	0.468085	9	25	0.36
Malignant Neoplasm Of Gastrointestinal Tract	0.478723	9	25	0.36
Diabetes Mellitus, Non Insulin Dependent	0.489362	7	108	0.06
Diabetes	0.5	7	111	0.06
Digestive System Neoplasms	0.510638	8	22	0.36
Esophageal Diseases	0.521277	8	26	0.31
Esophageal Neoplasms	0.531915	8	22	0.36
Esophageal carcinoma	0.542553	8	22	0.36
Head and Neck Neoplasms	0.553191	8	22	0.36
Malignant Neoplasm Of Esophagus	0.56383	8	22	0.36
Myocardial Ischemia	0.574468	10	99	0.1
Arteriosclerosis	0.585106	9	98	0.09
Atherosclerosis	0.595745	9	99	0.09
Coronary Arteriosclerosis	0.606383	9	96	0.09
Coronary Artery Disease	0.617021	9	96	0.09
Coronary heart disease	0.62766	9	99	0.09
Thromboembolism	0.638298	6	60	0.1
Venous Thromboembolism	0.648936	6	60	0.1
Enteritis	0.659574	15	175	0.09
Gastroenteritis	0.670213	15	175	0.09
Dementia	0.680851	11	118	0.09
Organic brain syndrome	0.691489	9	105	0.09
Parkinson Disease	0.702128	5	59	0.08
Parkinsonian Disorders	0.712766	5	59	0.08
Pulmonary Disease, Chronic Obstructive, Severe Early Onset	0.723404	7	46	0.15
Insulin Resistance	0.734043	5	46	0.11
Metabolic Syndrome X	0.744681	5	40	0.12
Ulcer	0.755319	6	111	0.05
Skin Neoplasms	0.765957	6	27	0.22
Ulcerative Colitis	0.776596	5	109	0.05
Malignant neoplasm of breast	0.787234	13	147	0.09
Mammary Neoplasms	0.797872	13	149	0.09
Breast Carcinoma	0.808511	12	146	0.08
Migraine Disorders	0.819149	10	66	0.15
Attention Deficit And Disruptive Behavior Disorders	0.829787	9	77	0.12
Headache Disorders, Primary	0.840426	9	55	0.16
Vascular Headaches	0.851064	9	55	0.16
malignant neurologic neoplasms	0.861702	7	17	0.41
Alzheimer's Disease Pathway Kegg	0.87234	8	104	0.08
Alzheimer's Disease	0.882979	8	104	0.08
Myopia	0.893617	8	85	0.09
Senile dementia	0.904255	8	104	0.08
Tauopathies	0.914894	8	116	0.07
Abnormal degeneration	0.925532	7	54	0.13
Malignant neoplasm of lung	0.93617	6	45	0.13
Lymphoid leukemia	0.946809	6	70	0.09
Attention Deficit Hyperactivity Disorder	0.957447	8	69	0.12
Minimal Brain Dysfunction	0.968085	8	69	0.12
Age Related Macular Degeneration	0.978723	6	46	0.13
Autism Spectrum Disorders	0.989362	5	40	0.12
Child Development Disorders, Pervasive	1	5	53	0.09

## Sheet: OMIM_all_data
Concept.ID	OMIM Disease	HGNC symbol	HGNC Description	Cofactor
C0700639	Pyloric Stenosis, Hypertrophic	NOS1	nitric oxide synthase 1 (neuronal) [Source:HGNC Symbol;Acc:HGNC:7872]	BH4
C0700639	Pyloric Stenosis, Hypertrophic	NOS1	nitric oxide synthase 1 (neuronal) [Source:HGNC Symbol;Acc:HGNC:7872]	Heme
C0700639	Pyloric Stenosis, Hypertrophic	NOS1	nitric oxide synthase 1 (neuronal) [Source:HGNC Symbol;Acc:HGNC:7872]	Vit B2 (FAD)
C0700639	Pyloric Stenosis, Hypertrophic	NOS1	nitric oxide synthase 1 (neuronal) [Source:HGNC Symbol;Acc:HGNC:7872]	Vit B2 (FMN)
C0700639	Pyloric Stenosis, Hypertrophic	NOS1	nitric oxide synthase 1 (neuronal) [Source:HGNC Symbol;Acc:HGNC:7872]	Vit B3 (NAD)
C1867403	Pyloric Stenosis, Infantile Hypertrophic 1	NOS1	nitric oxide synthase 1 (neuronal) [Source:HGNC Symbol;Acc:HGNC:7872]	BH4
C1867403	Pyloric Stenosis, Infantile Hypertrophic 1	NOS1	nitric oxide synthase 1 (neuronal) [Source:HGNC Symbol;Acc:HGNC:7872]	Heme
C1867403	Pyloric Stenosis, Infantile Hypertrophic 1	NOS1	nitric oxide synthase 1 (neuronal) [Source:HGNC Symbol;Acc:HGNC:7872]	Vit B2 (FAD)
C1867403	Pyloric Stenosis, Infantile Hypertrophic 1	NOS1	nitric oxide synthase 1 (neuronal) [Source:HGNC Symbol;Acc:HGNC:7872]	Vit B2 (FMN)
C1867403	Pyloric Stenosis, Infantile Hypertrophic 1	NOS1	nitric oxide synthase 1 (neuronal) [Source:HGNC Symbol;Acc:HGNC:7872]	Vit B3 (NAD)
C0020538	Hypertensive disease	NOS2	nitric oxide synthase 2, inducible [Source:HGNC Symbol;Acc:HGNC:7873]	BH4
C0020538	Hypertensive disease	NOS2	nitric oxide synthase 2, inducible [Source:HGNC Symbol;Acc:HGNC:7873]	Heme
C0020538	Hypertensive disease	NOS2	nitric oxide synthase 2, inducible [Source:HGNC Symbol;Acc:HGNC:7873]	Vit B2 (FAD)
C0020538	Hypertensive disease	NOS2	nitric oxide synthase 2, inducible [Source:HGNC Symbol;Acc:HGNC:7873]	Vit B2 (FMN)
C0020538	Hypertensive disease	NOS2	nitric oxide synthase 2, inducible [Source:HGNC Symbol;Acc:HGNC:7873]	Vit B3 (NAD)
C0020538	Hypertensive disease	NOS2	nitric oxide synthase 2, inducible [Source:HGNC Symbol;Acc:HGNC:7873]	Zn
C0024530	Malaria	NOS2	nitric oxide synthase 2, inducible [Source:HGNC Symbol;Acc:HGNC:7873]	BH4
C0024530	Malaria	NOS2	nitric oxide synthase 2, inducible [Source:HGNC Symbol;Acc:HGNC:7873]	Heme
C0024530	Malaria	NOS2	nitric oxide synthase 2, inducible [Source:HGNC Symbol;Acc:HGNC:7873]	Vit B2 (FAD)
C0024530	Malaria	NOS2	nitric oxide synthase 2, inducible [Source:HGNC Symbol;Acc:HGNC:7873]	Vit B2 (FMN)
C0024530	Malaria	NOS2	nitric oxide synthase 2, inducible [Source:HGNC Symbol;Acc:HGNC:7873]	Vit B3 (NAD)
C0024530	Malaria	NOS2	nitric oxide synthase 2, inducible [Source:HGNC Symbol;Acc:HGNC:7873]	Zn
C0033740	Protozoan Infections	NOS2	nitric oxide synthase 2, inducible [Source:HGNC Symbol;Acc:HGNC:7873]	BH4
C0033740	Protozoan Infections	NOS2	nitric oxide synthase 2, inducible [Source:HGNC Symbol;Acc:HGNC:7873]	Heme
C0033740	Protozoan Infections	NOS2	nitric oxide synthase 2, inducible [Source:HGNC Symbol;Acc:HGNC:7873]	Vit B2 (FAD)
C0033740	Protozoan Infections	NOS2	nitric oxide synthase 2, inducible [Source:HGNC Symbol;Acc:HGNC:7873]	Vit B2 (FMN)
C0033740	Protozoan Infections	NOS2	nitric oxide synthase 2, inducible [Source:HGNC Symbol;Acc:HGNC:7873]	Vit B3 (NAD)
C0033740	Protozoan Infections	NOS2	nitric oxide synthase 2, inducible [Source:HGNC Symbol;Acc:HGNC:7873]	Zn
C0000832	Abruptio Placentae	NOS3	nitric oxide synthase 3 (endothelial cell) [Source:HGNC Symbol;Acc:HGNC:7876]	BH4
C0000832	Abruptio Placentae	NOS3	nitric oxide synthase 3 (endothelial cell) [Source:HGNC Symbol;Acc:HGNC:7876]	Heme
C0000832	Abruptio Placentae	NOS3	nitric oxide synthase 3 (endothelial cell) [Source:HGNC Symbol;Acc:HGNC:7876]	Vit B2 (FAD)
C0000832	Abruptio Placentae	NOS3	nitric oxide synthase 3 (endothelial cell) [Source:HGNC Symbol;Acc:HGNC:7876]	Vit B2 (FMN)
C0000832	Abruptio Placentae	NOS3	nitric oxide synthase 3 (endothelial cell) [Source:HGNC Symbol;Acc:HGNC:7876]	Vit B3 (NAD)
C0000832	Abruptio Placentae	NOS3	nitric oxide synthase 3 (endothelial cell) [Source:HGNC Symbol;Acc:HGNC:7876]	Zn
C0002395	Alzheimer's Disease	NOS3	nitric oxide synthase 3 (endothelial cell) [Source:HGNC Symbol;Acc:HGNC:7876]	BH4
C0002395	Alzheimer's Disease	NOS3	nitric oxide synthase 3 (endothelial cell) [Source:HGNC Symbol;Acc:HGNC:7876]	Heme
C0002395	Alzheimer's Disease	NOS3	nitric oxide synthase 3 (endothelial cell) [Source:HGNC Symbol;Acc:HGNC:7876]	Vit B2 (FAD)
C0002395	Alzheimer's Disease	NOS3	nitric oxide synthase 3 (endothelial cell) [Source:HGNC Symbol;Acc:HGNC:7876]	Vit B2 (FMN)
C0002395	Alzheimer's Disease	NOS3	nitric oxide synthase 3 (endothelial cell) [Source:HGNC Symbol;Acc:HGNC:7876]	Vit B3 (NAD)
C0002395	Alzheimer's Disease	NOS3	nitric oxide synthase 3 (endothelial cell) [Source:HGNC Symbol;Acc:HGNC:7876]	Zn
C0010068	Coronary heart disease	NOS3	nitric oxide synthase 3 (endothelial cell) [Source:HGNC Symbol;Acc:HGNC:7876]	BH4
C0010068	Coronary heart disease	NOS3	nitric oxide synthase 3 (endothelial cell) [Source:HGNC Symbol;Acc:HGNC:7876]	Heme
C0010068	Coronary heart disease	NOS3	nitric oxide synthase 3 (endothelial cell) [Source:HGNC Symbol;Acc:HGNC:7876]	Vit B2 (FAD)
C0010068	Coronary heart disease	NOS3	nitric oxide synthase 3 (endothelial cell) [Source:HGNC Symbol;Acc:HGNC:7876]	Vit B2 (FMN)
C0010068	Coronary heart disease	NOS3	nitric oxide synthase 3 (endothelial cell) [Source:HGNC Symbol;Acc:HGNC:7876]	Vit B3 (NAD)
C0010068	Coronary heart disease	NOS3	nitric oxide synthase 3 (endothelial cell) [Source:HGNC Symbol;Acc:HGNC:7876]	Zn
C0010073	Coronary Artery Vasospasm	NOS3	nitric oxide synthase 3 (endothelial cell) [Source:HGNC Symbol;Acc:HGNC:7876]	BH4
C0010073	Coronary Artery Vasospasm	NOS3	nitric oxide synthase 3 (endothelial cell) [Source:HGNC Symbol;Acc:HGNC:7876]	Heme
C0010073	Coronary Artery Vasospasm	NOS3	nitric oxide synthase 3 (endothelial cell) [Source:HGNC Symbol;Acc:HGNC:7876]	Vit B2 (FAD)
C0010073	Coronary Artery Vasospasm	NOS3	nitric oxide synthase 3 (endothelial cell) [Source:HGNC Symbol;Acc:HGNC:7876]	Vit B2 (FMN)
C0010073	Coronary Artery Vasospasm	NOS3	nitric oxide synthase 3 (endothelial cell) [Source:HGNC Symbol;Acc:HGNC:7876]	Vit B3 (NAD)
C0010073	Coronary Artery Vasospasm	NOS3	nitric oxide synthase 3 (endothelial cell) [Source:HGNC Symbol;Acc:HGNC:7876]	Zn
C0020538	Hypertensive disease	NOS3	nitric oxide synthase 3 (endothelial cell) [Source:HGNC Symbol;Acc:HGNC:7876]	BH4
C0020538	Hypertensive disease	NOS3	nitric oxide synthase 3 (endothelial cell) [Source:HGNC Symbol;Acc:HGNC:7876]	Heme
C0020538	Hypertensive disease	NOS3	nitric oxide synthase 3 (endothelial cell) [Source:HGNC Symbol;Acc:HGNC:7876]	Vit B2 (FAD)
C0020538	Hypertensive disease	NOS3	nitric oxide synthase 3 (endothelial cell) [Source:HGNC Symbol;Acc:HGNC:7876]	Vit B2 (FMN)
C0020538	Hypertensive disease	NOS3	nitric oxide synthase 3 (endothelial cell) [Source:HGNC Symbol;Acc:HGNC:7876]	Vit B3 (NAD)
C0020538	Hypertensive disease	NOS3	nitric oxide synthase 3 (endothelial cell) [Source:HGNC Symbol;Acc:HGNC:7876]	Zn
C0022865	Obstetric Labor Complications	NOS3	nitric oxide synthase 3 (endothelial cell) [Source:HGNC Symbol;Acc:HGNC:7876]	BH4
C0022865	Obstetric Labor Complications	NOS3	nitric oxide synthase 3 (endothelial cell) [Source:HGNC Symbol;Acc:HGNC:7876]	Heme
C0022865	Obstetric Labor Complications	NOS3	nitric oxide synthase 3 (endothelial cell) [Source:HGNC Symbol;Acc:HGNC:7876]	Vit B2 (FAD)
C0022865	Obstetric Labor Complications	NOS3	nitric oxide synthase 3 (endothelial cell) [Source:HGNC Symbol;Acc:HGNC:7876]	Vit B2 (FMN)
C0022865	Obstetric Labor Complications	NOS3	nitric oxide synthase 3 (endothelial cell) [Source:HGNC Symbol;Acc:HGNC:7876]	Vit B3 (NAD)
C0022865	Obstetric Labor Complications	NOS3	nitric oxide synthase 3 (endothelial cell) [Source:HGNC Symbol;Acc:HGNC:7876]	Zn
C0032045	Placenta Disorders	NOS3	nitric oxide synthase 3 (endothelial cell) [Source:HGNC Symbol;Acc:HGNC:7876]	BH4
C0032045	Placenta Disorders	NOS3	nitric oxide synthase 3 (endothelial cell) [Source:HGNC Symbol;Acc:HGNC:7876]	Heme
C0032045	Placenta Disorders	NOS3	nitric oxide synthase 3 (endothelial cell) [Source:HGNC Symbol;Acc:HGNC:7876]	Vit B2 (FAD)
C0032045	Placenta Disorders	NOS3	nitric oxide synthase 3 (endothelial cell) [Source:HGNC Symbol;Acc:HGNC:7876]	Vit B2 (FMN)
C0032045	Placenta Disorders	NOS3	nitric oxide synthase 3 (endothelial cell) [Source:HGNC Symbol;Acc:HGNC:7876]	Vit B3 (NAD)
C0032045	Placenta Disorders	NOS3	nitric oxide synthase 3 (endothelial cell) [Source:HGNC Symbol;Acc:HGNC:7876]	Zn
C0042131	Uterine Diseases	NOS3	nitric oxide synthase 3 (endothelial cell) [Source:HGNC Symbol;Acc:HGNC:7876]	BH4
C0042131	Uterine Diseases	NOS3	nitric oxide synthase 3 (endothelial cell) [Source:HGNC Symbol;Acc:HGNC:7876]	Heme
C0042131	Uterine Diseases	NOS3	nitric oxide synthase 3 (endothelial cell) [Source:HGNC Symbol;Acc:HGNC:7876]	Vit B2 (FAD)
C0042131	Uterine Diseases	NOS3	nitric oxide synthase 3 (endothelial cell) [Source:HGNC Symbol;Acc:HGNC:7876]	Vit B2 (FMN)
C0042131	Uterine Diseases	NOS3	nitric oxide synthase 3 (endothelial cell) [Source:HGNC Symbol;Acc:HGNC:7876]	Vit B3 (NAD)
C0042131	Uterine Diseases	NOS3	nitric oxide synthase 3 (endothelial cell) [Source:HGNC Symbol;Acc:HGNC:7876]	Zn
C0340274	Hypertension Induced By Pregnancy	NOS3	nitric oxide synthase 3 (endothelial cell) [Source:HGNC Symbol;Acc:HGNC:7876]	BH4
C0340274	Hypertension Induced By Pregnancy	NOS3	nitric oxide synthase 3 (endothelial cell) [Source:HGNC Symbol;Acc:HGNC:7876]	Heme
C0340274	Hypertension Induced By Pregnancy	NOS3	nitric oxide synthase 3 (endothelial cell) [Source:HGNC Symbol;Acc:HGNC:7876]	Vit B2 (FAD)
C0340274	Hypertension Induced By Pregnancy	NOS3	nitric oxide synthase 3 (endothelial cell) [Source:HGNC Symbol;Acc:HGNC:7876]	Vit B2 (FMN)
C0340274	Hypertension Induced By Pregnancy	NOS3	nitric oxide synthase 3 (endothelial cell) [Source:HGNC Symbol;Acc:HGNC:7876]	Vit B3 (NAD)
C0340274	Hypertension Induced By Pregnancy	NOS3	nitric oxide synthase 3 (endothelial cell) [Source:HGNC Symbol;Acc:HGNC:7876]	Zn
C0948008	Ischemic stroke	NOS3	nitric oxide synthase 3 (endothelial cell) [Source:HGNC Symbol;Acc:HGNC:7876]	BH4
C0948008	Ischemic stroke	NOS3	nitric oxide synthase 3 (endothelial cell) [Source:HGNC Symbol;Acc:HGNC:7876]	Heme
C0948008	Ischemic stroke	NOS3	nitric oxide synthase 3 (endothelial cell) [Source:HGNC Symbol;Acc:HGNC:7876]	Vit B2 (FAD)
C0948008	Ischemic stroke	NOS3	nitric oxide synthase 3 (endothelial cell) [Source:HGNC Symbol;Acc:HGNC:7876]	Vit B2 (FMN)
C0948008	Ischemic stroke	NOS3	nitric oxide synthase 3 (endothelial cell) [Source:HGNC Symbol;Acc:HGNC:7876]	Vit B3 (NAD)
C0948008	Ischemic stroke	NOS3	nitric oxide synthase 3 (endothelial cell) [Source:HGNC Symbol;Acc:HGNC:7876]	Zn
C1843013	Alzheimer Disease, Familial, Type 3	NOS3	nitric oxide synthase 3 (endothelial cell) [Source:HGNC Symbol;Acc:HGNC:7876]	BH4
C1843013	Alzheimer Disease, Familial, Type 3	NOS3	nitric oxide synthase 3 (endothelial cell) [Source:HGNC Symbol;Acc:HGNC:7876]	Heme
C1843013	Alzheimer Disease, Familial, Type 3	NOS3	nitric oxide synthase 3 (endothelial cell) [Source:HGNC Symbol;Acc:HGNC:7876]	Vit B2 (FAD)
C1843013	Alzheimer Disease, Familial, Type 3	NOS3	nitric oxide synthase 3 (endothelial cell) [Source:HGNC Symbol;Acc:HGNC:7876]	Vit B2 (FMN)
C1843013	Alzheimer Disease, Familial, Type 3	NOS3	nitric oxide synthase 3 (endothelial cell) [Source:HGNC Symbol;Acc:HGNC:7876]	Vit B3 (NAD)
C1843013	Alzheimer Disease, Familial, Type 3	NOS3	nitric oxide synthase 3 (endothelial cell) [Source:HGNC Symbol;Acc:HGNC:7876]	Zn
C3272363	Ischemic Cerebrovascular Accident	NOS3	nitric oxide synthase 3 (endothelial cell) [Source:HGNC Symbol;Acc:HGNC:7876]	BH4
C3272363	Ischemic Cerebrovascular Accident	NOS3	nitric oxide synthase 3 (endothelial cell) [Source:HGNC Symbol;Acc:HGNC:7876]	Heme
C3272363	Ischemic Cerebrovascular Accident	NOS3	nitric oxide synthase 3 (endothelial cell) [Source:HGNC Symbol;Acc:HGNC:7876]	Vit B2 (FAD)
C3272363	Ischemic Cerebrovascular Accident	NOS3	nitric oxide synthase 3 (endothelial cell) [Source:HGNC Symbol;Acc:HGNC:7876]	Vit B2 (FMN)
C3272363	Ischemic Cerebrovascular Accident	NOS3	nitric oxide synthase 3 (endothelial cell) [Source:HGNC Symbol;Acc:HGNC:7876]	Vit B3 (NAD)
C3272363	Ischemic Cerebrovascular Accident	NOS3	nitric oxide synthase 3 (endothelial cell) [Source:HGNC Symbol;Acc:HGNC:7876]	Zn
C0011570	Mental Depression	TPH2	tryptophan hydroxylase 2 [Source:HGNC Symbol;Acc:HGNC:20692]	Biopterin
C0011570	Mental Depression	TPH2	tryptophan hydroxylase 2 [Source:HGNC Symbol;Acc:HGNC:20692]	Fe
C0011581	Depressive disorder	TPH2	tryptophan hydroxylase 2 [Source:HGNC Symbol;Acc:HGNC:20692]	Biopterin
C0011581	Depressive disorder	TPH2	tryptophan hydroxylase 2 [Source:HGNC Symbol;Acc:HGNC:20692]	Fe
C0012706	Depressive Disorder Nec In Snomedct	TPH2	tryptophan hydroxylase 2 [Source:HGNC Symbol;Acc:HGNC:20692]	Biopterin
C0012706	Depressive Disorder Nec In Snomedct	TPH2	tryptophan hydroxylase 2 [Source:HGNC Symbol;Acc:HGNC:20692]	Fe
C0041696	Unipolar Depression	TPH2	tryptophan hydroxylase 2 [Source:HGNC Symbol;Acc:HGNC:20692]	Biopterin
C0041696	Unipolar Depression	TPH2	tryptophan hydroxylase 2 [Source:HGNC Symbol;Acc:HGNC:20692]	Fe
C0023522	Leukodystrophy, Metachromatic	ARSA	arylsulfatase A [Source:HGNC Symbol;Acc:HGNC:713]	Ca
C0023522	Leukodystrophy, Metachromatic	ARSA	arylsulfatase A [Source:HGNC Symbol;Acc:HGNC:713]	Mg
C0751877	Hereditary Central Nervous System Demyelinating Diseases	ARSA	arylsulfatase A [Source:HGNC Symbol;Acc:HGNC:713]	Ca
C0751877	Hereditary Central Nervous System Demyelinating Diseases	ARSA	arylsulfatase A [Source:HGNC Symbol;Acc:HGNC:713]	Mg
C1706192	Sulfatidosis	ARSA	arylsulfatase A [Source:HGNC Symbol;Acc:HGNC:713]	Ca
C1706192	Sulfatidosis	ARSA	arylsulfatase A [Source:HGNC Symbol;Acc:HGNC:713]	Mg
C0002896	Sideroblastic anemia	ARSB	arylsulfatase B [Source:HGNC Symbol;Acc:HGNC:714]	Ca
C0026703	Mucopolysaccharidoses	ARSB	arylsulfatase B [Source:HGNC Symbol;Acc:HGNC:714]	Ca
C0026709	Mucopolysaccharidosis VI	ARSB	arylsulfatase B [Source:HGNC Symbol;Acc:HGNC:714]	Ca
C0162568	Erythropoietic Protoporphyria	ARSB	arylsulfatase B [Source:HGNC Symbol;Acc:HGNC:714]	Ca
C0221018	Hereditary Sideroblastic Anemia	ARSB	arylsulfatase B [Source:HGNC Symbol;Acc:HGNC:714]	Ca
C2677889	Protoporphyria, Erythropoietic, X Linked Dominant	ARSB	arylsulfatase B [Source:HGNC Symbol;Acc:HGNC:714]	Ca
C0029396	Heterotopic Ossification	CANT1	calcium activated nucleotidase 1 [Source:HGNC Symbol;Acc:HGNC:19721]	Ca
C0152427	Polydactyly	CANT1	calcium activated nucleotidase 1 [Source:HGNC Symbol;Acc:HGNC:19721]	Ca
C0432242	Desbuquois syndrome	CANT1	calcium activated nucleotidase 1 [Source:HGNC Symbol;Acc:HGNC:19721]	Ca
C0001080	Achondroplasia	COMP	cartilage oligomeric matrix protein [Source:HGNC Symbol;Acc:HGNC:2227]	Ca
C0026760	Multiple Epiphyseal Dysplasia	COMP	cartilage oligomeric matrix protein [Source:HGNC Symbol;Acc:HGNC:2227]	Ca
C0410538	Pseudoachondroplasia	COMP	cartilage oligomeric matrix protein [Source:HGNC Symbol;Acc:HGNC:2227]	Ca
C0011156	Deficiency Diseases	F13A1	coagulation factor XIII, A1 polypeptide [Source:HGNC Symbol;Acc:HGNC:3531]	Ca
C0027051	Myocardial Infarction	F13A1	coagulation factor XIII, A1 polypeptide [Source:HGNC Symbol;Acc:HGNC:3531]	Ca
C0028709	Nutrition Disorders	F13A1	coagulation factor XIII, A1 polypeptide [Source:HGNC Symbol;Acc:HGNC:3531]	Ca
C0040053	Thrombosis	F13A1	coagulation factor XIII, A1 polypeptide [Source:HGNC Symbol;Acc:HGNC:3531]	Ca
C0151744	Myocardial Ischemia	F13A1	coagulation factor XIII, A1 polypeptide [Source:HGNC Symbol;Acc:HGNC:3531]	Ca
C0162429	Malnutrition	F13A1	coagulation factor XIII, A1 polypeptide [Source:HGNC Symbol;Acc:HGNC:3531]	Ca
C0268483	Tyrosinemias	FAH	fumarylacetoacetate hydrolase (fumarylacetoacetase) [Source:HGNC Symbol;Acc:HGNC:3579]	Ca
C0268483	Tyrosinemias	FAH	fumarylacetoacetate hydrolase (fumarylacetoacetase) [Source:HGNC Symbol;Acc:HGNC:3579]	Mg
C0268483	Tyrosinemias	FAH	fumarylacetoacetate hydrolase (fumarylacetoacetase) [Source:HGNC Symbol;Acc:HGNC:3579]	Vit B1 (TPP)
C0268490	Tyrosinemia, Type I	FAH	fumarylacetoacetate hydrolase (fumarylacetoacetase) [Source:HGNC Symbol;Acc:HGNC:3579]	Ca
C0268490	Tyrosinemia, Type I	FAH	fumarylacetoacetate hydrolase (fumarylacetoacetase) [Source:HGNC Symbol;Acc:HGNC:3579]	Mg
C0268490	Tyrosinemia, Type I	FAH	fumarylacetoacetate hydrolase (fumarylacetoacetase) [Source:HGNC Symbol;Acc:HGNC:3579]	Vit B1 (TPP)
C0026703	Mucopolysaccharidoses	GALNS	galactosamine (N-acetyl)-6-sulfatase [Source:HGNC Symbol;Acc:HGNC:4122]	Ca
C0162855	Mucinoses	GALNS	galactosamine (N-acetyl)-6-sulfatase [Source:HGNC Symbol;Acc:HGNC:4122]	Ca
C0268575	Isovaleryl Coa Dehydrogenase Deficiency	GALNS	galactosamine (N-acetyl)-6-sulfatase [Source:HGNC Symbol;Acc:HGNC:4122]	Ca
C1854369	Spinocerebellar ataxia 14	PRKCG	protein kinase C, gamma [Source:HGNC Symbol;Acc:HGNC:9402]	Ca
C1865832	Spondyloepimetaphyseal Dysplasia, Missouri Type	MMP13	matrix metallopeptidase 13 (collagenase 3) [Source:HGNC Symbol;Acc:HGNC:7159]	Ca
C1865832	Spondyloepimetaphyseal Dysplasia, Missouri Type	MMP13	matrix metallopeptidase 13 (collagenase 3) [Source:HGNC Symbol;Acc:HGNC:7159]	Zn
C2748495	Metaphyseal Anadysplasia 1	MMP13	matrix metallopeptidase 13 (collagenase 3) [Source:HGNC Symbol;Acc:HGNC:7159]	Ca
C2748495	Metaphyseal Anadysplasia 1	MMP13	matrix metallopeptidase 13 (collagenase 3) [Source:HGNC Symbol;Acc:HGNC:7159]	Zn
C0006261	Bronchial Diseases	MMP1	matrix metallopeptidase 1 (interstitial collagenase) [Source:HGNC Symbol;Acc:HGNC:7155]	Ca
C0006261	Bronchial Diseases	MMP1	matrix metallopeptidase 1 (interstitial collagenase) [Source:HGNC Symbol;Acc:HGNC:7155]	Zn
C0008679	Chronic disease	MMP1	matrix metallopeptidase 1 (interstitial collagenase) [Source:HGNC Symbol;Acc:HGNC:7155]	Ca
C0008679	Chronic disease	MMP1	matrix metallopeptidase 1 (interstitial collagenase) [Source:HGNC Symbol;Acc:HGNC:7155]	Zn
C0009326	Collagen Diseases	MMP1	matrix metallopeptidase 1 (interstitial collagenase) [Source:HGNC Symbol;Acc:HGNC:7155]	Ca
C0009326	Collagen Diseases	MMP1	matrix metallopeptidase 1 (interstitial collagenase) [Source:HGNC Symbol;Acc:HGNC:7155]	Zn
C0014527	Epidermolysis Bullosa	MMP1	matrix metallopeptidase 1 (interstitial collagenase) [Source:HGNC Symbol;Acc:HGNC:7155]	Ca
C0014527	Epidermolysis Bullosa	MMP1	matrix metallopeptidase 1 (interstitial collagenase) [Source:HGNC Symbol;Acc:HGNC:7155]	Zn
C0024117	Chronic Obstructive Airway Disease	MMP1	matrix metallopeptidase 1 (interstitial collagenase) [Source:HGNC Symbol;Acc:HGNC:7155]	Ca
C0024117	Chronic Obstructive Airway Disease	MMP1	matrix metallopeptidase 1 (interstitial collagenase) [Source:HGNC Symbol;Acc:HGNC:7155]	Zn
C0079294	Epidermolysis Bullosa Dystrophica	MMP1	matrix metallopeptidase 1 (interstitial collagenase) [Source:HGNC Symbol;Acc:HGNC:7155]	Ca
C0079294	Epidermolysis Bullosa Dystrophica	MMP1	matrix metallopeptidase 1 (interstitial collagenase) [Source:HGNC Symbol;Acc:HGNC:7155]	Zn
C0600260	Lung Diseases, Obstructive	MMP1	matrix metallopeptidase 1 (interstitial collagenase) [Source:HGNC Symbol;Acc:HGNC:7155]	Ca
C0600260	Lung Diseases, Obstructive	MMP1	matrix metallopeptidase 1 (interstitial collagenase) [Source:HGNC Symbol;Acc:HGNC:7155]	Zn
C0002452	Amelogenesis Imperfecta	MMP20	matrix metallopeptidase 20 [Source:HGNC Symbol;Acc:HGNC:7167]	Ca
C0002452	Amelogenesis Imperfecta	MMP20	matrix metallopeptidase 20 [Source:HGNC Symbol;Acc:HGNC:7167]	Zn
C0011351	Dental Enamel Hypoplasia	MMP20	matrix metallopeptidase 20 [Source:HGNC Symbol;Acc:HGNC:7167]	Ca
C0011351	Dental Enamel Hypoplasia	MMP20	matrix metallopeptidase 20 [Source:HGNC Symbol;Acc:HGNC:7167]	Zn
C0040435	Tooth Diseases	MMP20	matrix metallopeptidase 20 [Source:HGNC Symbol;Acc:HGNC:7167]	Ca
C0040435	Tooth Diseases	MMP20	matrix metallopeptidase 20 [Source:HGNC Symbol;Acc:HGNC:7167]	Zn
C0917715	Hajdu Cheney Syndrome	MMP2	matrix metallopeptidase 2 (gelatinase A, 72kDa gelatinase, 72kDa type IV collagenase) [Source:HGNC Symbol;Acc:HGNC:7166]	Ca
C0917715	Hajdu Cheney Syndrome	MMP2	matrix metallopeptidase 2 (gelatinase A, 72kDa gelatinase, 72kDa type IV collagenase) [Source:HGNC Symbol;Acc:HGNC:7166]	Zn
C0917990	Acro Osteolysis	MMP2	matrix metallopeptidase 2 (gelatinase A, 72kDa gelatinase, 72kDa type IV collagenase) [Source:HGNC Symbol;Acc:HGNC:7166]	Ca
C0917990	Acro Osteolysis	MMP2	matrix metallopeptidase 2 (gelatinase A, 72kDa gelatinase, 72kDa type IV collagenase) [Source:HGNC Symbol;Acc:HGNC:7166]	Zn
C2751322	Metaphyseal Anadysplasia 2	MMP9	matrix metallopeptidase 9 (gelatinase B, 92kDa gelatinase, 92kDa type IV collagenase) [Source:HGNC Symbol;Acc:HGNC:7176]	Ca
C2751322	Metaphyseal Anadysplasia 2	MMP9	matrix metallopeptidase 9 (gelatinase B, 92kDa gelatinase, 92kDa type IV collagenase) [Source:HGNC Symbol;Acc:HGNC:7176]	Zn
C0028754	Obesity	PCSK1	proprotein convertase subtilisin/kexin type 1 [Source:HGNC Symbol;Acc:HGNC:8743]	Ca
C0684336	Impaired health	PCSK1	proprotein convertase subtilisin/kexin type 1 [Source:HGNC Symbol;Acc:HGNC:8743]	Ca
C1257763	Overnutrition	PCSK1	proprotein convertase subtilisin/kexin type 1 [Source:HGNC Symbol;Acc:HGNC:8743]	Ca
C2676498	Body Mass Index Quantitative Trait Locus 12 (disorder)	PCSK1	proprotein convertase subtilisin/kexin type 1 [Source:HGNC Symbol;Acc:HGNC:8743]	Ca
C0009402	Colorectal Carcinoma	PLA2G2A	phospholipase A2, group IIA (platelets, synovial fluid) [Source:HGNC Symbol;Acc:HGNC:9031]	Ca
C0009404	Colorectal Neoplasms	PLA2G2A	phospholipase A2, group IIA (platelets, synovial fluid) [Source:HGNC Symbol;Acc:HGNC:9031]	Ca
C1527249	Colorectal Cancer	PLA2G2A	phospholipase A2, group IIA (platelets, synovial fluid) [Source:HGNC Symbol;Acc:HGNC:9031]	Ca
C0003864	Arthritis	PADI4	peptidyl arginine deiminase, type IV [Source:HGNC Symbol;Acc:HGNC:18368]	Ca
C0003873	Rheumatoid Arthritis	PADI4	peptidyl arginine deiminase, type IV [Source:HGNC Symbol;Acc:HGNC:18368]	Ca
C0035435	Rheumatism	PADI4	peptidyl arginine deiminase, type IV [Source:HGNC Symbol;Acc:HGNC:18368]	Ca
C0011156	Deficiency Diseases	EPX	eosinophil peroxidase [Source:HGNC Symbol;Acc:HGNC:3423]	Ca
C0011156	Deficiency Diseases	EPX	eosinophil peroxidase [Source:HGNC Symbol;Acc:HGNC:3423]	Heme
C0028709	Nutrition Disorders	EPX	eosinophil peroxidase [Source:HGNC Symbol;Acc:HGNC:3423]	Ca
C0028709	Nutrition Disorders	EPX	eosinophil peroxidase [Source:HGNC Symbol;Acc:HGNC:3423]	Heme
C0162429	Malnutrition	EPX	eosinophil peroxidase [Source:HGNC Symbol;Acc:HGNC:3423]	Ca
C0162429	Malnutrition	EPX	eosinophil peroxidase [Source:HGNC Symbol;Acc:HGNC:3423]	Heme
C0002395	Alzheimer's Disease	MPO	myeloperoxidase [Source:HGNC Symbol;Acc:HGNC:7218]	Ca
C0002395	Alzheimer's Disease	MPO	myeloperoxidase [Source:HGNC Symbol;Acc:HGNC:7218]	Heme
C0006277	Bronchitis	MPO	myeloperoxidase [Source:HGNC Symbol;Acc:HGNC:7218]	Ca
C0006277	Bronchitis	MPO	myeloperoxidase [Source:HGNC Symbol;Acc:HGNC:7218]	Heme
C0008677	Bronchitis, Chronic	MPO	myeloperoxidase [Source:HGNC Symbol;Acc:HGNC:7218]	Ca
C0008677	Bronchitis, Chronic	MPO	myeloperoxidase [Source:HGNC Symbol;Acc:HGNC:7218]	Heme
C0024121	Lung Neoplasms	MPO	myeloperoxidase [Source:HGNC Symbol;Acc:HGNC:7218]	Ca
C0024121	Lung Neoplasms	MPO	myeloperoxidase [Source:HGNC Symbol;Acc:HGNC:7218]	Heme
C0242379	Malignant neoplasm of lung	MPO	myeloperoxidase [Source:HGNC Symbol;Acc:HGNC:7218]	Ca
C0242379	Malignant neoplasm of lung	MPO	myeloperoxidase [Source:HGNC Symbol;Acc:HGNC:7218]	Heme
C0398595	Myeloperoxidase Deficiency	MPO	myeloperoxidase [Source:HGNC Symbol;Acc:HGNC:7218]	Ca
C0398595	Myeloperoxidase Deficiency	MPO	myeloperoxidase [Source:HGNC Symbol;Acc:HGNC:7218]	Heme
C0497549	malignant neurologic neoplasms	MPO	myeloperoxidase [Source:HGNC Symbol;Acc:HGNC:7218]	Ca
C0497549	malignant neurologic neoplasms	MPO	myeloperoxidase [Source:HGNC Symbol;Acc:HGNC:7218]	Heme
C0684249	Carcinoma of lung	MPO	myeloperoxidase [Source:HGNC Symbol;Acc:HGNC:7218]	Ca
C0684249	Carcinoma of lung	MPO	myeloperoxidase [Source:HGNC Symbol;Acc:HGNC:7218]	Heme
C1843013	Alzheimer Disease, Familial, Type 3	MPO	myeloperoxidase [Source:HGNC Symbol;Acc:HGNC:7218]	Ca
C1843013	Alzheimer Disease, Familial, Type 3	MPO	myeloperoxidase [Source:HGNC Symbol;Acc:HGNC:7218]	Heme
C0010308	Congenital Hypothyroidism	TPO	thyroid peroxidase [Source:HGNC Symbol;Acc:HGNC:12015]	Ca
C0010308	Congenital Hypothyroidism	TPO	thyroid peroxidase [Source:HGNC Symbol;Acc:HGNC:12015]	Heme
C1291299	Deficiency Of Iodide Peroxidase (disorder)	TPO	thyroid peroxidase [Source:HGNC Symbol;Acc:HGNC:12015]	Ca
C1291299	Deficiency Of Iodide Peroxidase (disorder)	TPO	thyroid peroxidase [Source:HGNC Symbol;Acc:HGNC:12015]	Heme
C0011156	Deficiency Diseases	PLCB2	phospholipase C, beta 2 [Source:HGNC Symbol;Acc:HGNC:9055]	Ca
C0028709	Nutrition Disorders	PLCB2	phospholipase C, beta 2 [Source:HGNC Symbol;Acc:HGNC:9055]	Ca
C0162429	Malnutrition	PLCB2	phospholipase C, beta 2 [Source:HGNC Symbol;Acc:HGNC:9055]	Ca
C0027720	Nephrosis	PLCE1	phospholipase C, epsilon 1 [Source:HGNC Symbol;Acc:HGNC:17175]	Ca
C0027726	Nephrotic Syndrome	PLCE1	phospholipase C, epsilon 1 [Source:HGNC Symbol;Acc:HGNC:17175]	Ca
C0343068	Familial cold urticaria	PLCG2	phospholipase C, gamma 2 (phosphatidylinositol-specific) [Source:HGNC Symbol;Acc:HGNC:9066]	Ca
C1855771	Immune Deficiency Disease	PLCG2	phospholipase C, gamma 2 (phosphatidylinositol-specific) [Source:HGNC Symbol;Acc:HGNC:9066]	Ca
C2316212	Cryopyrin Associated Periodic Syndromes	PLCG2	phospholipase C, gamma 2 (phosphatidylinositol-specific) [Source:HGNC Symbol;Acc:HGNC:9066]	Ca
C0003850	Arteriosclerosis	PON1	paraoxonase 1 [Source:HGNC Symbol;Acc:HGNC:9204]	Ca
C0003850	Arteriosclerosis	PON1	paraoxonase 1 [Source:HGNC Symbol;Acc:HGNC:9204]	metal cation
C0003850	Arteriosclerosis	PON1	paraoxonase 1 [Source:HGNC Symbol;Acc:HGNC:9204]	Zn
C0004153	Atherosclerosis	PON1	paraoxonase 1 [Source:HGNC Symbol;Acc:HGNC:9204]	Ca
C0004153	Atherosclerosis	PON1	paraoxonase 1 [Source:HGNC Symbol;Acc:HGNC:9204]	metal cation
C0004153	Atherosclerosis	PON1	paraoxonase 1 [Source:HGNC Symbol;Acc:HGNC:9204]	Zn
C0009566	Complication	PON1	paraoxonase 1 [Source:HGNC Symbol;Acc:HGNC:9204]	Ca
C0009566	Complication	PON1	paraoxonase 1 [Source:HGNC Symbol;Acc:HGNC:9204]	metal cation
C0009566	Complication	PON1	paraoxonase 1 [Source:HGNC Symbol;Acc:HGNC:9204]	Zn
C0010054	Coronary Arteriosclerosis	PON1	paraoxonase 1 [Source:HGNC Symbol;Acc:HGNC:9204]	Ca
C0010054	Coronary Arteriosclerosis	PON1	paraoxonase 1 [Source:HGNC Symbol;Acc:HGNC:9204]	metal cation
C0010054	Coronary Arteriosclerosis	PON1	paraoxonase 1 [Source:HGNC Symbol;Acc:HGNC:9204]	Zn
C0010068	Coronary heart disease	PON1	paraoxonase 1 [Source:HGNC Symbol;Acc:HGNC:9204]	Ca
C0010068	Coronary heart disease	PON1	paraoxonase 1 [Source:HGNC Symbol;Acc:HGNC:9204]	metal cation
C0010068	Coronary heart disease	PON1	paraoxonase 1 [Source:HGNC Symbol;Acc:HGNC:9204]	Zn
C0010073	Coronary Artery Vasospasm	PON1	paraoxonase 1 [Source:HGNC Symbol;Acc:HGNC:9204]	Ca
C0010073	Coronary Artery Vasospasm	PON1	paraoxonase 1 [Source:HGNC Symbol;Acc:HGNC:9204]	metal cation
C0010073	Coronary Artery Vasospasm	PON1	paraoxonase 1 [Source:HGNC Symbol;Acc:HGNC:9204]	Zn
C0011847	Diabetes	PON1	paraoxonase 1 [Source:HGNC Symbol;Acc:HGNC:9204]	Ca
C0011847	Diabetes	PON1	paraoxonase 1 [Source:HGNC Symbol;Acc:HGNC:9204]	metal cation
C0011847	Diabetes	PON1	paraoxonase 1 [Source:HGNC Symbol;Acc:HGNC:9204]	Zn
C0011849	Diabetes Mellitus	PON1	paraoxonase 1 [Source:HGNC Symbol;Acc:HGNC:9204]	Ca
C0011849	Diabetes Mellitus	PON1	paraoxonase 1 [Source:HGNC Symbol;Acc:HGNC:9204]	metal cation
C0011849	Diabetes Mellitus	PON1	paraoxonase 1 [Source:HGNC Symbol;Acc:HGNC:9204]	Zn
C0032343	Poisoning	PON1	paraoxonase 1 [Source:HGNC Symbol;Acc:HGNC:9204]	Ca
C0032343	Poisoning	PON1	paraoxonase 1 [Source:HGNC Symbol;Acc:HGNC:9204]	metal cation
C0032343	Poisoning	PON1	paraoxonase 1 [Source:HGNC Symbol;Acc:HGNC:9204]	Zn
C0151744	Myocardial Ischemia	PON1	paraoxonase 1 [Source:HGNC Symbol;Acc:HGNC:9204]	Ca
C0151744	Myocardial Ischemia	PON1	paraoxonase 1 [Source:HGNC Symbol;Acc:HGNC:9204]	metal cation
C0151744	Myocardial Ischemia	PON1	paraoxonase 1 [Source:HGNC Symbol;Acc:HGNC:9204]	Zn
C0700359	Organophosphate poisoning	PON1	paraoxonase 1 [Source:HGNC Symbol;Acc:HGNC:9204]	Ca
C0700359	Organophosphate poisoning	PON1	paraoxonase 1 [Source:HGNC Symbol;Acc:HGNC:9204]	metal cation
C0700359	Organophosphate poisoning	PON1	paraoxonase 1 [Source:HGNC Symbol;Acc:HGNC:9204]	Zn
C1171258	Complication Aspects	PON1	paraoxonase 1 [Source:HGNC Symbol;Acc:HGNC:9204]	Ca
C1171258	Complication Aspects	PON1	paraoxonase 1 [Source:HGNC Symbol;Acc:HGNC:9204]	metal cation
C1171258	Complication Aspects	PON1	paraoxonase 1 [Source:HGNC Symbol;Acc:HGNC:9204]	Zn
C1956346	Coronary Artery Disease	PON1	paraoxonase 1 [Source:HGNC Symbol;Acc:HGNC:9204]	Ca
C1956346	Coronary Artery Disease	PON1	paraoxonase 1 [Source:HGNC Symbol;Acc:HGNC:9204]	metal cation
C1956346	Coronary Artery Disease	PON1	paraoxonase 1 [Source:HGNC Symbol;Acc:HGNC:9204]	Zn
C0020757	Ichthyoses	STS	steroid sulfatase (microsomal), isozyme S [Source:HGNC Symbol;Acc:HGNC:11425]	Ca
C0020758	Congenital ichthyosis	STS	steroid sulfatase (microsomal), isozyme S [Source:HGNC Symbol;Acc:HGNC:11425]	Ca
C0079588	Ichthyosis, X Linked	STS	steroid sulfatase (microsomal), isozyme S [Source:HGNC Symbol;Acc:HGNC:11425]	Ca
C0302280	Adrenogenital Syndrome	STS	steroid sulfatase (microsomal), isozyme S [Source:HGNC Symbol;Acc:HGNC:11425]	Ca
C0701163	Adrenogenital disorder	STS	steroid sulfatase (microsomal), isozyme S [Source:HGNC Symbol;Acc:HGNC:11425]	Ca
C1257809	Steroid Metabolism, Inborn Errors	STS	steroid sulfatase (microsomal), isozyme S [Source:HGNC Symbol;Acc:HGNC:11425]	Ca
C2720163	Placental Steroid Sulfatase Deficiency	STS	steroid sulfatase (microsomal), isozyme S [Source:HGNC Symbol;Acc:HGNC:11425]	Ca
C0079154	Congenital Nonbullous Ichthyosiform Erythroderma	TGM1	transglutaminase 1 [Source:HGNC Symbol;Acc:HGNC:11777]	Ca
C3536797	Ichthyosis Congenita II	TGM1	transglutaminase 1 [Source:HGNC Symbol;Acc:HGNC:11777]	Ca
C0023794	Lipoidosis	TPP1	tripeptidyl peptidase I [Source:HGNC Symbol;Acc:HGNC:2073]	Ca
C0027877	Neuronal Ceroid Lipofuscinoses	TPP1	tripeptidyl peptidase I [Source:HGNC Symbol;Acc:HGNC:2073]	Ca
C0087012	Ataxia, Spinocerebellar	TPP1	tripeptidyl peptidase I [Source:HGNC Symbol;Acc:HGNC:2073]	Ca
C1836474	Spinocerebellar Ataxia, Autosomal Recessive 7	TPP1	tripeptidyl peptidase I [Source:HGNC Symbol;Acc:HGNC:2073]	Ca
C0149521	Pancreatitis, Chronic	PRSS1	protease, serine, 1 (trypsin 1) [Source:HGNC Symbol;Acc:HGNC:9475]	Ca
C0238339	Hereditary pancreatitis	PRSS1	protease, serine, 1 (trypsin 1) [Source:HGNC Symbol;Acc:HGNC:9475]	Ca
C0268417	Pancreatic Trypsinogen Deficiency	PRSS1	protease, serine, 1 (trypsin 1) [Source:HGNC Symbol;Acc:HGNC:9475]	Ca
C0027121	Myositis	UGGT2	UDP-glucose glycoprotein glucosyltransferase 2 [Source:HGNC Symbol;Acc:HGNC:15664]	Ca
C0406645	Amyopathic dermatomyositis	UGGT2	UDP-glucose glycoprotein glucosyltransferase 2 [Source:HGNC Symbol;Acc:HGNC:15664]	Ca
C2931785	Juvenile dermatomyositis	UGGT2	UDP-glucose glycoprotein glucosyltransferase 2 [Source:HGNC Symbol;Acc:HGNC:15664]	Ca
C0008445	Chondrodysplasia Punctata	ARSE	arylsulfatase E (chondrodysplasia punctata 1) [Source:HGNC Symbol;Acc:HGNC:719]	Ca
C0026706	Mucopolysaccharidosis III	GNS	glucosamine (N-acetyl)-6-sulfatase [Source:HGNC Symbol;Acc:HGNC:4422]	Ca
C0086650	MPS III D	GNS	glucosamine (N-acetyl)-6-sulfatase [Source:HGNC Symbol;Acc:HGNC:4422]	Ca
C0026703	Mucopolysaccharidoses	IDS	iduronate 2-sulfatase [Source:HGNC Symbol;Acc:HGNC:5389]	Ca
C0026705	Mucopolysaccharidosis II	IDS	iduronate 2-sulfatase [Source:HGNC Symbol;Acc:HGNC:5389]	Ca
C0014132	Endocrine Gland Neoplasms	PRKCA	protein kinase C, alpha [Source:HGNC Symbol;Acc:HGNC:9393]	Ca
C0020659	Hypothalamic Neoplasms	PRKCA	protein kinase C, alpha [Source:HGNC Symbol;Acc:HGNC:9393]	Ca
C0032002	Pituitary Diseases	PRKCA	protein kinase C, alpha [Source:HGNC Symbol;Acc:HGNC:9393]	Ca
C0032019	Pituitary Neoplasms	PRKCA	protein kinase C, alpha [Source:HGNC Symbol;Acc:HGNC:9393]	Ca
C0004096	Asthma	ALOX5	arachidonate 5-lipoxygenase [Source:HGNC Symbol;Acc:HGNC:435]	Ca
C0004096	Asthma	ALOX5	arachidonate 5-lipoxygenase [Source:HGNC Symbol;Acc:HGNC:435]	Fe
C0006261	Bronchial Diseases	ALOX5	arachidonate 5-lipoxygenase [Source:HGNC Symbol;Acc:HGNC:435]	Ca
C0006261	Bronchial Diseases	ALOX5	arachidonate 5-lipoxygenase [Source:HGNC Symbol;Acc:HGNC:435]	Fe
C0024117	Chronic Obstructive Airway Disease	ALOX5	arachidonate 5-lipoxygenase [Source:HGNC Symbol;Acc:HGNC:435]	Ca
C0024117	Chronic Obstructive Airway Disease	ALOX5	arachidonate 5-lipoxygenase [Source:HGNC Symbol;Acc:HGNC:435]	Fe
C0035228	Respiratory Hypersensitivity	ALOX5	arachidonate 5-lipoxygenase [Source:HGNC Symbol;Acc:HGNC:435]	Ca
C0035228	Respiratory Hypersensitivity	ALOX5	arachidonate 5-lipoxygenase [Source:HGNC Symbol;Acc:HGNC:435]	Fe
C0392707	Atopy	ALOX5	arachidonate 5-lipoxygenase [Source:HGNC Symbol;Acc:HGNC:435]	Ca
C0392707	Atopy	ALOX5	arachidonate 5-lipoxygenase [Source:HGNC Symbol;Acc:HGNC:435]	Fe
C0600260	Lung Diseases, Obstructive	ALOX5	arachidonate 5-lipoxygenase [Source:HGNC Symbol;Acc:HGNC:435]	Ca
C0600260	Lung Diseases, Obstructive	ALOX5	arachidonate 5-lipoxygenase [Source:HGNC Symbol;Acc:HGNC:435]	Fe
C0018776	Hearing Loss, Central	OTOF	otoferlin [Source:HGNC Symbol;Acc:HGNC:8515]	Ca
C1832828	Deafness, Autosomal Recessive 9	OTOF	otoferlin [Source:HGNC Symbol;Acc:HGNC:8515]	Ca
C1852271	Auditory neuropathy	OTOF	otoferlin [Source:HGNC Symbol;Acc:HGNC:8515]	Ca
C1856718	Fleck Retina, Familial Benign	PLA2G5	phospholipase A2, group V [Source:HGNC Symbol;Acc:HGNC:9038]	Ca
C0027339	Nail Diseases	PLCD1	phospholipase C, delta 1 [Source:HGNC Symbol;Acc:HGNC:9060]	Ca
C0003850	Arteriosclerosis	PON2	paraoxonase 2 [Source:HGNC Symbol;Acc:HGNC:9205]	Ca
C0004153	Atherosclerosis	PON2	paraoxonase 2 [Source:HGNC Symbol;Acc:HGNC:9205]	Ca
C0010054	Coronary Arteriosclerosis	PON2	paraoxonase 2 [Source:HGNC Symbol;Acc:HGNC:9205]	Ca
C0010068	Coronary heart disease	PON2	paraoxonase 2 [Source:HGNC Symbol;Acc:HGNC:9205]	Ca
C0151744	Myocardial Ischemia	PON2	paraoxonase 2 [Source:HGNC Symbol;Acc:HGNC:9205]	Ca
C1956346	Coronary Artery Disease	PON2	paraoxonase 2 [Source:HGNC Symbol;Acc:HGNC:9205]	Ca
C0027656	Neoplasms, Connective Tissue	SYT1	synaptotagmin I [Source:HGNC Symbol;Acc:HGNC:11509]	Ca
C0039101	synovial sarcoma	SYT1	synaptotagmin I [Source:HGNC Symbol;Acc:HGNC:11509]	Ca
C1261473	Sarcoma	SYT1	synaptotagmin I [Source:HGNC Symbol;Acc:HGNC:11509]	Ca
C0011606	Exfoliative dermatitis	TGM5	transglutaminase 5 [Source:HGNC Symbol;Acc:HGNC:11781]	Ca
C1853354	Peeling Skin Syndrome, Acral Type	TGM5	transglutaminase 5 [Source:HGNC Symbol;Acc:HGNC:11781]	Ca
C0030305	Pancreatitis	PRSS2	NA	Ca
C0034155	Purpura, Thrombotic Thrombocytopenic	ADAMTS13	ADAM metallopeptidase with thrombospondin type 1 motif, 13 [Source:HGNC Symbol;Acc:HGNC:1366]	Ca
C0034155	Purpura, Thrombotic Thrombocytopenic	ADAMTS13	ADAM metallopeptidase with thrombospondin type 1 motif, 13 [Source:HGNC Symbol;Acc:HGNC:1366]	Zn
C1956258	Familial Thrombotic Thrombocytopenic Purpura	ADAMTS13	ADAM metallopeptidase with thrombospondin type 1 motif, 13 [Source:HGNC Symbol;Acc:HGNC:1366]	Ca
C1956258	Familial Thrombotic Thrombocytopenic Purpura	ADAMTS13	ADAM metallopeptidase with thrombospondin type 1 motif, 13 [Source:HGNC Symbol;Acc:HGNC:1366]	Zn
C0020443	Hypercholesterolemia	PCSK9	proprotein convertase subtilisin/kexin type 9 [Source:HGNC Symbol;Acc:HGNC:20001]	Ca
C0020445	Hypercholesterolemia, Familial	PCSK9	proprotein convertase subtilisin/kexin type 9 [Source:HGNC Symbol;Acc:HGNC:20001]	Ca
C0020476	Hyperlipoproteinemias	PCSK9	proprotein convertase subtilisin/kexin type 9 [Source:HGNC Symbol;Acc:HGNC:20001]	Ca
C0745103	Hyperlipoproteinemia Type IIa	PCSK9	proprotein convertase subtilisin/kexin type 9 [Source:HGNC Symbol;Acc:HGNC:20001]	Ca
C3151078	Complement Component C1s Deficiency	C1S	complement component 1, s subcomponent [Source:HGNC Symbol;Acc:HGNC:1247]	Ca
C0005818	Blood Platelet Disorders	CALR	calreticulin [Source:HGNC Symbol;Acc:HGNC:1455]	Ca
C0027022	Myeloproliferative disease	CALR	calreticulin [Source:HGNC Symbol;Acc:HGNC:1455]	Ca
C0836924	Thrombocytosis	CALR	calreticulin [Source:HGNC Symbol;Acc:HGNC:1455]	Ca
C0003723	Arbovirus Infections	CD209	CD209 molecule [Source:HGNC Symbol;Acc:HGNC:1641]	Ca
C0011311	Dengue Fever	CD209	CD209 molecule [Source:HGNC Symbol;Acc:HGNC:1641]	Ca
C0019104	Hemorrhagic Fevers, Viral	CD209	CD209 molecule [Source:HGNC Symbol;Acc:HGNC:1641]	Ca
C0040361	Togaviridae Infections	CD209	CD209 molecule [Source:HGNC Symbol;Acc:HGNC:1641]	Ca
C0206608	Flavivirus Infections	CD209	CD209 molecule [Source:HGNC Symbol;Acc:HGNC:1641]	Ca
C0035243	Respiratory Tract Infections	CLEC4M	C-type lectin domain family 4, member M [Source:HGNC Symbol;Acc:HGNC:13523]	Ca
C0206750	Coronavirus Infections	CLEC4M	C-type lectin domain family 4, member M [Source:HGNC Symbol;Acc:HGNC:13523]	Ca
C1175175	Severe Acute Respiratory Syndrome	CLEC4M	C-type lectin domain family 4, member M [Source:HGNC Symbol;Acc:HGNC:13523]	Ca
C0009326	Collagen Diseases	COL1A2	collagen, type I, alpha 2 [Source:HGNC Symbol;Acc:HGNC:2198]	Ca
C0013720	Ehlers Danlos Syndrome	COL1A2	collagen, type I, alpha 2 [Source:HGNC Symbol;Acc:HGNC:2198]	Ca
C0029434	Osteogenesis Imperfecta	COL1A2	collagen, type I, alpha 2 [Source:HGNC Symbol;Acc:HGNC:2198]	Ca
C0029456	Osteoporosis	COL1A2	collagen, type I, alpha 2 [Source:HGNC Symbol;Acc:HGNC:2198]	Ca
C0029458	Osteoporosis, Postmenopausal	COL1A2	collagen, type I, alpha 2 [Source:HGNC Symbol;Acc:HGNC:2198]	Ca
C0268358	Osteogenesis Imperfecta, Dominant Perinatal Lethal	COL1A2	collagen, type I, alpha 2 [Source:HGNC Symbol;Acc:HGNC:2198]	Ca
C0268362	Osteogenesis Imperfecta Type Iii (disorder)	COL1A2	collagen, type I, alpha 2 [Source:HGNC Symbol;Acc:HGNC:2198]	Ca
C0268363	Osteogenesis Imperfecta Type Iv (disorder)	COL1A2	collagen, type I, alpha 2 [Source:HGNC Symbol;Acc:HGNC:2198]	Ca
C0600502	Vascular Hemostatic Disorders	COL1A2	collagen, type I, alpha 2 [Source:HGNC Symbol;Acc:HGNC:2198]	Ca
C1857034	Ehlers Danlos Syndrome, Cardiac Valvular Form	COL1A2	collagen, type I, alpha 2 [Source:HGNC Symbol;Acc:HGNC:2198]	Ca
C0001080	Achondroplasia	COL2A1	collagen, type II, alpha 1 [Source:HGNC Symbol;Acc:HGNC:2200]	Ca
C0003864	Arthritis	COL2A1	collagen, type II, alpha 1 [Source:HGNC Symbol;Acc:HGNC:2200]	Ca
C0008925	Cleft Palate	COL2A1	collagen, type II, alpha 1 [Source:HGNC Symbol;Acc:HGNC:2200]	Ca
C0015814	Femur Head Necrosis	COL2A1	collagen, type II, alpha 1 [Source:HGNC Symbol;Acc:HGNC:2200]	Ca
C0020192	Hyaline Membrane Disease	COL2A1	collagen, type II, alpha 1 [Source:HGNC Symbol;Acc:HGNC:2200]	Ca
C0023234	Legg Calve Perthes Disease	COL2A1	collagen, type II, alpha 1 [Source:HGNC Symbol;Acc:HGNC:2200]	Ca
C0027092	Myopia	COL2A1	collagen, type II, alpha 1 [Source:HGNC Symbol;Acc:HGNC:2200]	Ca
C0029408	Degenerative polyarthritis	COL2A1	collagen, type II, alpha 1 [Source:HGNC Symbol;Acc:HGNC:2200]	Ca
C0029420	Osteochondritis	COL2A1	collagen, type II, alpha 1 [Source:HGNC Symbol;Acc:HGNC:2200]	Ca
C0029429	Osteochondrosis	COL2A1	collagen, type II, alpha 1 [Source:HGNC Symbol;Acc:HGNC:2200]	Ca
C0035305	Retinal Detachment	COL2A1	collagen, type II, alpha 1 [Source:HGNC Symbol;Acc:HGNC:2200]	Ca
C0220685	Achondrogenesis type 2	COL2A1	collagen, type II, alpha 1 [Source:HGNC Symbol;Acc:HGNC:2200]	Ca
C0265253	Stickler syndrome (disorder)	COL2A1	collagen, type II, alpha 1 [Source:HGNC Symbol;Acc:HGNC:2200]	Ca
C0265279	Kniest dysplasia	COL2A1	collagen, type II, alpha 1 [Source:HGNC Symbol;Acc:HGNC:2200]	Ca
C0410480	Avascular Necrosis Of Femur Head	COL2A1	collagen, type II, alpha 1 [Source:HGNC Symbol;Acc:HGNC:2200]	Ca
C0410528	Skeletal dysplasia	COL2A1	collagen, type II, alpha 1 [Source:HGNC Symbol;Acc:HGNC:2200]	Ca
C0520474	Aseptic Necrosis of Bone	COL2A1	collagen, type II, alpha 1 [Source:HGNC Symbol;Acc:HGNC:2200]	Ca
C0542428	Hypochondrogenesis	COL2A1	collagen, type II, alpha 1 [Source:HGNC Symbol;Acc:HGNC:2200]	Ca
C0581883	Complete Hearing Loss	COL2A1	collagen, type II, alpha 1 [Source:HGNC Symbol;Acc:HGNC:2200]	Ca
C0796173	Spondyloperipheral Dysplasia Short Ulna	COL2A1	collagen, type II, alpha 1 [Source:HGNC Symbol;Acc:HGNC:2200]	Ca
C1836683	Czech Dysplasia, Metatarsal Type	COL2A1	collagen, type II, alpha 1 [Source:HGNC Symbol;Acc:HGNC:2200]	Ca
C1852989	Vitreoretinopathy With Phalangeal Epiphyseal Dysplasia	COL2A1	collagen, type II, alpha 1 [Source:HGNC Symbol;Acc:HGNC:2200]	Ca
C1858079	Osteoarthritis With Mild Chondrodysplasia	COL2A1	collagen, type II, alpha 1 [Source:HGNC Symbol;Acc:HGNC:2200]	Ca
C1864111	MYOPIA 3 (disorder)	COL2A1	collagen, type II, alpha 1 [Source:HGNC Symbol;Acc:HGNC:2200]	Ca
C2745959	Spondyloepiphyseal Dysplasia, Congenita	COL2A1	collagen, type II, alpha 1 [Source:HGNC Symbol;Acc:HGNC:2200]	Ca
C0013720	Ehlers Danlos Syndrome	COL3A1	collagen, type III, alpha 1 [Source:HGNC Symbol;Acc:HGNC:2201]	Ca
C0268337	Ehlers Danlos Syndrome, Type 3 (disorder)	COL3A1	collagen, type III, alpha 1 [Source:HGNC Symbol;Acc:HGNC:2201]	Ca
C0268338	Ehlers Danlos Syndrome, Type Iv	COL3A1	collagen, type III, alpha 1 [Source:HGNC Symbol;Acc:HGNC:2201]	Ca
C0013720	Ehlers Danlos Syndrome	COL5A1	collagen, type V, alpha 1 [Source:HGNC Symbol;Acc:HGNC:2209]	Ca
C0268335	Ehlers Danlos syndrome type 1	COL5A1	collagen, type V, alpha 1 [Source:HGNC Symbol;Acc:HGNC:2209]	Ca
C0268336	Ehlers Danlos syndrome type 2	COL5A1	collagen, type V, alpha 1 [Source:HGNC Symbol;Acc:HGNC:2209]	Ca
C0013720	Ehlers Danlos Syndrome	COL5A2	collagen, type V, alpha 2 [Source:HGNC Symbol;Acc:HGNC:2210]	Ca
C0268335	Ehlers Danlos syndrome type 1	COL5A2	collagen, type V, alpha 2 [Source:HGNC Symbol;Acc:HGNC:2210]	Ca
C0010308	Congenital Hypothyroidism	COL11A1	collagen, type XI, alpha 1 [Source:HGNC Symbol;Acc:HGNC:2186]	Ca
C0018566	Congenital Hand Deformities	COL11A1	collagen, type XI, alpha 1 [Source:HGNC Symbol;Acc:HGNC:2186]	Ca
C0021818	Intervertebral Disk Displacement	COL11A1	collagen, type XI, alpha 1 [Source:HGNC Symbol;Acc:HGNC:2186]	Ca
C0042907	Vitreous Detachment	COL11A1	collagen, type XI, alpha 1 [Source:HGNC Symbol;Acc:HGNC:2186]	Ca
C0086543	Cataract	COL11A1	collagen, type XI, alpha 1 [Source:HGNC Symbol;Acc:HGNC:2186]	Ca
C0242362	Disk, Herniated	COL11A1	collagen, type XI, alpha 1 [Source:HGNC Symbol;Acc:HGNC:2186]	Ca
C0265210	Weaver syndrome	COL11A1	collagen, type XI, alpha 1 [Source:HGNC Symbol;Acc:HGNC:2186]	Ca
C0265235	Marshall syndrome	COL11A1	collagen, type XI, alpha 1 [Source:HGNC Symbol;Acc:HGNC:2186]	Ca
C0265282	Fibrochondrogenesis	COL11A1	collagen, type XI, alpha 1 [Source:HGNC Symbol;Acc:HGNC:2186]	Ca
C0281899	Prolapsed lumbar disc	COL11A1	collagen, type XI, alpha 1 [Source:HGNC Symbol;Acc:HGNC:2186]	Ca
C1858084	Stickler Syndrome, Type Ii (disorder)	COL11A1	collagen, type XI, alpha 1 [Source:HGNC Symbol;Acc:HGNC:2186]	Ca
C0003864	Arthritis	COL11A2	collagen, type XI, alpha 2 [Source:HGNC Symbol;Acc:HGNC:2187]	Ca
C0031900	Pierre Robin Syndrome	COL11A2	collagen, type XI, alpha 2 [Source:HGNC Symbol;Acc:HGNC:2187]	Ca
C1848488	Pierre Robin Syndrome With Fetal Chondrodysplasia	COL11A2	collagen, type XI, alpha 2 [Source:HGNC Symbol;Acc:HGNC:2187]	Ca
C1861481	Stickler syndrome, type 3	COL11A2	collagen, type XI, alpha 2 [Source:HGNC Symbol;Acc:HGNC:2187]	Ca
C1864746	Deafness, Autosomal Recessive 53	COL11A2	collagen, type XI, alpha 2 [Source:HGNC Symbol;Acc:HGNC:2187]	Ca
C1866095	Deafness, Autosomal Dominant 13	COL11A2	collagen, type XI, alpha 2 [Source:HGNC Symbol;Acc:HGNC:2187]	Ca
C0026846	Muscular Atrophy	DYSF	dysferlin [Source:HGNC Symbol;Acc:HGNC:3097]	Ca
C0686353	Muscular Dystrophies, Limb Girdle	DYSF	dysferlin [Source:HGNC Symbol;Acc:HGNC:3097]	Ca
C0751336	Distal Muscular Dystrophies	DYSF	dysferlin [Source:HGNC Symbol;Acc:HGNC:3097]	Ca
C1847532	Myopathy, Distal, With Anterior Tibial Onset	DYSF	dysferlin [Source:HGNC Symbol;Acc:HGNC:3097]	Ca
C1850808	Miyoshi myopathy	DYSF	dysferlin [Source:HGNC Symbol;Acc:HGNC:3097]	Ca
C1850889	Muscular Dystrophy, Limb Girdle, Type 2b	DYSF	dysferlin [Source:HGNC Symbol;Acc:HGNC:3097]	Ca
C0011847	Diabetes	ENPP1	ectonucleotide pyrophosphatase/phosphodiesterase 1 [Source:HGNC Symbol;Acc:HGNC:3356]	Ca
C0011847	Diabetes	ENPP1	ectonucleotide pyrophosphatase/phosphodiesterase 1 [Source:HGNC Symbol;Acc:HGNC:3356]	Zn
C0011849	Diabetes Mellitus	ENPP1	ectonucleotide pyrophosphatase/phosphodiesterase 1 [Source:HGNC Symbol;Acc:HGNC:3356]	Ca
C0011849	Diabetes Mellitus	ENPP1	ectonucleotide pyrophosphatase/phosphodiesterase 1 [Source:HGNC Symbol;Acc:HGNC:3356]	Zn
C0020631	Familial hypophosphatemia	ENPP1	ectonucleotide pyrophosphatase/phosphodiesterase 1 [Source:HGNC Symbol;Acc:HGNC:3356]	Ca
C0020631	Familial hypophosphatemia	ENPP1	ectonucleotide pyrophosphatase/phosphodiesterase 1 [Source:HGNC Symbol;Acc:HGNC:3356]	Zn
C0028754	Obesity	ENPP1	ectonucleotide pyrophosphatase/phosphodiesterase 1 [Source:HGNC Symbol;Acc:HGNC:3356]	Ca
C0028754	Obesity	ENPP1	ectonucleotide pyrophosphatase/phosphodiesterase 1 [Source:HGNC Symbol;Acc:HGNC:3356]	Zn
C0029396	Heterotopic Ossification	ENPP1	ectonucleotide pyrophosphatase/phosphodiesterase 1 [Source:HGNC Symbol;Acc:HGNC:3356]	Ca
C0029396	Heterotopic Ossification	ENPP1	ectonucleotide pyrophosphatase/phosphodiesterase 1 [Source:HGNC Symbol;Acc:HGNC:3356]	Zn
C0031707	Phosphorus Metabolism Disorders	ENPP1	ectonucleotide pyrophosphatase/phosphodiesterase 1 [Source:HGNC Symbol;Acc:HGNC:3356]	Ca
C0031707	Phosphorus Metabolism Disorders	ENPP1	ectonucleotide pyrophosphatase/phosphodiesterase 1 [Source:HGNC Symbol;Acc:HGNC:3356]	Zn
C0035579	Rickets	ENPP1	ectonucleotide pyrophosphatase/phosphodiesterase 1 [Source:HGNC Symbol;Acc:HGNC:3356]	Ca
C0035579	Rickets	ENPP1	ectonucleotide pyrophosphatase/phosphodiesterase 1 [Source:HGNC Symbol;Acc:HGNC:3356]	Zn
C0037933	Spinal Diseases	ENPP1	ectonucleotide pyrophosphatase/phosphodiesterase 1 [Source:HGNC Symbol;Acc:HGNC:3356]	Ca
C0037933	Spinal Diseases	ENPP1	ectonucleotide pyrophosphatase/phosphodiesterase 1 [Source:HGNC Symbol;Acc:HGNC:3356]	Zn
C0206366	Ossification Of Posterior Longitudinal Ligament	ENPP1	ectonucleotide pyrophosphatase/phosphodiesterase 1 [Source:HGNC Symbol;Acc:HGNC:3356]	Ca
C0206366	Ossification Of Posterior Longitudinal Ligament	ENPP1	ectonucleotide pyrophosphatase/phosphodiesterase 1 [Source:HGNC Symbol;Acc:HGNC:3356]	Zn
C0342643	Autosomal Recessive Hypophosphatemic Vitamin D Refractory Rickets	ENPP1	ectonucleotide pyrophosphatase/phosphodiesterase 1 [Source:HGNC Symbol;Acc:HGNC:3356]	Ca
C0342643	Autosomal Recessive Hypophosphatemic Vitamin D Refractory Rickets	ENPP1	ectonucleotide pyrophosphatase/phosphodiesterase 1 [Source:HGNC Symbol;Acc:HGNC:3356]	Zn
C0342649	Vascular calcification	ENPP1	ectonucleotide pyrophosphatase/phosphodiesterase 1 [Source:HGNC Symbol;Acc:HGNC:3356]	Ca
C0342649	Vascular calcification	ENPP1	ectonucleotide pyrophosphatase/phosphodiesterase 1 [Source:HGNC Symbol;Acc:HGNC:3356]	Zn
C1257763	Overnutrition	ENPP1	ectonucleotide pyrophosphatase/phosphodiesterase 1 [Source:HGNC Symbol;Acc:HGNC:3356]	Ca
C1257763	Overnutrition	ENPP1	ectonucleotide pyrophosphatase/phosphodiesterase 1 [Source:HGNC Symbol;Acc:HGNC:3356]	Zn
C1859727	Arterial Calcification Of Infancy	ENPP1	ectonucleotide pyrophosphatase/phosphodiesterase 1 [Source:HGNC Symbol;Acc:HGNC:3356]	Ca
C1859727	Arterial Calcification Of Infancy	ENPP1	ectonucleotide pyrophosphatase/phosphodiesterase 1 [Source:HGNC Symbol;Acc:HGNC:3356]	Zn
C0001125	Acidosis, Lactic	ITGB2	integrin, beta 2 (complement component 3 receptor 3 and 4 subunit) [Source:HGNC Symbol;Acc:HGNC:6155]	Ca
C0024776	Maple Syrup Urine Disease	ITGB2	integrin, beta 2 (complement component 3 receptor 3 and 4 subunit) [Source:HGNC Symbol;Acc:HGNC:6155]	Ca
C0025637	Methemoglobinemia	ITGB2	integrin, beta 2 (complement component 3 receptor 3 and 4 subunit) [Source:HGNC Symbol;Acc:HGNC:6155]	Ca
C0268193	Nadh Cytochrome B5 Reductase Deficiency	ITGB2	integrin, beta 2 (complement component 3 receptor 3 and 4 subunit) [Source:HGNC Symbol;Acc:HGNC:6155]	Ca
C0472786	Methemoglobin Reductase Deficiency	ITGB2	integrin, beta 2 (complement component 3 receptor 3 and 4 subunit) [Source:HGNC Symbol;Acc:HGNC:6155]	Ca
C3492932	Lactic Acidosis, Congenital Infantile, Due To Lad Deficiency	ITGB2	integrin, beta 2 (complement component 3 receptor 3 and 4 subunit) [Source:HGNC Symbol;Acc:HGNC:6155]	Ca
C0008489	Chorea	KCNMA1	potassium channel, calcium activated large conductance subfamily M alpha, member 1 [Source:HGNC Symbol;Acc:HGNC:6284]	Ca
C0008489	Chorea	KCNMA1	potassium channel, calcium activated large conductance subfamily M alpha, member 1 [Source:HGNC Symbol;Acc:HGNC:6284]	Mg
C0014548	Epilepsy, Generalized	KCNMA1	potassium channel, calcium activated large conductance subfamily M alpha, member 1 [Source:HGNC Symbol;Acc:HGNC:6284]	Ca
C0014548	Epilepsy, Generalized	KCNMA1	potassium channel, calcium activated large conductance subfamily M alpha, member 1 [Source:HGNC Symbol;Acc:HGNC:6284]	Mg
C1836173	Generalized Epilepsy And Paroxysmal Dyskinesia	KCNMA1	potassium channel, calcium activated large conductance subfamily M alpha, member 1 [Source:HGNC Symbol;Acc:HGNC:6284]	Ca
C1836173	Generalized Epilepsy And Paroxysmal Dyskinesia	KCNMA1	potassium channel, calcium activated large conductance subfamily M alpha, member 1 [Source:HGNC Symbol;Acc:HGNC:6284]	Mg
C0019069	Hemophilia A	LMAN1	lectin, mannose-binding, 1 [Source:HGNC Symbol;Acc:HGNC:6631]	Ca
C0036868	Sex Chromosome Aberrations	LMAN1	lectin, mannose-binding, 1 [Source:HGNC Symbol;Acc:HGNC:6631]	Ca
C0600503	Coagulation Protein Disorders	LMAN1	lectin, mannose-binding, 1 [Source:HGNC Symbol;Acc:HGNC:6631]	Ca
C0684275	Hemophilia, NOS	LMAN1	lectin, mannose-binding, 1 [Source:HGNC Symbol;Acc:HGNC:6631]	Ca
C0852077	Blood Coagulation Disorders, Inherited	LMAN1	lectin, mannose-binding, 1 [Source:HGNC Symbol;Acc:HGNC:6631]	Ca
C3494187	Factor VIII Deficiency	LMAN1	lectin, mannose-binding, 1 [Source:HGNC Symbol;Acc:HGNC:6631]	Ca
C0027092	Myopia	LRP2	low density lipoprotein receptor-related protein 2 [Source:HGNC Symbol;Acc:HGNC:6694]	Ca
C0175754	Agenesis of corpus callosum	LRP2	low density lipoprotein receptor-related protein 2 [Source:HGNC Symbol;Acc:HGNC:6694]	Ca
C1857277	Donnai Barrow syndrome	LRP2	low density lipoprotein receptor-related protein 2 [Source:HGNC Symbol;Acc:HGNC:6694]	Ca
C0018824	Heart valve disease	NOTCH1	notch 1 [Source:HGNC Symbol;Acc:HGNC:7881]	Ca
C1260873	Aortic valve disorder	NOTCH1	notch 1 [Source:HGNC Symbol;Acc:HGNC:7881]	Ca
C1961099	Precursor T Cell Lymphoblastic Leukemia Lymphoma	NOTCH1	notch 1 [Source:HGNC Symbol;Acc:HGNC:7881]	Ca
C1961102	Precursor Cell Lymphoblastic Leukemia Lymphoma	NOTCH1	notch 1 [Source:HGNC Symbol;Acc:HGNC:7881]	Ca
C1838069	SCHIZOPHRENIA 3 (disorder)	NRXN1	neurexin 1 [Source:HGNC Symbol;Acc:HGNC:8008]	Ca
C0036391	Schwartz Jampel Syndrome	HSPG2	heparan sulfate proteoglycan 2 [Source:HGNC Symbol;Acc:HGNC:5273]	Ca
C1857100	Dyssegmental dysplasia	HSPG2	heparan sulfate proteoglycan 2 [Source:HGNC Symbol;Acc:HGNC:5273]	Ca
C0024523	Malabsorption Syndrome	CUBN	cubilin (intrinsic factor-cobalamin receptor) [Source:HGNC Symbol;Acc:HGNC:2548]	Ca
C0042847	Vitamin B 12 Deficiency	CUBN	cubilin (intrinsic factor-cobalamin receptor) [Source:HGNC Symbol;Acc:HGNC:2548]	Ca
C1306856	Megaloblastic Anemia Due To Inborn Errors Of Metabolism	CUBN	cubilin (intrinsic factor-cobalamin receptor) [Source:HGNC Symbol;Acc:HGNC:2548]	Ca
C2004521	Vitamin B12 deficiency anemia	CUBN	cubilin (intrinsic factor-cobalamin receptor) [Source:HGNC Symbol;Acc:HGNC:2548]	Ca
C0018051	Gonadal Dysgenesis	DHH	desert hedgehog [Source:HGNC Symbol;Acc:HGNC:2865]	Ca
C0018051	Gonadal Dysgenesis	DHH	desert hedgehog [Source:HGNC Symbol;Acc:HGNC:2865]	Zn
C0020619	Hypogonadism	DHH	desert hedgehog [Source:HGNC Symbol;Acc:HGNC:2865]	Ca
C0020619	Hypogonadism	DHH	desert hedgehog [Source:HGNC Symbol;Acc:HGNC:2865]	Zn
C0036868	Sex Chromosome Aberrations	DHH	desert hedgehog [Source:HGNC Symbol;Acc:HGNC:2865]	Ca
C0036868	Sex Chromosome Aberrations	DHH	desert hedgehog [Source:HGNC Symbol;Acc:HGNC:2865]	Zn
C0041408	Turner Syndrome	DHH	desert hedgehog [Source:HGNC Symbol;Acc:HGNC:2865]	Ca
C0041408	Turner Syndrome	DHH	desert hedgehog [Source:HGNC Symbol;Acc:HGNC:2865]	Zn
C0442874	Neuropathy	DHH	desert hedgehog [Source:HGNC Symbol;Acc:HGNC:2865]	Ca
C0442874	Neuropathy	DHH	desert hedgehog [Source:HGNC Symbol;Acc:HGNC:2865]	Zn
C2936421	Sex Chromosome Disorders Of Sex Development	DHH	desert hedgehog [Source:HGNC Symbol;Acc:HGNC:2865]	Ca
C2936421	Sex Chromosome Disorders Of Sex Development	DHH	desert hedgehog [Source:HGNC Symbol;Acc:HGNC:2865]	Zn
C0002726	Amyloidosis	GSN	gelsolin [Source:HGNC Symbol;Acc:HGNC:4620]	Ca
C0010035	Hereditary corneal dystrophy	GSN	gelsolin [Source:HGNC Symbol;Acc:HGNC:4620]	Ca
C0010036	Corneal dystrophy	GSN	gelsolin [Source:HGNC Symbol;Acc:HGNC:4620]	Ca
C0155127	Familial Amyloid Polyneuropathy, Type V	GSN	gelsolin [Source:HGNC Symbol;Acc:HGNC:4620]	Ca
C0206245	Amyloid Neuropathies, Familial	GSN	gelsolin [Source:HGNC Symbol;Acc:HGNC:4620]	Ca
C1622345	Meretoja syndrome	GSN	gelsolin [Source:HGNC Symbol;Acc:HGNC:4620]	Ca
C0018273	Growth Disorders	IHH	indian hedgehog [Source:HGNC Symbol;Acc:HGNC:5956]	Ca
C0018273	Growth Disorders	IHH	indian hedgehog [Source:HGNC Symbol;Acc:HGNC:5956]	Zn
C0221357	Brachydactyly	IHH	indian hedgehog [Source:HGNC Symbol;Acc:HGNC:5956]	Ca
C0221357	Brachydactyly	IHH	indian hedgehog [Source:HGNC Symbol;Acc:HGNC:5956]	Zn
C1843096	Acrocapitofemoral Dysplasia	IHH	indian hedgehog [Source:HGNC Symbol;Acc:HGNC:5956]	Ca
C1843096	Acrocapitofemoral Dysplasia	IHH	indian hedgehog [Source:HGNC Symbol;Acc:HGNC:5956]	Zn
C1862151	Brachydactyly, Type A1 (disorder)	IHH	indian hedgehog [Source:HGNC Symbol;Acc:HGNC:5956]	Ca
C1862151	Brachydactyly, Type A1 (disorder)	IHH	indian hedgehog [Source:HGNC Symbol;Acc:HGNC:5956]	Zn
C0024131	Lupus Vulgaris	ITGAX	integrin, alpha X (complement component 3 receptor 4 subunit) [Source:HGNC Symbol;Acc:HGNC:6152]	Ca
C0024131	Lupus Vulgaris	ITGAX	integrin, alpha X (complement component 3 receptor 4 subunit) [Source:HGNC Symbol;Acc:HGNC:6152]	Mg
C0024137	Lupus Erythematosus, Cutaneous	ITGAX	integrin, alpha X (complement component 3 receptor 4 subunit) [Source:HGNC Symbol;Acc:HGNC:6152]	Ca
C0024137	Lupus Erythematosus, Cutaneous	ITGAX	integrin, alpha X (complement component 3 receptor 4 subunit) [Source:HGNC Symbol;Acc:HGNC:6152]	Mg
C0024138	Lupus Erythematosus, Discoid	ITGAX	integrin, alpha X (complement component 3 receptor 4 subunit) [Source:HGNC Symbol;Acc:HGNC:6152]	Ca
C0024138	Lupus Erythematosus, Discoid	ITGAX	integrin, alpha X (complement component 3 receptor 4 subunit) [Source:HGNC Symbol;Acc:HGNC:6152]	Mg
C0024141	Lupus Erythematosus, Systemic	ITGAX	integrin, alpha X (complement component 3 receptor 4 subunit) [Source:HGNC Symbol;Acc:HGNC:6152]	Ca
C0024141	Lupus Erythematosus, Systemic	ITGAX	integrin, alpha X (complement component 3 receptor 4 subunit) [Source:HGNC Symbol;Acc:HGNC:6152]	Mg
C0041296	Tuberculosis	ITGAX	integrin, alpha X (complement component 3 receptor 4 subunit) [Source:HGNC Symbol;Acc:HGNC:6152]	Ca
C0041296	Tuberculosis	ITGAX	integrin, alpha X (complement component 3 receptor 4 subunit) [Source:HGNC Symbol;Acc:HGNC:6152]	Mg
C0041309	Tuberculosis, Cutaneous	ITGAX	integrin, alpha X (complement component 3 receptor 4 subunit) [Source:HGNC Symbol;Acc:HGNC:6152]	Ca
C0041309	Tuberculosis, Cutaneous	ITGAX	integrin, alpha X (complement component 3 receptor 4 subunit) [Source:HGNC Symbol;Acc:HGNC:6152]	Mg
C0409974	Lupus Erythematosus	ITGAX	integrin, alpha X (complement component 3 receptor 4 subunit) [Source:HGNC Symbol;Acc:HGNC:6152]	Ca
C0409974	Lupus Erythematosus	ITGAX	integrin, alpha X (complement component 3 receptor 4 subunit) [Source:HGNC Symbol;Acc:HGNC:6152]	Mg
C0010278	Craniosynostosis	MASP1	mannan-binding lectin serine peptidase 1 (C4/C2 activating component of Ra-reactive factor) [Source:HGNC Symbol;Acc:HGNC:6901]	Ca
C0796059	Oculopalatoskeletal syndrome	MASP1	mannan-binding lectin serine peptidase 1 (C4/C2 activating component of Ra-reactive factor) [Source:HGNC Symbol;Acc:HGNC:6901]	Ca
C3151085	MASP2 Deficiency	MASP2	mannan-binding lectin serine peptidase 2 [Source:HGNC Symbol;Acc:HGNC:6902]	Ca
C0011156	Deficiency Diseases	PLA2G4A	phospholipase A2, group IVA (cytosolic, calcium-dependent) [Source:HGNC Symbol;Acc:HGNC:9035]	Ca
C0028709	Nutrition Disorders	PLA2G4A	phospholipase A2, group IVA (cytosolic, calcium-dependent) [Source:HGNC Symbol;Acc:HGNC:9035]	Ca
C0162429	Malnutrition	PLA2G4A	phospholipase A2, group IVA (cytosolic, calcium-dependent) [Source:HGNC Symbol;Acc:HGNC:9035]	Ca
C0029420	Osteochondritis	ACAN	NA	Ca
C0029421	Osteochondritis Dissecans	ACAN	NA	Ca
C0029429	Osteochondrosis	ACAN	NA	Ca
C1842149	Spondyloepiphyseal Dysplasia, Kimberley Type	ACAN	NA	Ca
C2748544	Spondyloepimetaphyseal Dysplasia, Aggrecan Type	ACAN	NA	Ca
C0009363	Congenital Ocular Coloboma (disorder)	SHH	sonic hedgehog [Source:HGNC Symbol;Acc:HGNC:10848]	Ca
C0009363	Congenital Ocular Coloboma (disorder)	SHH	sonic hedgehog [Source:HGNC Symbol;Acc:HGNC:10848]	Zn
C0026010	Microphthalmos	SHH	sonic hedgehog [Source:HGNC Symbol;Acc:HGNC:10848]	Ca
C0026010	Microphthalmos	SHH	sonic hedgehog [Source:HGNC Symbol;Acc:HGNC:10848]	Zn
C0079541	Holoprosencephaly	SHH	sonic hedgehog [Source:HGNC Symbol;Acc:HGNC:10848]	Ca
C0079541	Holoprosencephaly	SHH	sonic hedgehog [Source:HGNC Symbol;Acc:HGNC:10848]	Zn
C0175754	Agenesis of corpus callosum	SHH	sonic hedgehog [Source:HGNC Symbol;Acc:HGNC:10848]	Ca
C0175754	Agenesis of corpus callosum	SHH	sonic hedgehog [Source:HGNC Symbol;Acc:HGNC:10848]	Zn
C0266484	Schizencephaly	SHH	sonic hedgehog [Source:HGNC Symbol;Acc:HGNC:10848]	Ca
C0266484	Schizencephaly	SHH	sonic hedgehog [Source:HGNC Symbol;Acc:HGNC:10848]	Zn
C0399352	Developmental absence of tooth	SHH	sonic hedgehog [Source:HGNC Symbol;Acc:HGNC:10848]	Ca
C0399352	Developmental absence of tooth	SHH	sonic hedgehog [Source:HGNC Symbol;Acc:HGNC:10848]	Zn
C1840235	Solitary Median Maxillary Central Incisor	SHH	sonic hedgehog [Source:HGNC Symbol;Acc:HGNC:10848]	Ca
C1840235	Solitary Median Maxillary Central Incisor	SHH	sonic hedgehog [Source:HGNC Symbol;Acc:HGNC:10848]	Zn
C0268263	Multiple Sulfatase Deficiency Disease	SUMF1	sulfatase modifying factor 1 [Source:HGNC Symbol;Acc:HGNC:20376]	Ca
C1706192	Sulfatidosis	SUMF1	sulfatase modifying factor 1 [Source:HGNC Symbol;Acc:HGNC:20376]	Ca
C0007103	Malignant Neoplasm Of Endometrium	CDH1	cadherin 1, type 1, E-cadherin (epithelial) [Source:HGNC Symbol;Acc:HGNC:1748]	Ca
C0014170	Endometrial Neoplasms	CDH1	cadherin 1, type 1, E-cadherin (epithelial) [Source:HGNC Symbol;Acc:HGNC:1748]	Ca
C0029925	Ovarian Carcinoma	CDH1	cadherin 1, type 1, E-cadherin (epithelial) [Source:HGNC Symbol;Acc:HGNC:1748]	Ca
C0033578	Prostatic Neoplasms	CDH1	cadherin 1, type 1, E-cadherin (epithelial) [Source:HGNC Symbol;Acc:HGNC:1748]	Ca
C0153567	Uterine Cancer	CDH1	cadherin 1, type 1, E-cadherin (epithelial) [Source:HGNC Symbol;Acc:HGNC:1748]	Ca
C0153574	Malignant Uterine Corpus Neoplasm	CDH1	cadherin 1, type 1, E-cadherin (epithelial) [Source:HGNC Symbol;Acc:HGNC:1748]	Ca
C0153584	Malignant Neoplasm Of Uterine Adnexa	CDH1	cadherin 1, type 1, E-cadherin (epithelial) [Source:HGNC Symbol;Acc:HGNC:1748]	Ca
C0376358	Malignant neoplasm of prostate	CDH1	cadherin 1, type 1, E-cadherin (epithelial) [Source:HGNC Symbol;Acc:HGNC:1748]	Ca
C0476089	Endometrial Carcinoma	CDH1	cadherin 1, type 1, E-cadherin (epithelial) [Source:HGNC Symbol;Acc:HGNC:1748]	Ca
C0600139	Prostate carcinoma	CDH1	cadherin 1, type 1, E-cadherin (epithelial) [Source:HGNC Symbol;Acc:HGNC:1748]	Ca
C0677886	Epithelial ovarian cancer	CDH1	cadherin 1, type 1, E-cadherin (epithelial) [Source:HGNC Symbol;Acc:HGNC:1748]	Ca
C0919267	ovarian neoplasm	CDH1	cadherin 1, type 1, E-cadherin (epithelial) [Source:HGNC Symbol;Acc:HGNC:1748]	Ca
C1140680	Malignant neoplasm of ovary	CDH1	cadherin 1, type 1, E-cadherin (epithelial) [Source:HGNC Symbol;Acc:HGNC:1748]	Ca
C0027127	Myotonia Congenita	ATP2A1	ATPase, Ca++ transporting, cardiac muscle, fast twitch 1 [Source:HGNC Symbol;Acc:HGNC:811]	Ca
C0027127	Myotonia Congenita	ATP2A1	ATPase, Ca++ transporting, cardiac muscle, fast twitch 1 [Source:HGNC Symbol;Acc:HGNC:811]	Mg
C1832918	Brody myopathy	ATP2A1	ATPase, Ca++ transporting, cardiac muscle, fast twitch 1 [Source:HGNC Symbol;Acc:HGNC:811]	Ca
C1832918	Brody myopathy	ATP2A1	ATPase, Ca++ transporting, cardiac muscle, fast twitch 1 [Source:HGNC Symbol;Acc:HGNC:811]	Mg
C0022595	Keratosis Follicularis	ATP2A2	ATPase, Ca++ transporting, cardiac muscle, slow twitch 2 [Source:HGNC Symbol;Acc:HGNC:812]	Ca
C0022595	Keratosis Follicularis	ATP2A2	ATPase, Ca++ transporting, cardiac muscle, slow twitch 2 [Source:HGNC Symbol;Acc:HGNC:812]	Mg
C0153327	Psorospermiasis	ATP2A2	ATPase, Ca++ transporting, cardiac muscle, slow twitch 2 [Source:HGNC Symbol;Acc:HGNC:812]	Ca
C0153327	Psorospermiasis	ATP2A2	ATPase, Ca++ transporting, cardiac muscle, slow twitch 2 [Source:HGNC Symbol;Acc:HGNC:812]	Mg
C0265971	Acrokeratosis Verruciformis Of Hopf	ATP2A2	ATPase, Ca++ transporting, cardiac muscle, slow twitch 2 [Source:HGNC Symbol;Acc:HGNC:812]	Ca
C0265971	Acrokeratosis Verruciformis Of Hopf	ATP2A2	ATPase, Ca++ transporting, cardiac muscle, slow twitch 2 [Source:HGNC Symbol;Acc:HGNC:812]	Mg
C0678127	Tyloma	ATP2A2	ATPase, Ca++ transporting, cardiac muscle, slow twitch 2 [Source:HGNC Symbol;Acc:HGNC:812]	Ca
C0678127	Tyloma	ATP2A2	ATPase, Ca++ transporting, cardiac muscle, slow twitch 2 [Source:HGNC Symbol;Acc:HGNC:812]	Mg
C0024291	Lymphohistiocytosis, Hemophagocytic	PRF1	perforin 1 (pore forming protein) [Source:HGNC Symbol;Acc:HGNC:9360]	Ca
C0024299	Lymphoma	PRF1	perforin 1 (pore forming protein) [Source:HGNC Symbol;Acc:HGNC:9360]	Ca
C0024305	Lymphoma, Non Hodgkin	PRF1	perforin 1 (pore forming protein) [Source:HGNC Symbol;Acc:HGNC:9360]	Ca
C0272199	Familial Hemophagocytic Lymphocytosis	PRF1	perforin 1 (pore forming protein) [Source:HGNC Symbol;Acc:HGNC:9360]	Ca
C1622254	Malignant Lymphoma Small Cleaved Cell	PRF1	perforin 1 (pore forming protein) [Source:HGNC Symbol;Acc:HGNC:9360]	Ca
C0037275	Skin Diseases, Vesiculobullous	ATP2C1	ATPase, Ca++ transporting, type 2C, member 1 [Source:HGNC Symbol;Acc:HGNC:13211]	Ca
C0037275	Skin Diseases, Vesiculobullous	ATP2C1	ATPase, Ca++ transporting, type 2C, member 1 [Source:HGNC Symbol;Acc:HGNC:13211]	Mg
C0085106	Familial benign pemphigus	ATP2C1	ATPase, Ca++ transporting, type 2C, member 1 [Source:HGNC Symbol;Acc:HGNC:13211]	Ca
C0085106	Familial benign pemphigus	ATP2C1	ATPase, Ca++ transporting, type 2C, member 1 [Source:HGNC Symbol;Acc:HGNC:13211]	Mg
C0004775	Bartter Disease	CLCNKA	chloride channel, voltage-sensitive Ka [Source:HGNC Symbol;Acc:HGNC:2026]	Ca
C2751312	BARTTER SYNDROME, TYPE 4B	CLCNKA	chloride channel, voltage-sensitive Ka [Source:HGNC Symbol;Acc:HGNC:2026]	Ca
C0265289	Metaphyseal Chondrodysplasia Schmid Type	COL10A1	collagen, type X, alpha 1 [Source:HGNC Symbol;Acc:HGNC:2185]	Ca
C2752074	Alpha Ketoglutarate Dehydrogenase Deficiency	OGDH	oxoglutarate (alpha-ketoglutarate) dehydrogenase (lipoamide) [Source:HGNC Symbol;Acc:HGNC:8124]	Ca
C2752074	Alpha Ketoglutarate Dehydrogenase Deficiency	OGDH	oxoglutarate (alpha-ketoglutarate) dehydrogenase (lipoamide) [Source:HGNC Symbol;Acc:HGNC:8124]	LA
C2752074	Alpha Ketoglutarate Dehydrogenase Deficiency	OGDH	oxoglutarate (alpha-ketoglutarate) dehydrogenase (lipoamide) [Source:HGNC Symbol;Acc:HGNC:8124]	Vit B1 (TPP)
C0007959	Charcot Marie Tooth Disease	KARS	lysyl-tRNA synthetase [Source:HGNC Symbol;Acc:HGNC:6215]	Ca
C0026846	Muscular Atrophy	KARS	lysyl-tRNA synthetase [Source:HGNC Symbol;Acc:HGNC:6215]	Ca
C3151351	Deafness, Autosomal Recessive 89	KARS	lysyl-tRNA synthetase [Source:HGNC Symbol;Acc:HGNC:6215]	Ca
C0004775	Bartter Disease	CLCNKB	chloride channel, voltage-sensitive Kb [Source:HGNC Symbol;Acc:HGNC:2027]	Ca
C0020428	Hyperaldosteronism	CLCNKB	chloride channel, voltage-sensitive Kb [Source:HGNC Symbol;Acc:HGNC:2027]	Ca
C0035091	Renal Tubular Transport, Inborn Errors	CLCNKB	chloride channel, voltage-sensitive Kb [Source:HGNC Symbol;Acc:HGNC:2027]	Ca
C2751312	BARTTER SYNDROME, TYPE 4B	CLCNKB	chloride channel, voltage-sensitive Kb [Source:HGNC Symbol;Acc:HGNC:2027]	Ca
C0015499	Factor V Deficiency	F5	coagulation factor V (proaccelerin, labile factor) [Source:HGNC Symbol;Acc:HGNC:3542]	Ca
C0015499	Factor V Deficiency	F5	coagulation factor V (proaccelerin, labile factor) [Source:HGNC Symbol;Acc:HGNC:3542]	Cu
C0019154	Hepatic Vein Thrombosis	F5	coagulation factor V (proaccelerin, labile factor) [Source:HGNC Symbol;Acc:HGNC:3542]	Ca
C0019154	Hepatic Vein Thrombosis	F5	coagulation factor V (proaccelerin, labile factor) [Source:HGNC Symbol;Acc:HGNC:3542]	Cu
C0038454	Cerebrovascular accident	F5	coagulation factor V (proaccelerin, labile factor) [Source:HGNC Symbol;Acc:HGNC:3542]	Ca
C0038454	Cerebrovascular accident	F5	coagulation factor V (proaccelerin, labile factor) [Source:HGNC Symbol;Acc:HGNC:3542]	Cu
C0040038	Thromboembolism	F5	coagulation factor V (proaccelerin, labile factor) [Source:HGNC Symbol;Acc:HGNC:3542]	Ca
C0040038	Thromboembolism	F5	coagulation factor V (proaccelerin, labile factor) [Source:HGNC Symbol;Acc:HGNC:3542]	Cu
C0040053	Thrombosis	F5	coagulation factor V (proaccelerin, labile factor) [Source:HGNC Symbol;Acc:HGNC:3542]	Ca
C0040053	Thrombosis	F5	coagulation factor V (proaccelerin, labile factor) [Source:HGNC Symbol;Acc:HGNC:3542]	Cu
C0151950	Deep thrombophlebitis	F5	coagulation factor V (proaccelerin, labile factor) [Source:HGNC Symbol;Acc:HGNC:3542]	Ca
C0151950	Deep thrombophlebitis	F5	coagulation factor V (proaccelerin, labile factor) [Source:HGNC Symbol;Acc:HGNC:3542]	Cu
C0600433	Activated Protein C Resistance	F5	coagulation factor V (proaccelerin, labile factor) [Source:HGNC Symbol;Acc:HGNC:3542]	Ca
C0600433	Activated Protein C Resistance	F5	coagulation factor V (proaccelerin, labile factor) [Source:HGNC Symbol;Acc:HGNC:3542]	Cu
C0600503	Coagulation Protein Disorders	F5	coagulation factor V (proaccelerin, labile factor) [Source:HGNC Symbol;Acc:HGNC:3542]	Ca
C0600503	Coagulation Protein Disorders	F5	coagulation factor V (proaccelerin, labile factor) [Source:HGNC Symbol;Acc:HGNC:3542]	Cu
C0852077	Blood Coagulation Disorders, Inherited	F5	coagulation factor V (proaccelerin, labile factor) [Source:HGNC Symbol;Acc:HGNC:3542]	Ca
C0852077	Blood Coagulation Disorders, Inherited	F5	coagulation factor V (proaccelerin, labile factor) [Source:HGNC Symbol;Acc:HGNC:3542]	Cu
C0856761	Budd Chiari Syndrome	F5	coagulation factor V (proaccelerin, labile factor) [Source:HGNC Symbol;Acc:HGNC:3542]	Ca
C0856761	Budd Chiari Syndrome	F5	coagulation factor V (proaccelerin, labile factor) [Source:HGNC Symbol;Acc:HGNC:3542]	Cu
C1861171	Thrombophilia Due To Activated Protein C Resistance (disorder)	F5	coagulation factor V (proaccelerin, labile factor) [Source:HGNC Symbol;Acc:HGNC:3542]	Ca
C1861171	Thrombophilia Due To Activated Protein C Resistance (disorder)	F5	coagulation factor V (proaccelerin, labile factor) [Source:HGNC Symbol;Acc:HGNC:3542]	Cu
C0020725	Type II Mucolipidosis	GNPTAB	N-acetylglucosamine-1-phosphate transferase, alpha and beta subunits [Source:HGNC Symbol;Acc:HGNC:29670]	Ca
C0023794	Lipoidosis	GNPTAB	N-acetylglucosamine-1-phosphate transferase, alpha and beta subunits [Source:HGNC Symbol;Acc:HGNC:29670]	Ca
C0026697	Mucolipidoses	GNPTAB	N-acetylglucosamine-1-phosphate transferase, alpha and beta subunits [Source:HGNC Symbol;Acc:HGNC:29670]	Ca
C0033788	Pseudo Hurler Polydystrophy	GNPTAB	N-acetylglucosamine-1-phosphate transferase, alpha and beta subunits [Source:HGNC Symbol;Acc:HGNC:29670]	Ca
C1849011	Spondylometaepiphyseal Dysplasia, Short Limb Hand Type	TKT	transketolase [Source:HGNC Symbol;Acc:HGNC:11834]	Ca
C1849011	Spondylometaepiphyseal Dysplasia, Short Limb Hand Type	TKT	transketolase [Source:HGNC Symbol;Acc:HGNC:11834]	Mg
C1849011	Spondylometaepiphyseal Dysplasia, Short Limb Hand Type	TKT	transketolase [Source:HGNC Symbol;Acc:HGNC:11834]	Vit B1 (TPP)
C0002940	Aneurysm	ACE	angiotensin I converting enzyme [Source:HGNC Symbol;Acc:HGNC:2707]	Cl
C0002940	Aneurysm	ACE	angiotensin I converting enzyme [Source:HGNC Symbol;Acc:HGNC:2707]	Zn
C0035317	Retinal Hemorrhage	ACE	angiotensin I converting enzyme [Source:HGNC Symbol;Acc:HGNC:2707]	Cl
C0035317	Retinal Hemorrhage	ACE	angiotensin I converting enzyme [Source:HGNC Symbol;Acc:HGNC:2707]	Zn
C0270612	Leukoencephalopathies	ACE	angiotensin I converting enzyme [Source:HGNC Symbol;Acc:HGNC:2707]	Cl
C0270612	Leukoencephalopathies	ACE	angiotensin I converting enzyme [Source:HGNC Symbol;Acc:HGNC:2707]	Zn
C0595862	Vasodilation disorder	ACE	angiotensin I converting enzyme [Source:HGNC Symbol;Acc:HGNC:2707]	Cl
C0595862	Vasodilation disorder	ACE	angiotensin I converting enzyme [Source:HGNC Symbol;Acc:HGNC:2707]	Zn
C1843512	Brain Small Vessel Disease With Hemorrhage	ACE	angiotensin I converting enzyme [Source:HGNC Symbol;Acc:HGNC:2707]	Cl
C1843512	Brain Small Vessel Disease With Hemorrhage	ACE	angiotensin I converting enzyme [Source:HGNC Symbol;Acc:HGNC:2707]	Zn
C1867983	PORENCEPHALY, FAMILIAL	ACE	angiotensin I converting enzyme [Source:HGNC Symbol;Acc:HGNC:2707]	Cl
C1867983	PORENCEPHALY, FAMILIAL	ACE	angiotensin I converting enzyme [Source:HGNC Symbol;Acc:HGNC:2707]	Zn
C2675650	Brain Small Vessel Disease With Axenfeld Rieger Anomaly	ACE	angiotensin I converting enzyme [Source:HGNC Symbol;Acc:HGNC:2707]	Cl
C2675650	Brain Small Vessel Disease With Axenfeld Rieger Anomaly	ACE	angiotensin I converting enzyme [Source:HGNC Symbol;Acc:HGNC:2707]	Zn
C0022596	Palmoplantar Keratosis	CTSC	cathepsin C [Source:HGNC Symbol;Acc:HGNC:2528]	Cl
C0030360	Papillon Lefevre Disease	CTSC	cathepsin C [Source:HGNC Symbol;Acc:HGNC:2528]	Cl
C0031090	Periodontal Diseases	CTSC	cathepsin C [Source:HGNC Symbol;Acc:HGNC:2528]	Cl
C0031099	Periodontitis	CTSC	cathepsin C [Source:HGNC Symbol;Acc:HGNC:2528]	Cl
C0031106	Periodontitis, Juvenile	CTSC	cathepsin C [Source:HGNC Symbol;Acc:HGNC:2528]	Cl
C0917990	Acro Osteolysis	CTSC	cathepsin C [Source:HGNC Symbol;Acc:HGNC:2528]	Cl
C1855627	HAIM MUNK SYNDROME	CTSC	cathepsin C [Source:HGNC Symbol;Acc:HGNC:2528]	Cl
C0001314	Acute Disease	RUNX1	runt-related transcription factor 1 [Source:HGNC Symbol;Acc:HGNC:10471]	Cl
C0005818	Blood Platelet Disorders	RUNX1	runt-related transcription factor 1 [Source:HGNC Symbol;Acc:HGNC:10471]	Cl
C0023467	Leukemia, Myelocytic, Acute	RUNX1	runt-related transcription factor 1 [Source:HGNC Symbol;Acc:HGNC:10471]	Cl
C0023470	Myeloid Leukemia	RUNX1	runt-related transcription factor 1 [Source:HGNC Symbol;Acc:HGNC:10471]	Cl
C0085669	Acute leukemia	RUNX1	runt-related transcription factor 1 [Source:HGNC Symbol;Acc:HGNC:10471]	Cl
C0852077	Blood Coagulation Disorders, Inherited	RUNX1	runt-related transcription factor 1 [Source:HGNC Symbol;Acc:HGNC:10471]	Cl
C1832388	Platelet Disorder, Familial, With Associated Myeloid Malignancy	RUNX1	runt-related transcription factor 1 [Source:HGNC Symbol;Acc:HGNC:10471]	Cl
C0027127	Myotonia Congenita	CLCN1	chloride channel, voltage-sensitive 1 [Source:HGNC Symbol;Acc:HGNC:2019]	Cl
C0270959	Myotonia Levior	CLCN1	chloride channel, voltage-sensitive 1 [Source:HGNC Symbol;Acc:HGNC:2019]	Cl
C0553604	Myotonic Disorders	CLCN1	chloride channel, voltage-sensitive 1 [Source:HGNC Symbol;Acc:HGNC:2019]	Cl
C2936781	Generalized Myotonia Of Thomsen	CLCN1	chloride channel, voltage-sensitive 1 [Source:HGNC Symbol;Acc:HGNC:2019]	Cl
C1866039	EPISODIC ATAXIA, TYPE 5	CLCN2	chloride channel, voltage-sensitive 2 [Source:HGNC Symbol;Acc:HGNC:2020]	Cl
C0006663	Calcinosis	CLCN5	chloride channel, voltage-sensitive 5 [Source:HGNC Symbol;Acc:HGNC:2023]	Cl
C0006705	Calcium Metabolism Disorders	CLCN5	chloride channel, voltage-sensitive 5 [Source:HGNC Symbol;Acc:HGNC:2023]	Cl
C0020631	Familial hypophosphatemia	CLCN5	chloride channel, voltage-sensitive 5 [Source:HGNC Symbol;Acc:HGNC:2023]	Cl
C0027709	Nephrocalcinosis	CLCN5	chloride channel, voltage-sensitive 5 [Source:HGNC Symbol;Acc:HGNC:2023]	Cl
C0031707	Phosphorus Metabolism Disorders	CLCN5	chloride channel, voltage-sensitive 5 [Source:HGNC Symbol;Acc:HGNC:2023]	Cl
C0035091	Renal Tubular Transport, Inborn Errors	CLCN5	chloride channel, voltage-sensitive 5 [Source:HGNC Symbol;Acc:HGNC:2023]	Cl
C0035579	Rickets	CLCN5	chloride channel, voltage-sensitive 5 [Source:HGNC Symbol;Acc:HGNC:2023]	Cl
C0042035	Urination Disorders	CLCN5	chloride channel, voltage-sensitive 5 [Source:HGNC Symbol;Acc:HGNC:2023]	Cl
C0085682	Hypophosphatemia	CLCN5	chloride channel, voltage-sensitive 5 [Source:HGNC Symbol;Acc:HGNC:2023]	Cl
C0392525	Nephrolithiasis	CLCN5	chloride channel, voltage-sensitive 5 [Source:HGNC Symbol;Acc:HGNC:2023]	Cl
C0451641	Urolithiasis	CLCN5	chloride channel, voltage-sensitive 5 [Source:HGNC Symbol;Acc:HGNC:2023]	Cl
C0878681	Dent's disease	CLCN5	chloride channel, voltage-sensitive 5 [Source:HGNC Symbol;Acc:HGNC:2023]	Cl
C1704375	Hypophosphatemic Rickets	CLCN5	chloride channel, voltage-sensitive 5 [Source:HGNC Symbol;Acc:HGNC:2023]	Cl
C3536983	Familial Hypophosphatemic Rickets	CLCN5	chloride channel, voltage-sensitive 5 [Source:HGNC Symbol;Acc:HGNC:2023]	Cl
C0029454	Albers Schonberg disease	CLCN7	chloride channel, voltage-sensitive 7 [Source:HGNC Symbol;Acc:HGNC:2025]	Cl
C1969106	Osteopetrosis, Autosomal Recessive 4	CLCN7	chloride channel, voltage-sensitive 7 [Source:HGNC Symbol;Acc:HGNC:2025]	Cl
C3179239	Osteopetrosis Autosomal Dominant Type 2	CLCN7	chloride channel, voltage-sensitive 7 [Source:HGNC Symbol;Acc:HGNC:2025]	Cl
C0026633	Mouth Abnormalities	CHSY1	chondroitin sulfate synthase 1 [Source:HGNC Symbol;Acc:HGNC:17198]	Co
C0026633	Mouth Abnormalities	CHSY1	chondroitin sulfate synthase 1 [Source:HGNC Symbol;Acc:HGNC:17198]	metal cation
C0040427	Tooth Abnormalities	CHSY1	chondroitin sulfate synthase 1 [Source:HGNC Symbol;Acc:HGNC:17198]	Co
C0040427	Tooth Abnormalities	CHSY1	chondroitin sulfate synthase 1 [Source:HGNC Symbol;Acc:HGNC:17198]	metal cation
C0221357	Brachydactyly	CHSY1	chondroitin sulfate synthase 1 [Source:HGNC Symbol;Acc:HGNC:17198]	Co
C0221357	Brachydactyly	CHSY1	chondroitin sulfate synthase 1 [Source:HGNC Symbol;Acc:HGNC:17198]	metal cation
C0581883	Complete Hearing Loss	CHSY1	chondroitin sulfate synthase 1 [Source:HGNC Symbol;Acc:HGNC:17198]	Co
C0581883	Complete Hearing Loss	CHSY1	chondroitin sulfate synthase 1 [Source:HGNC Symbol;Acc:HGNC:17198]	metal cation
C1854466	Temtamy Preaxial Brachydactyly Syndrome	CHSY1	chondroitin sulfate synthase 1 [Source:HGNC Symbol;Acc:HGNC:17198]	Co
C1854466	Temtamy Preaxial Brachydactyly Syndrome	CHSY1	chondroitin sulfate synthase 1 [Source:HGNC Symbol;Acc:HGNC:17198]	metal cation
C1855100	Methylmalonyl Coa Epimerase Deficiency	MCEE	methylmalonyl CoA epimerase [Source:HGNC Symbol;Acc:HGNC:16732]	Co
C0002886	Anemia, Macrocytic	MTR	5-methyltetrahydrofolate-homocysteine methyltransferase [Source:HGNC Symbol;Acc:HGNC:7468]	Co
C0002886	Anemia, Macrocytic	MTR	5-methyltetrahydrofolate-homocysteine methyltransferase [Source:HGNC Symbol;Acc:HGNC:7468]	SAM
C0002886	Anemia, Macrocytic	MTR	5-methyltetrahydrofolate-homocysteine methyltransferase [Source:HGNC Symbol;Acc:HGNC:7468]	Vit B12 (AB12)
C0002886	Anemia, Macrocytic	MTR	5-methyltetrahydrofolate-homocysteine methyltransferase [Source:HGNC Symbol;Acc:HGNC:7468]	Vit B12 (MeB12)
C0002886	Anemia, Macrocytic	MTR	5-methyltetrahydrofolate-homocysteine methyltransferase [Source:HGNC Symbol;Acc:HGNC:7468]	Vit B9 (THF)
C0002886	Anemia, Macrocytic	MTR	5-methyltetrahydrofolate-homocysteine methyltransferase [Source:HGNC Symbol;Acc:HGNC:7468]	Zn
C0002888	Anemia, Megaloblastic	MTR	5-methyltetrahydrofolate-homocysteine methyltransferase [Source:HGNC Symbol;Acc:HGNC:7468]	Co
C0002888	Anemia, Megaloblastic	MTR	5-methyltetrahydrofolate-homocysteine methyltransferase [Source:HGNC Symbol;Acc:HGNC:7468]	SAM
C0002888	Anemia, Megaloblastic	MTR	5-methyltetrahydrofolate-homocysteine methyltransferase [Source:HGNC Symbol;Acc:HGNC:7468]	Vit B12 (AB12)
C0002888	Anemia, Megaloblastic	MTR	5-methyltetrahydrofolate-homocysteine methyltransferase [Source:HGNC Symbol;Acc:HGNC:7468]	Vit B12 (MeB12)
C0002888	Anemia, Megaloblastic	MTR	5-methyltetrahydrofolate-homocysteine methyltransferase [Source:HGNC Symbol;Acc:HGNC:7468]	Vit B9 (THF)
C0002888	Anemia, Megaloblastic	MTR	5-methyltetrahydrofolate-homocysteine methyltransferase [Source:HGNC Symbol;Acc:HGNC:7468]	Zn
C0019880	Homocystinuria	MTR	5-methyltetrahydrofolate-homocysteine methyltransferase [Source:HGNC Symbol;Acc:HGNC:7468]	Co
C0019880	Homocystinuria	MTR	5-methyltetrahydrofolate-homocysteine methyltransferase [Source:HGNC Symbol;Acc:HGNC:7468]	SAM
C0019880	Homocystinuria	MTR	5-methyltetrahydrofolate-homocysteine methyltransferase [Source:HGNC Symbol;Acc:HGNC:7468]	Vit B12 (AB12)
C0019880	Homocystinuria	MTR	5-methyltetrahydrofolate-homocysteine methyltransferase [Source:HGNC Symbol;Acc:HGNC:7468]	Vit B12 (MeB12)
C0019880	Homocystinuria	MTR	5-methyltetrahydrofolate-homocysteine methyltransferase [Source:HGNC Symbol;Acc:HGNC:7468]	Vit B9 (THF)
C0019880	Homocystinuria	MTR	5-methyltetrahydrofolate-homocysteine methyltransferase [Source:HGNC Symbol;Acc:HGNC:7468]	Zn
C0598608	Hyperhomocysteinemia	MTR	5-methyltetrahydrofolate-homocysteine methyltransferase [Source:HGNC Symbol;Acc:HGNC:7468]	Co
C0598608	Hyperhomocysteinemia	MTR	5-methyltetrahydrofolate-homocysteine methyltransferase [Source:HGNC Symbol;Acc:HGNC:7468]	SAM
C0598608	Hyperhomocysteinemia	MTR	5-methyltetrahydrofolate-homocysteine methyltransferase [Source:HGNC Symbol;Acc:HGNC:7468]	Vit B12 (AB12)
C0598608	Hyperhomocysteinemia	MTR	5-methyltetrahydrofolate-homocysteine methyltransferase [Source:HGNC Symbol;Acc:HGNC:7468]	Vit B12 (MeB12)
C0598608	Hyperhomocysteinemia	MTR	5-methyltetrahydrofolate-homocysteine methyltransferase [Source:HGNC Symbol;Acc:HGNC:7468]	Vit B9 (THF)
C0598608	Hyperhomocysteinemia	MTR	5-methyltetrahydrofolate-homocysteine methyltransferase [Source:HGNC Symbol;Acc:HGNC:7468]	Zn
C1855114	Methylmalonic Aciduria Due To Methylmalonyl Coa Mutase Deficiency	MUT	methylmalonyl CoA mutase [Source:HGNC Symbol;Acc:HGNC:7526]	Co
C1855114	Methylmalonic Aciduria Due To Methylmalonyl Coa Mutase Deficiency	MUT	methylmalonyl CoA mutase [Source:HGNC Symbol;Acc:HGNC:7526]	metal cation
C1855114	Methylmalonic Aciduria Due To Methylmalonyl Coa Mutase Deficiency	MUT	methylmalonyl CoA mutase [Source:HGNC Symbol;Acc:HGNC:7526]	Vit B12 (AB12)
C0342701	Transcobalamin II deficiency	TCN2	transcobalamin II [Source:HGNC Symbol;Acc:HGNC:11653]	Co
C0342701	Transcobalamin II deficiency	TCN2	transcobalamin II [Source:HGNC Symbol;Acc:HGNC:11653]	Vit B12 (AB12)
C0002736	Amyotrophic Lateral Sclerosis	SOD1	superoxide dismutase 1, soluble [Source:HGNC Symbol;Acc:HGNC:11179]	Cu
C0002736	Amyotrophic Lateral Sclerosis	SOD1	superoxide dismutase 1, soluble [Source:HGNC Symbol;Acc:HGNC:11179]	Zn
C1862939	Amyotrophic Lateral Sclerosis 1	SOD1	superoxide dismutase 1, soluble [Source:HGNC Symbol;Acc:HGNC:11179]	Cu
C1862939	Amyotrophic Lateral Sclerosis 1	SOD1	superoxide dismutase 1, soluble [Source:HGNC Symbol;Acc:HGNC:11179]	Zn
C0017601	Glaucoma	LOXL1	lysyl oxidase-like 1 [Source:HGNC Symbol;Acc:HGNC:6665]	Cu
C0017601	Glaucoma	LOXL1	lysyl oxidase-like 1 [Source:HGNC Symbol;Acc:HGNC:6665]	Orthoquinone
C0022078	Iris Diseases	LOXL1	lysyl oxidase-like 1 [Source:HGNC Symbol;Acc:HGNC:6665]	Cu
C0022078	Iris Diseases	LOXL1	lysyl oxidase-like 1 [Source:HGNC Symbol;Acc:HGNC:6665]	Orthoquinone
C0206368	Exfoliation Syndrome	LOXL1	lysyl oxidase-like 1 [Source:HGNC Symbol;Acc:HGNC:6665]	Cu
C0206368	Exfoliation Syndrome	LOXL1	lysyl oxidase-like 1 [Source:HGNC Symbol;Acc:HGNC:6665]	Orthoquinone
C0017601	Glaucoma	LOXL3	lysyl oxidase-like 3 [Source:HGNC Symbol;Acc:HGNC:13869]	Cu
C0017601	Glaucoma	LOXL3	lysyl oxidase-like 3 [Source:HGNC Symbol;Acc:HGNC:13869]	Orthoquinone
C0022078	Iris Diseases	LOXL3	lysyl oxidase-like 3 [Source:HGNC Symbol;Acc:HGNC:13869]	Cu
C0022078	Iris Diseases	LOXL3	lysyl oxidase-like 3 [Source:HGNC Symbol;Acc:HGNC:13869]	Orthoquinone
C0206368	Exfoliation Syndrome	LOXL3	lysyl oxidase-like 3 [Source:HGNC Symbol;Acc:HGNC:13869]	Cu
C0206368	Exfoliation Syndrome	LOXL3	lysyl oxidase-like 3 [Source:HGNC Symbol;Acc:HGNC:13869]	Orthoquinone
C0001916	Albinism	TYR	tyrosinase [Source:HGNC Symbol;Acc:HGNC:12442]	Cu
C0078917	Albinism, Ocular	TYR	tyrosinase [Source:HGNC Symbol;Acc:HGNC:12442]	Cu
C0078918	Albinism, Oculocutaneous	TYR	tyrosinase [Source:HGNC Symbol;Acc:HGNC:12442]	Cu
C0391816	Tietz syndrome	TYR	tyrosinase [Source:HGNC Symbol;Acc:HGNC:12442]	Cu
C0581883	Complete Hearing Loss	TYR	tyrosinase [Source:HGNC Symbol;Acc:HGNC:12442]	Cu
C1860339	WAARDENBURG SYNDROME, TYPE IIA	TYR	tyrosinase [Source:HGNC Symbol;Acc:HGNC:12442]	Cu
C3266898	Waardenburg Syndrome	TYR	tyrosinase [Source:HGNC Symbol;Acc:HGNC:12442]	Cu
C0078918	Albinism, Oculocutaneous	TYRP1	tyrosinase-related protein 1 [Source:HGNC Symbol;Acc:HGNC:12450]	Cu
C0342683	Albinism, Oculocutaneous, Type Iii	TYRP1	tyrosinase-related protein 1 [Source:HGNC Symbol;Acc:HGNC:12450]	Cu
C2677086	Skin/hair/eye Pigmentation, Variation In, 11	TYRP1	tyrosinase-related protein 1 [Source:HGNC Symbol;Acc:HGNC:12450]	Cu
C0002395	Alzheimer's Disease	APP	amyloid beta (A4) precursor protein [Source:HGNC Symbol;Acc:HGNC:620]	Cu
C0002395	Alzheimer's Disease	APP	amyloid beta (A4) precursor protein [Source:HGNC Symbol;Acc:HGNC:620]	metal
C0002726	Amyloidosis	APP	amyloid beta (A4) precursor protein [Source:HGNC Symbol;Acc:HGNC:620]	Cu
C0002726	Amyloidosis	APP	amyloid beta (A4) precursor protein [Source:HGNC Symbol;Acc:HGNC:620]	metal
C0007774	Cerebral Arterial Diseases	APP	amyloid beta (A4) precursor protein [Source:HGNC Symbol;Acc:HGNC:620]	Cu
C0007774	Cerebral Arterial Diseases	APP	amyloid beta (A4) precursor protein [Source:HGNC Symbol;Acc:HGNC:620]	metal
C0085220	Cerebral Amyloid Angiopathy	APP	amyloid beta (A4) precursor protein [Source:HGNC Symbol;Acc:HGNC:620]	Cu
C0085220	Cerebral Amyloid Angiopathy	APP	amyloid beta (A4) precursor protein [Source:HGNC Symbol;Acc:HGNC:620]	metal
C0276496	Familial Alzheimer Disease (fad)	APP	amyloid beta (A4) precursor protein [Source:HGNC Symbol;Acc:HGNC:620]	Cu
C0276496	Familial Alzheimer Disease (fad)	APP	amyloid beta (A4) precursor protein [Source:HGNC Symbol;Acc:HGNC:620]	metal
C0004782	Basal Ganglia Diseases	ATP7B	ATPase, Cu++ transporting, beta polypeptide [Source:HGNC Symbol;Acc:HGNC:870]	Cu
C0004782	Basal Ganglia Diseases	ATP7B	ATPase, Cu++ transporting, beta polypeptide [Source:HGNC Symbol;Acc:HGNC:870]	Mg
C0019202	Hepatolenticular Degeneration	ATP7B	ATPase, Cu++ transporting, beta polypeptide [Source:HGNC Symbol;Acc:HGNC:870]	Cu
C0019202	Hepatolenticular Degeneration	ATP7B	ATPase, Cu++ transporting, beta polypeptide [Source:HGNC Symbol;Acc:HGNC:870]	Mg
C0025534	Metal Metabolism, Inborn Errors	ATP7B	ATPase, Cu++ transporting, beta polypeptide [Source:HGNC Symbol;Acc:HGNC:870]	Cu
C0025534	Metal Metabolism, Inborn Errors	ATP7B	ATPase, Cu++ transporting, beta polypeptide [Source:HGNC Symbol;Acc:HGNC:870]	Mg
C0085605	Liver Failure	SCO1	SCO1 cytochrome c oxidase assembly protein [Source:HGNC Symbol;Acc:HGNC:10603]	Cu
C1306571	Hepatic Insufficiency	SCO1	SCO1 cytochrome c oxidase assembly protein [Source:HGNC Symbol;Acc:HGNC:10603]	Cu
C0007194	Hypertrophic Cardiomyopathy	SCO2	SCO2 cytochrome c oxidase assembly protein [Source:HGNC Symbol;Acc:HGNC:10604]	Cu
C0027092	Myopia	SCO2	SCO2 cytochrome c oxidase assembly protein [Source:HGNC Symbol;Acc:HGNC:10604]	Cu
C0162666	Mitochondrial Encephalomyopathies	SCO2	SCO2 cytochrome c oxidase assembly protein [Source:HGNC Symbol;Acc:HGNC:10604]	Cu
C0268237	Cytochrome C Oxidase Deficiency	SCO2	SCO2 cytochrome c oxidase assembly protein [Source:HGNC Symbol;Acc:HGNC:10604]	Cu
C1837148	MYOPIA 6 (disorder)	SCO2	SCO2 cytochrome c oxidase assembly protein [Source:HGNC Symbol;Acc:HGNC:10604]	Cu
C1858424	Cardioencephalomyopathy, Fatal Infantile, Due To Cytochrome C Oxidase Deficiency	SCO2	SCO2 cytochrome c oxidase assembly protein [Source:HGNC Symbol;Acc:HGNC:10604]	Cu
C0011265	Presenile dementia	SNCA	synuclein, alpha (non A4 component of amyloid precursor) [Source:HGNC Symbol;Acc:HGNC:11138]	Cu
C0030567	Parkinson Disease	SNCA	synuclein, alpha (non A4 component of amyloid precursor) [Source:HGNC Symbol;Acc:HGNC:11138]	Cu
C0242422	Parkinsonian Disorders	SNCA	synuclein, alpha (non A4 component of amyloid precursor) [Source:HGNC Symbol;Acc:HGNC:11138]	Cu
C0497327	Dementia	SNCA	synuclein, alpha (non A4 component of amyloid precursor) [Source:HGNC Symbol;Acc:HGNC:11138]	Cu
C0752347	Lewy Body Disease	SNCA	synuclein, alpha (non A4 component of amyloid precursor) [Source:HGNC Symbol;Acc:HGNC:11138]	Cu
C0001314	Acute Disease	HMBS	hydroxymethylbilane synthase [Source:HGNC Symbol;Acc:HGNC:4982]	Dipyrromethane
C0162531	Hereditary Coproporphyria	HMBS	hydroxymethylbilane synthase [Source:HGNC Symbol;Acc:HGNC:4982]	Dipyrromethane
C0162533	Porphyrias, Hepatic	HMBS	hydroxymethylbilane synthase [Source:HGNC Symbol;Acc:HGNC:4982]	Dipyrromethane
C0162565	Acute intermittent porphyria	HMBS	hydroxymethylbilane synthase [Source:HGNC Symbol;Acc:HGNC:4982]	Dipyrromethane
C0342856	Coproporphyria	HMBS	hydroxymethylbilane synthase [Source:HGNC Symbol;Acc:HGNC:4982]	Dipyrromethane
C1867969	Porphyria, Acute Intermittent, Nonerythroid Variant	HMBS	hydroxymethylbilane synthase [Source:HGNC Symbol;Acc:HGNC:4982]	Dipyrromethane
C0220994	Hyperammonemia	SCD	stearoyl-CoA desaturase (delta-9-desaturase) [Source:HGNC Symbol;Acc:HGNC:10571]	Fe
C0342788	Renal Carnitine Transport Defect	SCD	stearoyl-CoA desaturase (delta-9-desaturase) [Source:HGNC Symbol;Acc:HGNC:10571]	Fe
C0002066	Alkaptonuria	HGD	homogentisate 1,2-dioxygenase [Source:HGNC Symbol;Acc:HGNC:4892]	Fe
C0079154	Congenital Nonbullous Ichthyosiform Erythroderma	ALOX12B	arachidonate 12-lipoxygenase, 12R type [Source:HGNC Symbol;Acc:HGNC:430]	Fe
C1855789	Self Healing Collodion Baby	ALOX12B	arachidonate 12-lipoxygenase, 12R type [Source:HGNC Symbol;Acc:HGNC:430]	Fe
C0023794	Lipoidosis	PHYH	phytanoyl-CoA 2-hydroxylase [Source:HGNC Symbol;Acc:HGNC:8940]	Fe
C0023794	Lipoidosis	PHYH	phytanoyl-CoA 2-hydroxylase [Source:HGNC Symbol;Acc:HGNC:8940]	Vit C (Ascorbic Acid)
C0034960	Refsum Disease	PHYH	phytanoyl-CoA 2-hydroxylase [Source:HGNC Symbol;Acc:HGNC:8940]	Fe
C0034960	Refsum Disease	PHYH	phytanoyl-CoA 2-hydroxylase [Source:HGNC Symbol;Acc:HGNC:8940]	Vit C (Ascorbic Acid)
C0282528	Peroxisomal Disorders	PHYH	phytanoyl-CoA 2-hydroxylase [Source:HGNC Symbol;Acc:HGNC:8940]	Fe
C0282528	Peroxisomal Disorders	PHYH	phytanoyl-CoA 2-hydroxylase [Source:HGNC Symbol;Acc:HGNC:8940]	Vit C (Ascorbic Acid)
C0013720	Ehlers Danlos Syndrome	PLOD1	procollagen-lysine, 2-oxoglutarate 5-dioxygenase 1 [Source:HGNC Symbol;Acc:HGNC:9081]	Fe
C0013720	Ehlers Danlos Syndrome	PLOD1	procollagen-lysine, 2-oxoglutarate 5-dioxygenase 1 [Source:HGNC Symbol;Acc:HGNC:9081]	Vit C (Ascorbic Acid)
C0268342	Ehlers Danlos syndrome type 6	PLOD1	procollagen-lysine, 2-oxoglutarate 5-dioxygenase 1 [Source:HGNC Symbol;Acc:HGNC:9081]	Fe
C0268342	Ehlers Danlos syndrome type 6	PLOD1	procollagen-lysine, 2-oxoglutarate 5-dioxygenase 1 [Source:HGNC Symbol;Acc:HGNC:9081]	Vit C (Ascorbic Acid)
C1842763	Spondyloenchondrodysplasia With Immune Dysregulation	ACP5	acid phosphatase 5, tartrate resistant [Source:HGNC Symbol;Acc:HGNC:124]	Fe
C0162674	Chronic Progressive External Ophthalmoplegia	RRM2B	ribonucleotide reductase M2 B (TP53 inducible) [Source:HGNC Symbol;Acc:HGNC:17296]	Fe
C1836439	Progressive External Ophthalmoplegia With Mitochondrial Dna Deletions, Autosomal Dominant, 3	RRM2B	ribonucleotide reductase M2 B (TP53 inducible) [Source:HGNC Symbol;Acc:HGNC:17296]	Fe
C2749861	Mitochondrial Dna Depletion Syndrome 8a (encephalomyopathic Type With Renal Tubulopathy)	RRM2B	ribonucleotide reductase M2 B (TP53 inducible) [Source:HGNC Symbol;Acc:HGNC:17296]	Fe
C0268483	Tyrosinemias	HPD	4-hydroxyphenylpyruvate dioxygenase [Source:HGNC Symbol;Acc:HGNC:5147]	Fe
C0268623	Tyrosinemia, Type III	HPD	4-hydroxyphenylpyruvate dioxygenase [Source:HGNC Symbol;Acc:HGNC:5147]	Fe
C2931042	Hawkinsinuria	HPD	4-hydroxyphenylpyruvate dioxygenase [Source:HGNC Symbol;Acc:HGNC:5147]	Fe
C0003886	Arthrogryposis	PLOD2	procollagen-lysine, 2-oxoglutarate 5-dioxygenase 2 [Source:HGNC Symbol;Acc:HGNC:9082]	Fe
C0003886	Arthrogryposis	PLOD2	procollagen-lysine, 2-oxoglutarate 5-dioxygenase 2 [Source:HGNC Symbol;Acc:HGNC:9082]	Vit C (Ascorbic Acid)
C0029434	Osteogenesis Imperfecta	PLOD2	procollagen-lysine, 2-oxoglutarate 5-dioxygenase 2 [Source:HGNC Symbol;Acc:HGNC:9082]	Fe
C0029434	Osteogenesis Imperfecta	PLOD2	procollagen-lysine, 2-oxoglutarate 5-dioxygenase 2 [Source:HGNC Symbol;Acc:HGNC:9082]	Vit C (Ascorbic Acid)
C1836602	Bruck syndrome 2	PLOD2	procollagen-lysine, 2-oxoglutarate 5-dioxygenase 2 [Source:HGNC Symbol;Acc:HGNC:9082]	Fe
C1836602	Bruck syndrome 2	PLOD2	procollagen-lysine, 2-oxoglutarate 5-dioxygenase 2 [Source:HGNC Symbol;Acc:HGNC:9082]	Vit C (Ascorbic Acid)
C1257809	Steroid Metabolism, Inborn Errors	SC5D	sterol-C5-desaturase [Source:HGNC Symbol;Acc:HGNC:10547]	Fe
C1257809	Steroid Metabolism, Inborn Errors	SC5D	sterol-C5-desaturase [Source:HGNC Symbol;Acc:HGNC:10547]	Vit B2 (FAD)
C1257809	Steroid Metabolism, Inborn Errors	SC5D	sterol-C5-desaturase [Source:HGNC Symbol;Acc:HGNC:10547]	Vit B3 (NAD)
C1846421	Lathosterolosis	SC5D	sterol-C5-desaturase [Source:HGNC Symbol;Acc:HGNC:10547]	Fe
C1846421	Lathosterolosis	SC5D	sterol-C5-desaturase [Source:HGNC Symbol;Acc:HGNC:10547]	Vit B2 (FAD)
C1846421	Lathosterolosis	SC5D	sterol-C5-desaturase [Source:HGNC Symbol;Acc:HGNC:10547]	Vit B3 (NAD)
C0016952	Galactosemias	GALT	galactose-1-phosphate uridylyltransferase [Source:HGNC Symbol;Acc:HGNC:4135]	Fe
C0016952	Galactosemias	GALT	galactose-1-phosphate uridylyltransferase [Source:HGNC Symbol;Acc:HGNC:4135]	Zn
C0268151	Classical galactosemia	GALT	galactose-1-phosphate uridylyltransferase [Source:HGNC Symbol;Acc:HGNC:4135]	Fe
C0268151	Classical galactosemia	GALT	galactose-1-phosphate uridylyltransferase [Source:HGNC Symbol;Acc:HGNC:4135]	Zn
C0032461	Polycythemia	EGLN1	egl-9 family hypoxia-inducible factor 1 [Source:HGNC Symbol;Acc:HGNC:1232]	Fe
C0032461	Polycythemia	EGLN1	egl-9 family hypoxia-inducible factor 1 [Source:HGNC Symbol;Acc:HGNC:1232]	Vit C (Ascorbic Acid)
C0152264	Familial erythrocytosis	EGLN1	egl-9 family hypoxia-inducible factor 1 [Source:HGNC Symbol;Acc:HGNC:1232]	Fe
C0152264	Familial erythrocytosis	EGLN1	egl-9 family hypoxia-inducible factor 1 [Source:HGNC Symbol;Acc:HGNC:1232]	Vit C (Ascorbic Acid)
C0034150	Purpura	ETHE1	ethylmalonic encephalopathy 1 [Source:HGNC Symbol;Acc:HGNC:23287]	Fe
C0034150	Purpura	ETHE1	ethylmalonic encephalopathy 1 [Source:HGNC Symbol;Acc:HGNC:23287]	GSH
C1865349	Ethylmalonic encephalopathy	ETHE1	ethylmalonic encephalopathy 1 [Source:HGNC Symbol;Acc:HGNC:23287]	Fe
C1865349	Ethylmalonic encephalopathy	ETHE1	ethylmalonic encephalopathy 1 [Source:HGNC Symbol;Acc:HGNC:23287]	GSH
C0151686	Growth retardation	FTO	fat mass and obesity associated [Source:HGNC Symbol;Acc:HGNC:24678]	Fe
C0424605	Developmental delay (disorder)	FTO	fat mass and obesity associated [Source:HGNC Symbol;Acc:HGNC:24678]	Fe
C0456070	Growth delay	FTO	fat mass and obesity associated [Source:HGNC Symbol;Acc:HGNC:24678]	Fe
C1845243	Mental Retardation, X Linked, Syndromic, Claes Jensen Type	KDM5C	lysine (K)-specific demethylase 5C [Source:HGNC Symbol;Acc:HGNC:11114]	Fe
C1846055	Siderius X Linked Mental Retardation Syndrome	PHF8	PHD finger protein 8 [Source:HGNC Symbol;Acc:HGNC:20672]	Fe
C0005956	Bone Marrow Diseases	TET2	tet methylcytosine dioxygenase 2 [Source:HGNC Symbol;Acc:HGNC:25941]	Fe
C0005956	Bone Marrow Diseases	TET2	tet methylcytosine dioxygenase 2 [Source:HGNC Symbol;Acc:HGNC:25941]	Zn
C0026986	Dysmyelopoietic Syndromes	TET2	tet methylcytosine dioxygenase 2 [Source:HGNC Symbol;Acc:HGNC:25941]	Fe
C0026986	Dysmyelopoietic Syndromes	TET2	tet methylcytosine dioxygenase 2 [Source:HGNC Symbol;Acc:HGNC:25941]	Zn
C0032927	Precancerous Conditions	TET2	tet methylcytosine dioxygenase 2 [Source:HGNC Symbol;Acc:HGNC:25941]	Fe
C0032927	Precancerous Conditions	TET2	tet methylcytosine dioxygenase 2 [Source:HGNC Symbol;Acc:HGNC:25941]	Zn
C0033027	Preleukemia	TET2	tet methylcytosine dioxygenase 2 [Source:HGNC Symbol;Acc:HGNC:25941]	Fe
C0033027	Preleukemia	TET2	tet methylcytosine dioxygenase 2 [Source:HGNC Symbol;Acc:HGNC:25941]	Zn
C3463824	MYELODYSPLASTIC SYNDROME	TET2	tet methylcytosine dioxygenase 2 [Source:HGNC Symbol;Acc:HGNC:25941]	Fe
C3463824	MYELODYSPLASTIC SYNDROME	TET2	tet methylcytosine dioxygenase 2 [Source:HGNC Symbol;Acc:HGNC:25941]	Zn
C0020678	Hypotrichosis	HR	hair growth associated [Source:HGNC Symbol;Acc:HGNC:5172]	Fe
C0037275	Skin Diseases, Vesiculobullous	HR	hair growth associated [Source:HGNC Symbol;Acc:HGNC:5172]	Fe
C0263505	Alopecia universalis	HR	hair growth associated [Source:HGNC Symbol;Acc:HGNC:5172]	Fe
C1859592	ATRICHIA WITH PAPULAR LESIONS	HR	hair growth associated [Source:HGNC Symbol;Acc:HGNC:5172]	Fe
C2931059	Marie Unna Congenital Hypotrichosis	HR	hair growth associated [Source:HGNC Symbol;Acc:HGNC:5172]	Fe
C0339527	Leber Congenital Amaurosis	RPE65	retinal pigment epithelium-specific protein 65kDa [Source:HGNC Symbol;Acc:HGNC:10294]	Fe
C1859844	Leber Congenital Amaurosis, Type Ii (disorder)	RPE65	retinal pigment epithelium-specific protein 65kDa [Source:HGNC Symbol;Acc:HGNC:10294]	Fe
C3151086	Retinitis Pigmentosa 20	RPE65	retinal pigment epithelium-specific protein 65kDa [Source:HGNC Symbol;Acc:HGNC:10294]	Fe
C0025534	Metal Metabolism, Inborn Errors	TF	transferrin [Source:HGNC Symbol;Acc:HGNC:11740]	Fe
C0521802	Congenital atransferrinemia	TF	transferrin [Source:HGNC Symbol;Acc:HGNC:11740]	Fe
C0011156	Deficiency Diseases	FTL	ferritin, light polypeptide [Source:HGNC Symbol;Acc:HGNC:3999]	Fe
C0012715	Iron Metabolism Disorders	FTL	ferritin, light polypeptide [Source:HGNC Symbol;Acc:HGNC:3999]	Fe
C0028709	Nutrition Disorders	FTL	ferritin, light polypeptide [Source:HGNC Symbol;Acc:HGNC:3999]	Fe
C0086543	Cataract	FTL	ferritin, light polypeptide [Source:HGNC Symbol;Acc:HGNC:3999]	Fe
C0162429	Malnutrition	FTL	ferritin, light polypeptide [Source:HGNC Symbol;Acc:HGNC:3999]	Fe
C0338473	Neuroaxonal Dystrophies	FTL	ferritin, light polypeptide [Source:HGNC Symbol;Acc:HGNC:3999]	Fe
C1833213	Hyperferritinemia, Hereditary, With Congenital Cataracts	FTL	ferritin, light polypeptide [Source:HGNC Symbol;Acc:HGNC:3999]	Fe
C1853578	Neuroferritinopathy	FTL	ferritin, light polypeptide [Source:HGNC Symbol;Acc:HGNC:3999]	Fe
C0751651	Mitochondrial Diseases	CYC1	cytochrome c-1 [Source:HGNC Symbol;Acc:HGNC:2579]	Fe
C0751651	Mitochondrial Diseases	CYC1	cytochrome c-1 [Source:HGNC Symbol;Acc:HGNC:2579]	Heme
C1852372	Mitochondrial Complex Iii Deficiency (disorder)	CYC1	cytochrome c-1 [Source:HGNC Symbol;Acc:HGNC:2579]	Fe
C1852372	Mitochondrial Complex Iii Deficiency (disorder)	CYC1	cytochrome c-1 [Source:HGNC Symbol;Acc:HGNC:2579]	Heme
C0011156	Deficiency Diseases	SDHA	succinate dehydrogenase complex, subunit A, flavoprotein (Fp) [Source:HGNC Symbol;Acc:HGNC:10680]	Fe
C0011156	Deficiency Diseases	SDHA	succinate dehydrogenase complex, subunit A, flavoprotein (Fp) [Source:HGNC Symbol;Acc:HGNC:10680]	Fe-S complex
C0011156	Deficiency Diseases	SDHA	succinate dehydrogenase complex, subunit A, flavoprotein (Fp) [Source:HGNC Symbol;Acc:HGNC:10680]	Ubiquinone (CoQ)
C0011156	Deficiency Diseases	SDHA	succinate dehydrogenase complex, subunit A, flavoprotein (Fp) [Source:HGNC Symbol;Acc:HGNC:10680]	Vit B2 (FAD)
C0023264	Leigh Disease	SDHA	succinate dehydrogenase complex, subunit A, flavoprotein (Fp) [Source:HGNC Symbol;Acc:HGNC:10680]	Fe
C0023264	Leigh Disease	SDHA	succinate dehydrogenase complex, subunit A, flavoprotein (Fp) [Source:HGNC Symbol;Acc:HGNC:10680]	Fe-S complex
C0023264	Leigh Disease	SDHA	succinate dehydrogenase complex, subunit A, flavoprotein (Fp) [Source:HGNC Symbol;Acc:HGNC:10680]	Ubiquinone (CoQ)
C0023264	Leigh Disease	SDHA	succinate dehydrogenase complex, subunit A, flavoprotein (Fp) [Source:HGNC Symbol;Acc:HGNC:10680]	Vit B2 (FAD)
C0028709	Nutrition Disorders	SDHA	succinate dehydrogenase complex, subunit A, flavoprotein (Fp) [Source:HGNC Symbol;Acc:HGNC:10680]	Fe
C0028709	Nutrition Disorders	SDHA	succinate dehydrogenase complex, subunit A, flavoprotein (Fp) [Source:HGNC Symbol;Acc:HGNC:10680]	Fe-S complex
C0028709	Nutrition Disorders	SDHA	succinate dehydrogenase complex, subunit A, flavoprotein (Fp) [Source:HGNC Symbol;Acc:HGNC:10680]	Ubiquinone (CoQ)
C0028709	Nutrition Disorders	SDHA	succinate dehydrogenase complex, subunit A, flavoprotein (Fp) [Source:HGNC Symbol;Acc:HGNC:10680]	Vit B2 (FAD)
C0034350	Pyruvate Metabolism, Inborn Errors	SDHA	succinate dehydrogenase complex, subunit A, flavoprotein (Fp) [Source:HGNC Symbol;Acc:HGNC:10680]	Fe
C0034350	Pyruvate Metabolism, Inborn Errors	SDHA	succinate dehydrogenase complex, subunit A, flavoprotein (Fp) [Source:HGNC Symbol;Acc:HGNC:10680]	Fe-S complex
C0034350	Pyruvate Metabolism, Inborn Errors	SDHA	succinate dehydrogenase complex, subunit A, flavoprotein (Fp) [Source:HGNC Symbol;Acc:HGNC:10680]	Ubiquinone (CoQ)
C0034350	Pyruvate Metabolism, Inborn Errors	SDHA	succinate dehydrogenase complex, subunit A, flavoprotein (Fp) [Source:HGNC Symbol;Acc:HGNC:10680]	Vit B2 (FAD)
C0162429	Malnutrition	SDHA	succinate dehydrogenase complex, subunit A, flavoprotein (Fp) [Source:HGNC Symbol;Acc:HGNC:10680]	Fe
C0162429	Malnutrition	SDHA	succinate dehydrogenase complex, subunit A, flavoprotein (Fp) [Source:HGNC Symbol;Acc:HGNC:10680]	Fe-S complex
C0162429	Malnutrition	SDHA	succinate dehydrogenase complex, subunit A, flavoprotein (Fp) [Source:HGNC Symbol;Acc:HGNC:10680]	Ubiquinone (CoQ)
C0162429	Malnutrition	SDHA	succinate dehydrogenase complex, subunit A, flavoprotein (Fp) [Source:HGNC Symbol;Acc:HGNC:10680]	Vit B2 (FAD)
C0751651	Mitochondrial Diseases	SDHA	succinate dehydrogenase complex, subunit A, flavoprotein (Fp) [Source:HGNC Symbol;Acc:HGNC:10680]	Fe
C0751651	Mitochondrial Diseases	SDHA	succinate dehydrogenase complex, subunit A, flavoprotein (Fp) [Source:HGNC Symbol;Acc:HGNC:10680]	Fe-S complex
C0751651	Mitochondrial Diseases	SDHA	succinate dehydrogenase complex, subunit A, flavoprotein (Fp) [Source:HGNC Symbol;Acc:HGNC:10680]	Ubiquinone (CoQ)
C0751651	Mitochondrial Diseases	SDHA	succinate dehydrogenase complex, subunit A, flavoprotein (Fp) [Source:HGNC Symbol;Acc:HGNC:10680]	Vit B2 (FAD)
C3150898	CARDIOMYOPATHY, DILATED, 1GG	SDHA	succinate dehydrogenase complex, subunit A, flavoprotein (Fp) [Source:HGNC Symbol;Acc:HGNC:10680]	Fe
C3150898	CARDIOMYOPATHY, DILATED, 1GG	SDHA	succinate dehydrogenase complex, subunit A, flavoprotein (Fp) [Source:HGNC Symbol;Acc:HGNC:10680]	Fe-S complex
C3150898	CARDIOMYOPATHY, DILATED, 1GG	SDHA	succinate dehydrogenase complex, subunit A, flavoprotein (Fp) [Source:HGNC Symbol;Acc:HGNC:10680]	Ubiquinone (CoQ)
C3150898	CARDIOMYOPATHY, DILATED, 1GG	SDHA	succinate dehydrogenase complex, subunit A, flavoprotein (Fp) [Source:HGNC Symbol;Acc:HGNC:10680]	Vit B2 (FAD)
C3279992	PARAGANGLIOMAS 5	SDHA	succinate dehydrogenase complex, subunit A, flavoprotein (Fp) [Source:HGNC Symbol;Acc:HGNC:10680]	Fe
C3279992	PARAGANGLIOMAS 5	SDHA	succinate dehydrogenase complex, subunit A, flavoprotein (Fp) [Source:HGNC Symbol;Acc:HGNC:10680]	Fe-S complex
C3279992	PARAGANGLIOMAS 5	SDHA	succinate dehydrogenase complex, subunit A, flavoprotein (Fp) [Source:HGNC Symbol;Acc:HGNC:10680]	Ubiquinone (CoQ)
C3279992	PARAGANGLIOMAS 5	SDHA	succinate dehydrogenase complex, subunit A, flavoprotein (Fp) [Source:HGNC Symbol;Acc:HGNC:10680]	Vit B2 (FAD)
C0268624	Sulfite oxidase deficiency	SUOX	sulfite oxidase [Source:HGNC Symbol;Acc:HGNC:11460]	Fe
C0268624	Sulfite oxidase deficiency	SUOX	sulfite oxidase [Source:HGNC Symbol;Acc:HGNC:11460]	Heme
C0268624	Sulfite oxidase deficiency	SUOX	sulfite oxidase [Source:HGNC Symbol;Acc:HGNC:11460]	Mo
C0268624	Sulfite oxidase deficiency	SUOX	sulfite oxidase [Source:HGNC Symbol;Acc:HGNC:11460]	Mo-MPT
C0268624	Sulfite oxidase deficiency	SUOX	sulfite oxidase [Source:HGNC Symbol;Acc:HGNC:11460]	MPT
C2931746	Sulfocysteinuria	SUOX	sulfite oxidase [Source:HGNC Symbol;Acc:HGNC:11460]	Fe
C2931746	Sulfocysteinuria	SUOX	sulfite oxidase [Source:HGNC Symbol;Acc:HGNC:11460]	Heme
C2931746	Sulfocysteinuria	SUOX	sulfite oxidase [Source:HGNC Symbol;Acc:HGNC:11460]	Mo
C2931746	Sulfocysteinuria	SUOX	sulfite oxidase [Source:HGNC Symbol;Acc:HGNC:11460]	Mo-MPT
C2931746	Sulfocysteinuria	SUOX	sulfite oxidase [Source:HGNC Symbol;Acc:HGNC:11460]	MPT
C0162531	Hereditary Coproporphyria	CPOX	coproporphyrinogen oxidase [Source:HGNC Symbol;Acc:HGNC:2321]	Fe
C0162533	Porphyrias, Hepatic	CPOX	coproporphyrinogen oxidase [Source:HGNC Symbol;Acc:HGNC:2321]	Fe
C0342856	Coproporphyria	CPOX	coproporphyrinogen oxidase [Source:HGNC Symbol;Acc:HGNC:2321]	Fe
C0342859	Harderoporphyria	CPOX	coproporphyrinogen oxidase [Source:HGNC Symbol;Acc:HGNC:2321]	Fe
C0029124	Optic Atrophy	CISD2	CDGSH iron sulfur domain 2 [Source:HGNC Symbol;Acc:HGNC:24212]	Fe-S complex
C0231341	Premature aging syndrome	CISD2	CDGSH iron sulfur domain 2 [Source:HGNC Symbol;Acc:HGNC:24212]	Fe-S complex
C0751651	Mitochondrial Diseases	CISD2	CDGSH iron sulfur domain 2 [Source:HGNC Symbol;Acc:HGNC:24212]	Fe-S complex
C1858028	WOLFRAM SYNDROME 2	CISD2	CDGSH iron sulfur domain 2 [Source:HGNC Symbol;Acc:HGNC:24212]	Fe-S complex
C0162533	Porphyrias, Hepatic	FECH	ferrochelatase [Source:HGNC Symbol;Acc:HGNC:3647]	Fe-S complex
C0162568	Erythropoietic Protoporphyria	FECH	ferrochelatase [Source:HGNC Symbol;Acc:HGNC:3647]	Fe-S complex
C0751651	Mitochondrial Diseases	NDUFS1	NADH dehydrogenase (ubiquinone) Fe-S protein 1, 75kDa (NADH-coenzyme Q reductase) [Source:HGNC Symbol;Acc:HGNC:7707]	Fe-S complex
C0751651	Mitochondrial Diseases	NDUFS1	NADH dehydrogenase (ubiquinone) Fe-S protein 1, 75kDa (NADH-coenzyme Q reductase) [Source:HGNC Symbol;Acc:HGNC:7707]	Ubiquinone (CoQ)
C0751651	Mitochondrial Diseases	NDUFS1	NADH dehydrogenase (ubiquinone) Fe-S protein 1, 75kDa (NADH-coenzyme Q reductase) [Source:HGNC Symbol;Acc:HGNC:7707]	Vit B3 (NAD)
C1838979	Mitochondrial Complex I Deficiency	NDUFS1	NADH dehydrogenase (ubiquinone) Fe-S protein 1, 75kDa (NADH-coenzyme Q reductase) [Source:HGNC Symbol;Acc:HGNC:7707]	Fe-S complex
C1838979	Mitochondrial Complex I Deficiency	NDUFS1	NADH dehydrogenase (ubiquinone) Fe-S protein 1, 75kDa (NADH-coenzyme Q reductase) [Source:HGNC Symbol;Acc:HGNC:7707]	Ubiquinone (CoQ)
C1838979	Mitochondrial Complex I Deficiency	NDUFS1	NADH dehydrogenase (ubiquinone) Fe-S protein 1, 75kDa (NADH-coenzyme Q reductase) [Source:HGNC Symbol;Acc:HGNC:7707]	Vit B3 (NAD)
C0751651	Mitochondrial Diseases	NDUFV2	NADH dehydrogenase (ubiquinone) flavoprotein 2, 24kDa [Source:HGNC Symbol;Acc:HGNC:7717]	Fe-S complex
C0751651	Mitochondrial Diseases	NDUFV2	NADH dehydrogenase (ubiquinone) flavoprotein 2, 24kDa [Source:HGNC Symbol;Acc:HGNC:7717]	Ubiquinone (CoQ)
C0751651	Mitochondrial Diseases	NDUFV2	NADH dehydrogenase (ubiquinone) flavoprotein 2, 24kDa [Source:HGNC Symbol;Acc:HGNC:7717]	Vit B3 (NAD)
C1838979	Mitochondrial Complex I Deficiency	NDUFV2	NADH dehydrogenase (ubiquinone) flavoprotein 2, 24kDa [Source:HGNC Symbol;Acc:HGNC:7717]	Fe-S complex
C1838979	Mitochondrial Complex I Deficiency	NDUFV2	NADH dehydrogenase (ubiquinone) flavoprotein 2, 24kDa [Source:HGNC Symbol;Acc:HGNC:7717]	Ubiquinone (CoQ)
C1838979	Mitochondrial Complex I Deficiency	NDUFV2	NADH dehydrogenase (ubiquinone) flavoprotein 2, 24kDa [Source:HGNC Symbol;Acc:HGNC:7717]	Vit B3 (NAD)
C0001624	Adrenal Gland Neoplasms	SDHB	succinate dehydrogenase complex, subunit B, iron sulfur (Ip) [Source:HGNC Symbol;Acc:HGNC:10681]	Fe-S complex
C0001624	Adrenal Gland Neoplasms	SDHB	succinate dehydrogenase complex, subunit B, iron sulfur (Ip) [Source:HGNC Symbol;Acc:HGNC:10681]	Ubiquinone (CoQ)
C0001624	Adrenal Gland Neoplasms	SDHB	succinate dehydrogenase complex, subunit B, iron sulfur (Ip) [Source:HGNC Symbol;Acc:HGNC:10681]	Vit B2 (FAD)
C0011156	Deficiency Diseases	SDHB	succinate dehydrogenase complex, subunit B, iron sulfur (Ip) [Source:HGNC Symbol;Acc:HGNC:10681]	Fe-S complex
C0011156	Deficiency Diseases	SDHB	succinate dehydrogenase complex, subunit B, iron sulfur (Ip) [Source:HGNC Symbol;Acc:HGNC:10681]	Ubiquinone (CoQ)
C0011156	Deficiency Diseases	SDHB	succinate dehydrogenase complex, subunit B, iron sulfur (Ip) [Source:HGNC Symbol;Acc:HGNC:10681]	Vit B2 (FAD)
C0017185	Gastrointestinal Neoplasms	SDHB	succinate dehydrogenase complex, subunit B, iron sulfur (Ip) [Source:HGNC Symbol;Acc:HGNC:10681]	Fe-S complex
C0017185	Gastrointestinal Neoplasms	SDHB	succinate dehydrogenase complex, subunit B, iron sulfur (Ip) [Source:HGNC Symbol;Acc:HGNC:10681]	Ubiquinone (CoQ)
C0017185	Gastrointestinal Neoplasms	SDHB	succinate dehydrogenase complex, subunit B, iron sulfur (Ip) [Source:HGNC Symbol;Acc:HGNC:10681]	Vit B2 (FAD)
C0023264	Leigh Disease	SDHB	succinate dehydrogenase complex, subunit B, iron sulfur (Ip) [Source:HGNC Symbol;Acc:HGNC:10681]	Fe-S complex
C0023264	Leigh Disease	SDHB	succinate dehydrogenase complex, subunit B, iron sulfur (Ip) [Source:HGNC Symbol;Acc:HGNC:10681]	Ubiquinone (CoQ)
C0023264	Leigh Disease	SDHB	succinate dehydrogenase complex, subunit B, iron sulfur (Ip) [Source:HGNC Symbol;Acc:HGNC:10681]	Vit B2 (FAD)
C0027656	Neoplasms, Connective Tissue	SDHB	succinate dehydrogenase complex, subunit B, iron sulfur (Ip) [Source:HGNC Symbol;Acc:HGNC:10681]	Fe-S complex
C0027656	Neoplasms, Connective Tissue	SDHB	succinate dehydrogenase complex, subunit B, iron sulfur (Ip) [Source:HGNC Symbol;Acc:HGNC:10681]	Ubiquinone (CoQ)
C0027656	Neoplasms, Connective Tissue	SDHB	succinate dehydrogenase complex, subunit B, iron sulfur (Ip) [Source:HGNC Symbol;Acc:HGNC:10681]	Vit B2 (FAD)
C0028709	Nutrition Disorders	SDHB	succinate dehydrogenase complex, subunit B, iron sulfur (Ip) [Source:HGNC Symbol;Acc:HGNC:10681]	Fe-S complex
C0028709	Nutrition Disorders	SDHB	succinate dehydrogenase complex, subunit B, iron sulfur (Ip) [Source:HGNC Symbol;Acc:HGNC:10681]	Ubiquinone (CoQ)
C0028709	Nutrition Disorders	SDHB	succinate dehydrogenase complex, subunit B, iron sulfur (Ip) [Source:HGNC Symbol;Acc:HGNC:10681]	Vit B2 (FAD)
C0030421	Paraganglioma	SDHB	succinate dehydrogenase complex, subunit B, iron sulfur (Ip) [Source:HGNC Symbol;Acc:HGNC:10681]	Fe-S complex
C0030421	Paraganglioma	SDHB	succinate dehydrogenase complex, subunit B, iron sulfur (Ip) [Source:HGNC Symbol;Acc:HGNC:10681]	Ubiquinone (CoQ)
C0030421	Paraganglioma	SDHB	succinate dehydrogenase complex, subunit B, iron sulfur (Ip) [Source:HGNC Symbol;Acc:HGNC:10681]	Vit B2 (FAD)
C0031511	Pheochromocytoma	SDHB	succinate dehydrogenase complex, subunit B, iron sulfur (Ip) [Source:HGNC Symbol;Acc:HGNC:10681]	Fe-S complex
C0031511	Pheochromocytoma	SDHB	succinate dehydrogenase complex, subunit B, iron sulfur (Ip) [Source:HGNC Symbol;Acc:HGNC:10681]	Ubiquinone (CoQ)
C0031511	Pheochromocytoma	SDHB	succinate dehydrogenase complex, subunit B, iron sulfur (Ip) [Source:HGNC Symbol;Acc:HGNC:10681]	Vit B2 (FAD)
C0034350	Pyruvate Metabolism, Inborn Errors	SDHB	succinate dehydrogenase complex, subunit B, iron sulfur (Ip) [Source:HGNC Symbol;Acc:HGNC:10681]	Fe-S complex
C0034350	Pyruvate Metabolism, Inborn Errors	SDHB	succinate dehydrogenase complex, subunit B, iron sulfur (Ip) [Source:HGNC Symbol;Acc:HGNC:10681]	Ubiquinone (CoQ)
C0034350	Pyruvate Metabolism, Inborn Errors	SDHB	succinate dehydrogenase complex, subunit B, iron sulfur (Ip) [Source:HGNC Symbol;Acc:HGNC:10681]	Vit B2 (FAD)
C0162429	Malnutrition	SDHB	succinate dehydrogenase complex, subunit B, iron sulfur (Ip) [Source:HGNC Symbol;Acc:HGNC:10681]	Fe-S complex
C0162429	Malnutrition	SDHB	succinate dehydrogenase complex, subunit B, iron sulfur (Ip) [Source:HGNC Symbol;Acc:HGNC:10681]	Ubiquinone (CoQ)
C0162429	Malnutrition	SDHB	succinate dehydrogenase complex, subunit B, iron sulfur (Ip) [Source:HGNC Symbol;Acc:HGNC:10681]	Vit B2 (FAD)
C0238198	Gastrointestinal Stromal Tumors	SDHB	succinate dehydrogenase complex, subunit B, iron sulfur (Ip) [Source:HGNC Symbol;Acc:HGNC:10681]	Fe-S complex
C0238198	Gastrointestinal Stromal Tumors	SDHB	succinate dehydrogenase complex, subunit B, iron sulfur (Ip) [Source:HGNC Symbol;Acc:HGNC:10681]	Ubiquinone (CoQ)
C0238198	Gastrointestinal Stromal Tumors	SDHB	succinate dehydrogenase complex, subunit B, iron sulfur (Ip) [Source:HGNC Symbol;Acc:HGNC:10681]	Vit B2 (FAD)
C0679431	Disease of adrenal medulla	SDHB	succinate dehydrogenase complex, subunit B, iron sulfur (Ip) [Source:HGNC Symbol;Acc:HGNC:10681]	Fe-S complex
C0679431	Disease of adrenal medulla	SDHB	succinate dehydrogenase complex, subunit B, iron sulfur (Ip) [Source:HGNC Symbol;Acc:HGNC:10681]	Ubiquinone (CoQ)
C0679431	Disease of adrenal medulla	SDHB	succinate dehydrogenase complex, subunit B, iron sulfur (Ip) [Source:HGNC Symbol;Acc:HGNC:10681]	Vit B2 (FAD)
C0751651	Mitochondrial Diseases	SDHB	succinate dehydrogenase complex, subunit B, iron sulfur (Ip) [Source:HGNC Symbol;Acc:HGNC:10681]	Fe-S complex
C0751651	Mitochondrial Diseases	SDHB	succinate dehydrogenase complex, subunit B, iron sulfur (Ip) [Source:HGNC Symbol;Acc:HGNC:10681]	Ubiquinone (CoQ)
C0751651	Mitochondrial Diseases	SDHB	succinate dehydrogenase complex, subunit B, iron sulfur (Ip) [Source:HGNC Symbol;Acc:HGNC:10681]	Vit B2 (FAD)
C1370723	Stromal sarcoma	SDHB	succinate dehydrogenase complex, subunit B, iron sulfur (Ip) [Source:HGNC Symbol;Acc:HGNC:10681]	Fe-S complex
C1370723	Stromal sarcoma	SDHB	succinate dehydrogenase complex, subunit B, iron sulfur (Ip) [Source:HGNC Symbol;Acc:HGNC:10681]	Ubiquinone (CoQ)
C1370723	Stromal sarcoma	SDHB	succinate dehydrogenase complex, subunit B, iron sulfur (Ip) [Source:HGNC Symbol;Acc:HGNC:10681]	Vit B2 (FAD)
C1847319	Paraganglioma And Gastric Stromal Sarcoma	SDHB	succinate dehydrogenase complex, subunit B, iron sulfur (Ip) [Source:HGNC Symbol;Acc:HGNC:10681]	Fe-S complex
C1847319	Paraganglioma And Gastric Stromal Sarcoma	SDHB	succinate dehydrogenase complex, subunit B, iron sulfur (Ip) [Source:HGNC Symbol;Acc:HGNC:10681]	Ubiquinone (CoQ)
C1847319	Paraganglioma And Gastric Stromal Sarcoma	SDHB	succinate dehydrogenase complex, subunit B, iron sulfur (Ip) [Source:HGNC Symbol;Acc:HGNC:10681]	Vit B2 (FAD)
C1861848	PARAGANGLIOMAS 4	SDHB	succinate dehydrogenase complex, subunit B, iron sulfur (Ip) [Source:HGNC Symbol;Acc:HGNC:10681]	Fe-S complex
C1861848	PARAGANGLIOMAS 4	SDHB	succinate dehydrogenase complex, subunit B, iron sulfur (Ip) [Source:HGNC Symbol;Acc:HGNC:10681]	Ubiquinone (CoQ)
C1861848	PARAGANGLIOMAS 4	SDHB	succinate dehydrogenase complex, subunit B, iron sulfur (Ip) [Source:HGNC Symbol;Acc:HGNC:10681]	Vit B2 (FAD)
C3150898	CARDIOMYOPATHY, DILATED, 1GG	SDHB	succinate dehydrogenase complex, subunit B, iron sulfur (Ip) [Source:HGNC Symbol;Acc:HGNC:10681]	Fe-S complex
C3150898	CARDIOMYOPATHY, DILATED, 1GG	SDHB	succinate dehydrogenase complex, subunit B, iron sulfur (Ip) [Source:HGNC Symbol;Acc:HGNC:10681]	Ubiquinone (CoQ)
C3150898	CARDIOMYOPATHY, DILATED, 1GG	SDHB	succinate dehydrogenase complex, subunit B, iron sulfur (Ip) [Source:HGNC Symbol;Acc:HGNC:10681]	Vit B2 (FAD)
C3279992	PARAGANGLIOMAS 5	SDHB	succinate dehydrogenase complex, subunit B, iron sulfur (Ip) [Source:HGNC Symbol;Acc:HGNC:10681]	Fe-S complex
C3279992	PARAGANGLIOMAS 5	SDHB	succinate dehydrogenase complex, subunit B, iron sulfur (Ip) [Source:HGNC Symbol;Acc:HGNC:10681]	Ubiquinone (CoQ)
C3279992	PARAGANGLIOMAS 5	SDHB	succinate dehydrogenase complex, subunit B, iron sulfur (Ip) [Source:HGNC Symbol;Acc:HGNC:10681]	Vit B2 (FAD)
C0268118	Xanthinuria, Type I	XDH	xanthine dehydrogenase [Source:HGNC Symbol;Acc:HGNC:12805]	Fe-S complex
C0268118	Xanthinuria, Type I	XDH	xanthine dehydrogenase [Source:HGNC Symbol;Acc:HGNC:12805]	Mo
C0268118	Xanthinuria, Type I	XDH	xanthine dehydrogenase [Source:HGNC Symbol;Acc:HGNC:12805]	Mo-MPT
C0268118	Xanthinuria, Type I	XDH	xanthine dehydrogenase [Source:HGNC Symbol;Acc:HGNC:12805]	MPT
C0268118	Xanthinuria, Type I	XDH	xanthine dehydrogenase [Source:HGNC Symbol;Acc:HGNC:12805]	Vit B2 (FAD)
C0268118	Xanthinuria, Type I	XDH	xanthine dehydrogenase [Source:HGNC Symbol;Acc:HGNC:12805]	Vit B3 (NAD)
C0011847	Diabetes	CDKAL1	CDK5 regulatory subunit associated protein 1-like 1 [Source:HGNC Symbol;Acc:HGNC:21050]	Fe-S complex
C0011849	Diabetes Mellitus	CDKAL1	CDK5 regulatory subunit associated protein 1-like 1 [Source:HGNC Symbol;Acc:HGNC:21050]	Fe-S complex
C3150658	WARSAW BREAKAGE SYNDROME	DDX11	DEAD/H (Asp-Glu-Ala-Asp/His) box helicase 11 [Source:HGNC Symbol;Acc:HGNC:2736]	Fe-S complex
C0162674	Chronic Progressive External Ophthalmoplegia	DNA2	DNA replication helicase/nuclease 2 [Source:HGNC Symbol;Acc:HGNC:2939]	Fe-S complex
C1836439	Progressive External Ophthalmoplegia With Mitochondrial Dna Deletions, Autosomal Dominant, 3	DNA2	DNA replication helicase/nuclease 2 [Source:HGNC Symbol;Acc:HGNC:2939]	Fe-S complex
C0023787	Lipodystrophy	POLD1	polymerase (DNA directed), delta 1, catalytic subunit [Source:HGNC Symbol;Acc:HGNC:9175]	Fe-S complex
C0023787	Lipodystrophy	POLD1	polymerase (DNA directed), delta 1, catalytic subunit [Source:HGNC Symbol;Acc:HGNC:9175]	Zn
C0037279	Skin Diseases, Metabolic	POLD1	polymerase (DNA directed), delta 1, catalytic subunit [Source:HGNC Symbol;Acc:HGNC:9175]	Fe-S complex
C0037279	Skin Diseases, Metabolic	POLD1	polymerase (DNA directed), delta 1, catalytic subunit [Source:HGNC Symbol;Acc:HGNC:9175]	Zn
C0034139	Purine Pyrimidine Metabolism, Inborn Errors	DPYD	dihydropyrimidine dehydrogenase [Source:HGNC Symbol;Acc:HGNC:3012]	Fe-S complex
C0034139	Purine Pyrimidine Metabolism, Inborn Errors	DPYD	dihydropyrimidine dehydrogenase [Source:HGNC Symbol;Acc:HGNC:3012]	Vit B2 (FAD)
C0034139	Purine Pyrimidine Metabolism, Inborn Errors	DPYD	dihydropyrimidine dehydrogenase [Source:HGNC Symbol;Acc:HGNC:3012]	Vit B2 (FMN)
C0034139	Purine Pyrimidine Metabolism, Inborn Errors	DPYD	dihydropyrimidine dehydrogenase [Source:HGNC Symbol;Acc:HGNC:3012]	Vit B3 (NAD)
C0600688	Toxic effect	DPYD	dihydropyrimidine dehydrogenase [Source:HGNC Symbol;Acc:HGNC:3012]	Fe-S complex
C0600688	Toxic effect	DPYD	dihydropyrimidine dehydrogenase [Source:HGNC Symbol;Acc:HGNC:3012]	Vit B2 (FAD)
C0600688	Toxic effect	DPYD	dihydropyrimidine dehydrogenase [Source:HGNC Symbol;Acc:HGNC:3012]	Vit B2 (FMN)
C0600688	Toxic effect	DPYD	dihydropyrimidine dehydrogenase [Source:HGNC Symbol;Acc:HGNC:3012]	Vit B3 (NAD)
C1959620	Dihydropyrimidine Dehydrogenase Deficiency	DPYD	dihydropyrimidine dehydrogenase [Source:HGNC Symbol;Acc:HGNC:3012]	Fe-S complex
C1959620	Dihydropyrimidine Dehydrogenase Deficiency	DPYD	dihydropyrimidine dehydrogenase [Source:HGNC Symbol;Acc:HGNC:3012]	Vit B2 (FAD)
C1959620	Dihydropyrimidine Dehydrogenase Deficiency	DPYD	dihydropyrimidine dehydrogenase [Source:HGNC Symbol;Acc:HGNC:3012]	Vit B2 (FMN)
C1959620	Dihydropyrimidine Dehydrogenase Deficiency	DPYD	dihydropyrimidine dehydrogenase [Source:HGNC Symbol;Acc:HGNC:3012]	Vit B3 (NAD)
C0003886	Arthrogryposis	ERCC2	excision repair cross-complementation group 2 [Source:HGNC Symbol;Acc:HGNC:3434]	Fe-S complex
C0003886	Arthrogryposis	ERCC2	excision repair cross-complementation group 2 [Source:HGNC Symbol;Acc:HGNC:3434]	Mg
C0043346	Xeroderma Pigmentosum	ERCC2	excision repair cross-complementation group 2 [Source:HGNC Symbol;Acc:HGNC:3434]	Fe-S complex
C0043346	Xeroderma Pigmentosum	ERCC2	excision repair cross-complementation group 2 [Source:HGNC Symbol;Acc:HGNC:3434]	Mg
C0086543	Cataract	ERCC2	excision repair cross-complementation group 2 [Source:HGNC Symbol;Acc:HGNC:3434]	Fe-S complex
C0086543	Cataract	ERCC2	excision repair cross-complementation group 2 [Source:HGNC Symbol;Acc:HGNC:3434]	Mg
C0268138	Xeroderma Pigmentosum, Complementation Group D	ERCC2	excision repair cross-complementation group 2 [Source:HGNC Symbol;Acc:HGNC:3434]	Fe-S complex
C0268138	Xeroderma Pigmentosum, Complementation Group D	ERCC2	excision repair cross-complementation group 2 [Source:HGNC Symbol;Acc:HGNC:3434]	Mg
C0432267	Tricho thiodystrophy disorder	ERCC2	excision repair cross-complementation group 2 [Source:HGNC Symbol;Acc:HGNC:3434]	Fe-S complex
C0432267	Tricho thiodystrophy disorder	ERCC2	excision repair cross-complementation group 2 [Source:HGNC Symbol;Acc:HGNC:3434]	Mg
C1853102	Cerebrooculofacioskeletal Syndrome 2	ERCC2	excision repair cross-complementation group 2 [Source:HGNC Symbol;Acc:HGNC:3434]	Fe-S complex
C1853102	Cerebrooculofacioskeletal Syndrome 2	ERCC2	excision repair cross-complementation group 2 [Source:HGNC Symbol;Acc:HGNC:3434]	Mg
C1955934	Trichothiodystrophy Syndromes	ERCC2	excision repair cross-complementation group 2 [Source:HGNC Symbol;Acc:HGNC:3434]	Fe-S complex
C1955934	Trichothiodystrophy Syndromes	ERCC2	excision repair cross-complementation group 2 [Source:HGNC Symbol;Acc:HGNC:3434]	Mg
C0868890	Electrolyte And Fluid Disorders Nec In Icd9cm_2013_2012_08_06	ETFDH	electron-transferring-flavoprotein dehydrogenase [Source:HGNC Symbol;Acc:HGNC:3483]	Fe-S complex
C0868890	Electrolyte And Fluid Disorders Nec In Icd9cm_2013_2012_08_06	ETFDH	electron-transferring-flavoprotein dehydrogenase [Source:HGNC Symbol;Acc:HGNC:3483]	Ubiquinone (CoQ)
C0868890	Electrolyte And Fluid Disorders Nec In Icd9cm_2013_2012_08_06	ETFDH	electron-transferring-flavoprotein dehydrogenase [Source:HGNC Symbol;Acc:HGNC:3483]	Vit B2 (FAD)
C0006142	Malignant neoplasm of breast	BRIP1	BRCA1 interacting protein C-terminal helicase 1 [Source:HGNC Symbol;Acc:HGNC:20473]	Fe-S complex
C0015625	Fanconi Anemia	BRIP1	BRCA1 interacting protein C-terminal helicase 1 [Source:HGNC Symbol;Acc:HGNC:20473]	Fe-S complex
C0678222	Breast Carcinoma	BRIP1	BRCA1 interacting protein C-terminal helicase 1 [Source:HGNC Symbol;Acc:HGNC:20473]	Fe-S complex
C1458155	Mammary Neoplasms	BRIP1	BRCA1 interacting protein C-terminal helicase 1 [Source:HGNC Symbol;Acc:HGNC:20473]	Fe-S complex
C1836860	Fanconi Anemia, Complementation Group J	BRIP1	BRCA1 interacting protein C-terminal helicase 1 [Source:HGNC Symbol;Acc:HGNC:20473]	Fe-S complex
C0025534	Metal Metabolism, Inborn Errors	MOCS1	molybdenum cofactor synthesis 1 [Source:HGNC Symbol;Acc:HGNC:7190]	Fe-S complex
C0025534	Metal Metabolism, Inborn Errors	MOCS1	molybdenum cofactor synthesis 1 [Source:HGNC Symbol;Acc:HGNC:7190]	SAM
C0268119	Combined Molybdoflavoprotein Enzyme Deficiency	MOCS1	molybdenum cofactor synthesis 1 [Source:HGNC Symbol;Acc:HGNC:7190]	Fe-S complex
C0268119	Combined Molybdoflavoprotein Enzyme Deficiency	MOCS1	molybdenum cofactor synthesis 1 [Source:HGNC Symbol;Acc:HGNC:7190]	SAM
C0009375	Colonic Neoplasms	MUTYH	mutY homolog [Source:HGNC Symbol;Acc:HGNC:7527]	Fe-S complex
C0009404	Colorectal Neoplasms	MUTYH	mutY homolog [Source:HGNC Symbol;Acc:HGNC:7527]	Fe-S complex
C0032580	Adenomatous Polyposis Coli	MUTYH	mutY homolog [Source:HGNC Symbol;Acc:HGNC:7527]	Fe-S complex
C0206677	Adenomatous Polyps	MUTYH	mutY homolog [Source:HGNC Symbol;Acc:HGNC:7527]	Fe-S complex
C0206710	Basal Cell Neoplasm	MUTYH	mutY homolog [Source:HGNC Symbol;Acc:HGNC:7527]	Fe-S complex
C0206711	Pilomatrixoma	MUTYH	mutY homolog [Source:HGNC Symbol;Acc:HGNC:7527]	Fe-S complex
C0277558	Familial disease	MUTYH	mutY homolog [Source:HGNC Symbol;Acc:HGNC:7527]	Fe-S complex
C0684336	Impaired health	MUTYH	mutY homolog [Source:HGNC Symbol;Acc:HGNC:7527]	Fe-S complex
C1257915	Intestinal Polyposis	MUTYH	mutY homolog [Source:HGNC Symbol;Acc:HGNC:7527]	Fe-S complex
C0751651	Mitochondrial Diseases	NDUFS2	NADH dehydrogenase (ubiquinone) Fe-S protein 2, 49kDa (NADH-coenzyme Q reductase) [Source:HGNC Symbol;Acc:HGNC:7708]	Fe-S complex
C0751651	Mitochondrial Diseases	NDUFS2	NADH dehydrogenase (ubiquinone) Fe-S protein 2, 49kDa (NADH-coenzyme Q reductase) [Source:HGNC Symbol;Acc:HGNC:7708]	Ubiquinone (CoQ)
C0751651	Mitochondrial Diseases	NDUFS2	NADH dehydrogenase (ubiquinone) Fe-S protein 2, 49kDa (NADH-coenzyme Q reductase) [Source:HGNC Symbol;Acc:HGNC:7708]	Vit B3 (NAD)
C1838979	Mitochondrial Complex I Deficiency	NDUFS2	NADH dehydrogenase (ubiquinone) Fe-S protein 2, 49kDa (NADH-coenzyme Q reductase) [Source:HGNC Symbol;Acc:HGNC:7708]	Fe-S complex
C1838979	Mitochondrial Complex I Deficiency	NDUFS2	NADH dehydrogenase (ubiquinone) Fe-S protein 2, 49kDa (NADH-coenzyme Q reductase) [Source:HGNC Symbol;Acc:HGNC:7708]	Ubiquinone (CoQ)
C1838979	Mitochondrial Complex I Deficiency	NDUFS2	NADH dehydrogenase (ubiquinone) Fe-S protein 2, 49kDa (NADH-coenzyme Q reductase) [Source:HGNC Symbol;Acc:HGNC:7708]	Vit B3 (NAD)
C0023264	Leigh Disease	NDUFS7	NADH dehydrogenase (ubiquinone) Fe-S protein 7, 20kDa (NADH-coenzyme Q reductase) [Source:HGNC Symbol;Acc:HGNC:7714]	Fe-S complex
C0023264	Leigh Disease	NDUFS7	NADH dehydrogenase (ubiquinone) Fe-S protein 7, 20kDa (NADH-coenzyme Q reductase) [Source:HGNC Symbol;Acc:HGNC:7714]	Ubiquinone (CoQ)
C0023264	Leigh Disease	NDUFS7	NADH dehydrogenase (ubiquinone) Fe-S protein 7, 20kDa (NADH-coenzyme Q reductase) [Source:HGNC Symbol;Acc:HGNC:7714]	Vit B3 (NAD)
C0034350	Pyruvate Metabolism, Inborn Errors	NDUFS7	NADH dehydrogenase (ubiquinone) Fe-S protein 7, 20kDa (NADH-coenzyme Q reductase) [Source:HGNC Symbol;Acc:HGNC:7714]	Fe-S complex
C0034350	Pyruvate Metabolism, Inborn Errors	NDUFS7	NADH dehydrogenase (ubiquinone) Fe-S protein 7, 20kDa (NADH-coenzyme Q reductase) [Source:HGNC Symbol;Acc:HGNC:7714]	Ubiquinone (CoQ)
C0034350	Pyruvate Metabolism, Inborn Errors	NDUFS7	NADH dehydrogenase (ubiquinone) Fe-S protein 7, 20kDa (NADH-coenzyme Q reductase) [Source:HGNC Symbol;Acc:HGNC:7714]	Vit B3 (NAD)
C0751651	Mitochondrial Diseases	NDUFS7	NADH dehydrogenase (ubiquinone) Fe-S protein 7, 20kDa (NADH-coenzyme Q reductase) [Source:HGNC Symbol;Acc:HGNC:7714]	Fe-S complex
C0751651	Mitochondrial Diseases	NDUFS7	NADH dehydrogenase (ubiquinone) Fe-S protein 7, 20kDa (NADH-coenzyme Q reductase) [Source:HGNC Symbol;Acc:HGNC:7714]	Ubiquinone (CoQ)
C0751651	Mitochondrial Diseases	NDUFS7	NADH dehydrogenase (ubiquinone) Fe-S protein 7, 20kDa (NADH-coenzyme Q reductase) [Source:HGNC Symbol;Acc:HGNC:7714]	Vit B3 (NAD)
C0023264	Leigh Disease	NDUFS8	NADH dehydrogenase (ubiquinone) Fe-S protein 8, 23kDa (NADH-coenzyme Q reductase) [Source:HGNC Symbol;Acc:HGNC:7715]	Fe-S complex
C0023264	Leigh Disease	NDUFS8	NADH dehydrogenase (ubiquinone) Fe-S protein 8, 23kDa (NADH-coenzyme Q reductase) [Source:HGNC Symbol;Acc:HGNC:7715]	Ubiquinone (CoQ)
C0023264	Leigh Disease	NDUFS8	NADH dehydrogenase (ubiquinone) Fe-S protein 8, 23kDa (NADH-coenzyme Q reductase) [Source:HGNC Symbol;Acc:HGNC:7715]	Vit B3 (NAD)
C1838951	Leigh Syndrome Due To Mitochondrial Complex I Deficiency	NDUFS8	NADH dehydrogenase (ubiquinone) Fe-S protein 8, 23kDa (NADH-coenzyme Q reductase) [Source:HGNC Symbol;Acc:HGNC:7715]	Fe-S complex
C1838951	Leigh Syndrome Due To Mitochondrial Complex I Deficiency	NDUFS8	NADH dehydrogenase (ubiquinone) Fe-S protein 8, 23kDa (NADH-coenzyme Q reductase) [Source:HGNC Symbol;Acc:HGNC:7715]	Ubiquinone (CoQ)
C1838951	Leigh Syndrome Due To Mitochondrial Complex I Deficiency	NDUFS8	NADH dehydrogenase (ubiquinone) Fe-S protein 8, 23kDa (NADH-coenzyme Q reductase) [Source:HGNC Symbol;Acc:HGNC:7715]	Vit B3 (NAD)
C0751651	Mitochondrial Diseases	NDUFV1	NADH dehydrogenase (ubiquinone) flavoprotein 1, 51kDa [Source:HGNC Symbol;Acc:HGNC:7716]	Fe-S complex
C0751651	Mitochondrial Diseases	NDUFV1	NADH dehydrogenase (ubiquinone) flavoprotein 1, 51kDa [Source:HGNC Symbol;Acc:HGNC:7716]	Ubiquinone (CoQ)
C0751651	Mitochondrial Diseases	NDUFV1	NADH dehydrogenase (ubiquinone) flavoprotein 1, 51kDa [Source:HGNC Symbol;Acc:HGNC:7716]	Vit B2 (FMN)
C0751651	Mitochondrial Diseases	NDUFV1	NADH dehydrogenase (ubiquinone) flavoprotein 1, 51kDa [Source:HGNC Symbol;Acc:HGNC:7716]	Vit B3 (NAD)
C1838979	Mitochondrial Complex I Deficiency	NDUFV1	NADH dehydrogenase (ubiquinone) flavoprotein 1, 51kDa [Source:HGNC Symbol;Acc:HGNC:7716]	Fe-S complex
C1838979	Mitochondrial Complex I Deficiency	NDUFV1	NADH dehydrogenase (ubiquinone) flavoprotein 1, 51kDa [Source:HGNC Symbol;Acc:HGNC:7716]	Ubiquinone (CoQ)
C1838979	Mitochondrial Complex I Deficiency	NDUFV1	NADH dehydrogenase (ubiquinone) flavoprotein 1, 51kDa [Source:HGNC Symbol;Acc:HGNC:7716]	Vit B2 (FMN)
C1838979	Mitochondrial Complex I Deficiency	NDUFV1	NADH dehydrogenase (ubiquinone) flavoprotein 1, 51kDa [Source:HGNC Symbol;Acc:HGNC:7716]	Vit B3 (NAD)
C0000889	Acanthosis Nigricans	NUBP2	nucleotide binding protein 2 [Source:HGNC Symbol;Acc:HGNC:8042]	Fe-S complex
C0001193	Apert syndrome	NUBP2	nucleotide binding protein 2 [Source:HGNC Symbol;Acc:HGNC:8042]	Fe-S complex
C0010273	Craniofacial Dysostosis	NUBP2	nucleotide binding protein 2 [Source:HGNC Symbol;Acc:HGNC:8042]	Fe-S complex
C0010278	Craniosynostosis	NUBP2	nucleotide binding protein 2 [Source:HGNC Symbol;Acc:HGNC:8042]	Fe-S complex
C0016508	Congenital Foot Deformity	NUBP2	nucleotide binding protein 2 [Source:HGNC Symbol;Acc:HGNC:8042]	Fe-S complex
C0018566	Congenital Hand Deformities	NUBP2	nucleotide binding protein 2 [Source:HGNC Symbol;Acc:HGNC:8042]	Fe-S complex
C0036271	Scalp Dermatoses	NUBP2	nucleotide binding protein 2 [Source:HGNC Symbol;Acc:HGNC:8042]	Fe-S complex
C0039093	Congenital abnormal Synostosis	NUBP2	nucleotide binding protein 2 [Source:HGNC Symbol;Acc:HGNC:8042]	Fe-S complex
C0175699	Saethre Chotzen Syndrome	NUBP2	nucleotide binding protein 2 [Source:HGNC Symbol;Acc:HGNC:8042]	Fe-S complex
C0220658	Pfeiffer Syndrome	NUBP2	nucleotide binding protein 2 [Source:HGNC Symbol;Acc:HGNC:8042]	Fe-S complex
C0265303	Acrocephalopolysyndactyly Type Iv	NUBP2	nucleotide binding protein 2 [Source:HGNC Symbol;Acc:HGNC:8042]	Fe-S complex
C0265529	Plagiocephaly	NUBP2	nucleotide binding protein 2 [Source:HGNC Symbol;Acc:HGNC:8042]	Fe-S complex
C0265534	Scaphycephaly	NUBP2	nucleotide binding protein 2 [Source:HGNC Symbol;Acc:HGNC:8042]	Fe-S complex
C0266548	Axenfeld anomaly (disorder)	NUBP2	nucleotide binding protein 2 [Source:HGNC Symbol;Acc:HGNC:8042]	Fe-S complex
C0795998	JACKSON WEISS SYNDROME	NUBP2	nucleotide binding protein 2 [Source:HGNC Symbol;Acc:HGNC:8042]	Fe-S complex
C1510455	Acrocephalosyndactylia	NUBP2	nucleotide binding protein 2 [Source:HGNC Symbol;Acc:HGNC:8042]	Fe-S complex
C1852406	Cutis Gyrata Syndrome Of Beare And Stevenson	NUBP2	nucleotide binding protein 2 [Source:HGNC Symbol;Acc:HGNC:8042]	Fe-S complex
C2931196	Craniofacial dysostosis type 1	NUBP2	nucleotide binding protein 2 [Source:HGNC Symbol;Acc:HGNC:8042]	Fe-S complex
C3494422	Retrognathia	NUBP2	nucleotide binding protein 2 [Source:HGNC Symbol;Acc:HGNC:8042]	Fe-S complex
C3494424	Maxillary Retrusion	NUBP2	nucleotide binding protein 2 [Source:HGNC Symbol;Acc:HGNC:8042]	Fe-S complex
C0751651	Mitochondrial Diseases	NUBPL	nucleotide binding protein-like [Source:HGNC Symbol;Acc:HGNC:20278]	Fe-S complex
C1838979	Mitochondrial Complex I Deficiency	NUBPL	nucleotide binding protein-like [Source:HGNC Symbol;Acc:HGNC:20278]	Fe-S complex
C0342708	Gamma Aminobutyric Acid Transaminase Deficiency	ABAT	4-aminobutyrate aminotransferase [Source:HGNC Symbol;Acc:HGNC:23]	Fe-S complex
C0342708	Gamma Aminobutyric Acid Transaminase Deficiency	ABAT	4-aminobutyrate aminotransferase [Source:HGNC Symbol;Acc:HGNC:23]	Vit B6 (PP)
C0002896	Sideroblastic anemia	GLRX5	glutaredoxin 5 [Source:HGNC Symbol;Acc:HGNC:20134]	Fe-S complex
C0002896	Sideroblastic anemia	GLRX5	glutaredoxin 5 [Source:HGNC Symbol;Acc:HGNC:20134]	GSH
C2673914	Anemia, Sideroblastic, Pyridoxine Refractory, Autosomal Recessive	GLRX5	glutaredoxin 5 [Source:HGNC Symbol;Acc:HGNC:20134]	Fe-S complex
C2673914	Anemia, Sideroblastic, Pyridoxine Refractory, Autosomal Recessive	GLRX5	glutaredoxin 5 [Source:HGNC Symbol;Acc:HGNC:20134]	GSH
C0265965	Dyskeratosis Congenita	RTEL1	regulator of telomere elongation helicase 1 [Source:HGNC Symbol;Acc:HGNC:15888]	Fe-S complex
C1851970	Dyskeratosis Congenita, Autosomal Dominant	RTEL1	regulator of telomere elongation helicase 1 [Source:HGNC Symbol;Acc:HGNC:15888]	Fe-S complex
C3502105	Dyskeratosis Congenita, Autosomal Recessive	RTEL1	regulator of telomere elongation helicase 1 [Source:HGNC Symbol;Acc:HGNC:15888]	Fe-S complex
C0751651	Mitochondrial Diseases	NDUFA1	NADH dehydrogenase (ubiquinone) 1 alpha subcomplex, 1, 7.5kDa [Source:HGNC Symbol;Acc:HGNC:7683]	Fe-S complex
C1838979	Mitochondrial Complex I Deficiency	NDUFA1	NADH dehydrogenase (ubiquinone) 1 alpha subcomplex, 1, 7.5kDa [Source:HGNC Symbol;Acc:HGNC:7683]	Fe-S complex
C0018023	Nodular Goiter	PTGDS	prostaglandin D2 synthase 21kDa (brain) [Source:HGNC Symbol;Acc:HGNC:9592]	GSH
C0271829	Pendred's syndrome	PTGDS	prostaglandin D2 synthase 21kDa (brain) [Source:HGNC Symbol;Acc:HGNC:9592]	GSH
C0581883	Complete Hearing Loss	PTGDS	prostaglandin D2 synthase 21kDa (brain) [Source:HGNC Symbol;Acc:HGNC:9592]	GSH
C1863752	Enlarged Vestibular Aqueduct	PTGDS	prostaglandin D2 synthase 21kDa (brain) [Source:HGNC Symbol;Acc:HGNC:9592]	GSH
C0002878	Anemia, Hemolytic	GPX1	glutathione peroxidase 1 [Source:HGNC Symbol;Acc:HGNC:4553]	GSH
C0002878	Anemia, Hemolytic	GPX1	glutathione peroxidase 1 [Source:HGNC Symbol;Acc:HGNC:4553]	Se
C0011156	Deficiency Diseases	GPX1	glutathione peroxidase 1 [Source:HGNC Symbol;Acc:HGNC:4553]	GSH
C0011156	Deficiency Diseases	GPX1	glutathione peroxidase 1 [Source:HGNC Symbol;Acc:HGNC:4553]	Se
C0028709	Nutrition Disorders	GPX1	glutathione peroxidase 1 [Source:HGNC Symbol;Acc:HGNC:4553]	GSH
C0028709	Nutrition Disorders	GPX1	glutathione peroxidase 1 [Source:HGNC Symbol;Acc:HGNC:4553]	Se
C0162429	Malnutrition	GPX1	glutathione peroxidase 1 [Source:HGNC Symbol;Acc:HGNC:4553]	GSH
C0162429	Malnutrition	GPX1	glutathione peroxidase 1 [Source:HGNC Symbol;Acc:HGNC:4553]	Se
C0002878	Anemia, Hemolytic	GSR	glutathione reductase [Source:HGNC Symbol;Acc:HGNC:4623]	GSH
C0002878	Anemia, Hemolytic	GSR	glutathione reductase [Source:HGNC Symbol;Acc:HGNC:4623]	Vit B2 (FAD)
C0002878	Anemia, Hemolytic	GSR	glutathione reductase [Source:HGNC Symbol;Acc:HGNC:4623]	Vit B3 (NAD)
C0011156	Deficiency Diseases	GSR	glutathione reductase [Source:HGNC Symbol;Acc:HGNC:4623]	GSH
C0011156	Deficiency Diseases	GSR	glutathione reductase [Source:HGNC Symbol;Acc:HGNC:4623]	Vit B2 (FAD)
C0011156	Deficiency Diseases	GSR	glutathione reductase [Source:HGNC Symbol;Acc:HGNC:4623]	Vit B3 (NAD)
C0028709	Nutrition Disorders	GSR	glutathione reductase [Source:HGNC Symbol;Acc:HGNC:4623]	GSH
C0028709	Nutrition Disorders	GSR	glutathione reductase [Source:HGNC Symbol;Acc:HGNC:4623]	Vit B2 (FAD)
C0028709	Nutrition Disorders	GSR	glutathione reductase [Source:HGNC Symbol;Acc:HGNC:4623]	Vit B3 (NAD)
C0162429	Malnutrition	GSR	glutathione reductase [Source:HGNC Symbol;Acc:HGNC:4623]	GSH
C0162429	Malnutrition	GSR	glutathione reductase [Source:HGNC Symbol;Acc:HGNC:4623]	Vit B2 (FAD)
C0162429	Malnutrition	GSR	glutathione reductase [Source:HGNC Symbol;Acc:HGNC:4623]	Vit B3 (NAD)
C0002878	Anemia, Hemolytic	GSS	glutathione synthetase [Source:HGNC Symbol;Acc:HGNC:4624]	GSH
C0002878	Anemia, Hemolytic	GSS	glutathione synthetase [Source:HGNC Symbol;Acc:HGNC:4624]	Mg
C0398746	Gluthathione Synthetase Deficiency	GSS	glutathione synthetase [Source:HGNC Symbol;Acc:HGNC:4624]	GSH
C0398746	Gluthathione Synthetase Deficiency	GSS	glutathione synthetase [Source:HGNC Symbol;Acc:HGNC:4624]	Mg
C0268483	Tyrosinemias	GSTZ1	glutathione S-transferase zeta 1 [Source:HGNC Symbol;Acc:HGNC:4643]	GSH
C3279662	Leukotriene C4 Synthase Deficiency	LTC4S	leukotriene C4 synthase [Source:HGNC Symbol;Acc:HGNC:6719]	GSH
C0023976	Long QT Syndrome	TYMS	thymidylate synthetase [Source:HGNC Symbol;Acc:HGNC:12441]	GSH
C0039075	Syndactyly	TYMS	thymidylate synthetase [Source:HGNC Symbol;Acc:HGNC:12441]	GSH
C1142166	Brugada Syndrome (disorder)	TYMS	thymidylate synthetase [Source:HGNC Symbol;Acc:HGNC:12441]	GSH
C1832916	Timothy syndrome	TYMS	thymidylate synthetase [Source:HGNC Symbol;Acc:HGNC:12441]	GSH
C0001621	Adrenal Gland Diseases	CYP11B1	cytochrome P450, family 11, subfamily B, polypeptide 1 [Source:HGNC Symbol;Acc:HGNC:2591]	Heme
C0001621	Adrenal Gland Diseases	CYP11B1	cytochrome P450, family 11, subfamily B, polypeptide 1 [Source:HGNC Symbol;Acc:HGNC:2591]	Heme-thiolate
C0001627	Congenital adrenal hyperplasia	CYP11B1	cytochrome P450, family 11, subfamily B, polypeptide 1 [Source:HGNC Symbol;Acc:HGNC:2591]	Heme
C0001627	Congenital adrenal hyperplasia	CYP11B1	cytochrome P450, family 11, subfamily B, polypeptide 1 [Source:HGNC Symbol;Acc:HGNC:2591]	Heme-thiolate
C0020428	Hyperaldosteronism	CYP11B1	cytochrome P450, family 11, subfamily B, polypeptide 1 [Source:HGNC Symbol;Acc:HGNC:2591]	Heme
C0020428	Hyperaldosteronism	CYP11B1	cytochrome P450, family 11, subfamily B, polypeptide 1 [Source:HGNC Symbol;Acc:HGNC:2591]	Heme-thiolate
C0020507	Hyperplasia	CYP11B1	cytochrome P450, family 11, subfamily B, polypeptide 1 [Source:HGNC Symbol;Acc:HGNC:2591]	Heme
C0020507	Hyperplasia	CYP11B1	cytochrome P450, family 11, subfamily B, polypeptide 1 [Source:HGNC Symbol;Acc:HGNC:2591]	Heme-thiolate
C0268292	Congenital Adrenal Hyperplasia Due To 11 Beta Hydroxylase Deficiency	CYP11B1	cytochrome P450, family 11, subfamily B, polypeptide 1 [Source:HGNC Symbol;Acc:HGNC:2591]	Heme
C0268292	Congenital Adrenal Hyperplasia Due To 11 Beta Hydroxylase Deficiency	CYP11B1	cytochrome P450, family 11, subfamily B, polypeptide 1 [Source:HGNC Symbol;Acc:HGNC:2591]	Heme-thiolate
C0302280	Adrenogenital Syndrome	CYP11B1	cytochrome P450, family 11, subfamily B, polypeptide 1 [Source:HGNC Symbol;Acc:HGNC:2591]	Heme
C0302280	Adrenogenital Syndrome	CYP11B1	cytochrome P450, family 11, subfamily B, polypeptide 1 [Source:HGNC Symbol;Acc:HGNC:2591]	Heme-thiolate
C0342492	Adrenal Hypertrophy Or Hyperplasia	CYP11B1	cytochrome P450, family 11, subfamily B, polypeptide 1 [Source:HGNC Symbol;Acc:HGNC:2591]	Heme
C0342492	Adrenal Hypertrophy Or Hyperplasia	CYP11B1	cytochrome P450, family 11, subfamily B, polypeptide 1 [Source:HGNC Symbol;Acc:HGNC:2591]	Heme-thiolate
C1257809	Steroid Metabolism, Inborn Errors	CYP11B1	cytochrome P450, family 11, subfamily B, polypeptide 1 [Source:HGNC Symbol;Acc:HGNC:2591]	Heme
C1257809	Steroid Metabolism, Inborn Errors	CYP11B1	cytochrome P450, family 11, subfamily B, polypeptide 1 [Source:HGNC Symbol;Acc:HGNC:2591]	Heme-thiolate
C1260386	Glucocorticoid Remediable Aldosteronism	CYP11B1	cytochrome P450, family 11, subfamily B, polypeptide 1 [Source:HGNC Symbol;Acc:HGNC:2591]	Heme
C1260386	Glucocorticoid Remediable Aldosteronism	CYP11B1	cytochrome P450, family 11, subfamily B, polypeptide 1 [Source:HGNC Symbol;Acc:HGNC:2591]	Heme-thiolate
C1621895	Adrenal hyperplasia	CYP11B1	cytochrome P450, family 11, subfamily B, polypeptide 1 [Source:HGNC Symbol;Acc:HGNC:2591]	Heme
C1621895	Adrenal hyperplasia	CYP11B1	cytochrome P450, family 11, subfamily B, polypeptide 1 [Source:HGNC Symbol;Acc:HGNC:2591]	Heme-thiolate
C0001621	Adrenal Gland Diseases	CYP11B2	cytochrome P450, family 11, subfamily B, polypeptide 2 [Source:HGNC Symbol;Acc:HGNC:2592]	Heme
C0001621	Adrenal Gland Diseases	CYP11B2	cytochrome P450, family 11, subfamily B, polypeptide 2 [Source:HGNC Symbol;Acc:HGNC:2592]	Heme-thiolate
C0001623	Adrenal gland hypofunction	CYP11B2	cytochrome P450, family 11, subfamily B, polypeptide 2 [Source:HGNC Symbol;Acc:HGNC:2592]	Heme
C0001623	Adrenal gland hypofunction	CYP11B2	cytochrome P450, family 11, subfamily B, polypeptide 2 [Source:HGNC Symbol;Acc:HGNC:2592]	Heme-thiolate
C0020595	Hypoaldosteronism	CYP11B2	cytochrome P450, family 11, subfamily B, polypeptide 2 [Source:HGNC Symbol;Acc:HGNC:2592]	Heme
C0020595	Hypoaldosteronism	CYP11B2	cytochrome P450, family 11, subfamily B, polypeptide 2 [Source:HGNC Symbol;Acc:HGNC:2592]	Heme-thiolate
C0268293	Corticosterone Methyl Oxidase Type I Deficiency	CYP11B2	cytochrome P450, family 11, subfamily B, polypeptide 2 [Source:HGNC Symbol;Acc:HGNC:2592]	Heme
C0268293	Corticosterone Methyl Oxidase Type I Deficiency	CYP11B2	cytochrome P450, family 11, subfamily B, polypeptide 2 [Source:HGNC Symbol;Acc:HGNC:2592]	Heme-thiolate
C0302280	Adrenogenital Syndrome	CYP11B2	cytochrome P450, family 11, subfamily B, polypeptide 2 [Source:HGNC Symbol;Acc:HGNC:2592]	Heme
C0302280	Adrenogenital Syndrome	CYP11B2	cytochrome P450, family 11, subfamily B, polypeptide 2 [Source:HGNC Symbol;Acc:HGNC:2592]	Heme-thiolate
C0405580	Adrenal cortical hypofunction	CYP11B2	cytochrome P450, family 11, subfamily B, polypeptide 2 [Source:HGNC Symbol;Acc:HGNC:2592]	Heme
C0405580	Adrenal cortical hypofunction	CYP11B2	cytochrome P450, family 11, subfamily B, polypeptide 2 [Source:HGNC Symbol;Acc:HGNC:2592]	Heme-thiolate
C3463917	Corticosterone Methyl Oxidase Type Ii Deficiency	CYP11B2	cytochrome P450, family 11, subfamily B, polypeptide 2 [Source:HGNC Symbol;Acc:HGNC:2592]	Heme
C3463917	Corticosterone Methyl Oxidase Type Ii Deficiency	CYP11B2	cytochrome P450, family 11, subfamily B, polypeptide 2 [Source:HGNC Symbol;Acc:HGNC:2592]	Heme-thiolate
C0268419	Acatalasia	CAT	catalase [Source:HGNC Symbol;Acc:HGNC:1516]	Heme
C0268419	Acatalasia	CAT	catalase [Source:HGNC Symbol;Acc:HGNC:1516]	Mn
C0268419	Acatalasia	CAT	catalase [Source:HGNC Symbol;Acc:HGNC:1516]	Vit B3 (NAD)
C0282528	Peroxisomal Disorders	CAT	catalase [Source:HGNC Symbol;Acc:HGNC:1516]	Heme
C0282528	Peroxisomal Disorders	CAT	catalase [Source:HGNC Symbol;Acc:HGNC:1516]	Mn
C0282528	Peroxisomal Disorders	CAT	catalase [Source:HGNC Symbol;Acc:HGNC:1516]	Vit B3 (NAD)
C0001614	Adrenal Cortex Diseases	CYP11A1	cytochrome P450, family 11, subfamily A, polypeptide 1 [Source:HGNC Symbol;Acc:HGNC:2590]	Heme
C0001614	Adrenal Cortex Diseases	CYP11A1	cytochrome P450, family 11, subfamily A, polypeptide 1 [Source:HGNC Symbol;Acc:HGNC:2590]	Heme-thiolate
C0001621	Adrenal Gland Diseases	CYP11A1	cytochrome P450, family 11, subfamily A, polypeptide 1 [Source:HGNC Symbol;Acc:HGNC:2590]	Heme
C0001621	Adrenal Gland Diseases	CYP11A1	cytochrome P450, family 11, subfamily A, polypeptide 1 [Source:HGNC Symbol;Acc:HGNC:2590]	Heme-thiolate
C0001623	Adrenal gland hypofunction	CYP11A1	cytochrome P450, family 11, subfamily A, polypeptide 1 [Source:HGNC Symbol;Acc:HGNC:2590]	Heme
C0001623	Adrenal gland hypofunction	CYP11A1	cytochrome P450, family 11, subfamily A, polypeptide 1 [Source:HGNC Symbol;Acc:HGNC:2590]	Heme-thiolate
C0405580	Adrenal cortical hypofunction	CYP11A1	cytochrome P450, family 11, subfamily A, polypeptide 1 [Source:HGNC Symbol;Acc:HGNC:2590]	Heme
C0405580	Adrenal cortical hypofunction	CYP11A1	cytochrome P450, family 11, subfamily A, polypeptide 1 [Source:HGNC Symbol;Acc:HGNC:2590]	Heme-thiolate
C0001627	Congenital adrenal hyperplasia	CYP17A1	cytochrome P450, family 17, subfamily A, polypeptide 1 [Source:HGNC Symbol;Acc:HGNC:2593]	Heme
C0001627	Congenital adrenal hyperplasia	CYP17A1	cytochrome P450, family 17, subfamily A, polypeptide 1 [Source:HGNC Symbol;Acc:HGNC:2593]	Heme-thiolate
C0001627	Congenital adrenal hyperplasia	CYP17A1	cytochrome P450, family 17, subfamily A, polypeptide 1 [Source:HGNC Symbol;Acc:HGNC:2593]	Vit B3 (NAD)
C0268285	Adrenal Hyperplasia, Congenital, Type 5	CYP17A1	cytochrome P450, family 17, subfamily A, polypeptide 1 [Source:HGNC Symbol;Acc:HGNC:2593]	Heme
C0268285	Adrenal Hyperplasia, Congenital, Type 5	CYP17A1	cytochrome P450, family 17, subfamily A, polypeptide 1 [Source:HGNC Symbol;Acc:HGNC:2593]	Heme-thiolate
C0268285	Adrenal Hyperplasia, Congenital, Type 5	CYP17A1	cytochrome P450, family 17, subfamily A, polypeptide 1 [Source:HGNC Symbol;Acc:HGNC:2593]	Vit B3 (NAD)
C0302280	Adrenogenital Syndrome	CYP17A1	cytochrome P450, family 17, subfamily A, polypeptide 1 [Source:HGNC Symbol;Acc:HGNC:2593]	Heme
C0302280	Adrenogenital Syndrome	CYP17A1	cytochrome P450, family 17, subfamily A, polypeptide 1 [Source:HGNC Symbol;Acc:HGNC:2593]	Heme-thiolate
C0302280	Adrenogenital Syndrome	CYP17A1	cytochrome P450, family 17, subfamily A, polypeptide 1 [Source:HGNC Symbol;Acc:HGNC:2593]	Vit B3 (NAD)
C0018418	Gynecomastia	CYP19A1	cytochrome P450, family 19, subfamily A, polypeptide 1 [Source:HGNC Symbol;Acc:HGNC:2594]	Heme
C0021364	Male infertility	CYP19A1	cytochrome P450, family 19, subfamily A, polypeptide 1 [Source:HGNC Symbol;Acc:HGNC:2594]	Heme
C1970109	AROMATASE EXCESS SYNDROME	CYP19A1	cytochrome P450, family 19, subfamily A, polypeptide 1 [Source:HGNC Symbol;Acc:HGNC:2594]	Heme
C2936403	46, Xx Disorders Of Sex Development	CYP19A1	cytochrome P450, family 19, subfamily A, polypeptide 1 [Source:HGNC Symbol;Acc:HGNC:2594]	Heme
C0017612	Glaucoma, Open Angle	CYP1B1	cytochrome P450, family 1, subfamily B, polypeptide 1 [Source:HGNC Symbol;Acc:HGNC:2597]	Heme
C0265341	Rieger syndrome	CYP1B1	cytochrome P450, family 1, subfamily B, polypeptide 1 [Source:HGNC Symbol;Acc:HGNC:2597]	Heme
C0344559	Irido Corneo Trabecular Dysgenesis (disorder)	CYP1B1	cytochrome P450, family 1, subfamily B, polypeptide 1 [Source:HGNC Symbol;Acc:HGNC:2597]	Heme
C1863926	Glaucoma 1, Open Angle, F (disorder)	CYP1B1	cytochrome P450, family 1, subfamily B, polypeptide 1 [Source:HGNC Symbol;Acc:HGNC:2597]	Heme
C1865427	Glaucoma 1, Open Angle, D (disorder)	CYP1B1	cytochrome P450, family 1, subfamily B, polypeptide 1 [Source:HGNC Symbol;Acc:HGNC:2597]	Heme
C3278152	Glaucoma, Primary Open Angle, Adult Onset (disorder)	CYP1B1	cytochrome P450, family 1, subfamily B, polypeptide 1 [Source:HGNC Symbol;Acc:HGNC:2597]	Heme
C0001621	Adrenal Gland Diseases	CYP21A2	cytochrome P450, family 21, subfamily A, polypeptide 2 [Source:HGNC Symbol;Acc:HGNC:2600]	Heme
C0001621	Adrenal Gland Diseases	CYP21A2	cytochrome P450, family 21, subfamily A, polypeptide 2 [Source:HGNC Symbol;Acc:HGNC:2600]	Heme-thiolate
C0001627	Congenital adrenal hyperplasia	CYP21A2	cytochrome P450, family 21, subfamily A, polypeptide 2 [Source:HGNC Symbol;Acc:HGNC:2600]	Heme
C0001627	Congenital adrenal hyperplasia	CYP21A2	cytochrome P450, family 21, subfamily A, polypeptide 2 [Source:HGNC Symbol;Acc:HGNC:2600]	Heme-thiolate
C0020507	Hyperplasia	CYP21A2	cytochrome P450, family 21, subfamily A, polypeptide 2 [Source:HGNC Symbol;Acc:HGNC:2600]	Heme
C0020507	Hyperplasia	CYP21A2	cytochrome P450, family 21, subfamily A, polypeptide 2 [Source:HGNC Symbol;Acc:HGNC:2600]	Heme-thiolate
C0206081	Hyperandrogenism	CYP21A2	cytochrome P450, family 21, subfamily A, polypeptide 2 [Source:HGNC Symbol;Acc:HGNC:2600]	Heme
C0206081	Hyperandrogenism	CYP21A2	cytochrome P450, family 21, subfamily A, polypeptide 2 [Source:HGNC Symbol;Acc:HGNC:2600]	Heme-thiolate
C0302280	Adrenogenital Syndrome	CYP21A2	cytochrome P450, family 21, subfamily A, polypeptide 2 [Source:HGNC Symbol;Acc:HGNC:2600]	Heme
C0302280	Adrenogenital Syndrome	CYP21A2	cytochrome P450, family 21, subfamily A, polypeptide 2 [Source:HGNC Symbol;Acc:HGNC:2600]	Heme-thiolate
C0342492	Adrenal Hypertrophy Or Hyperplasia	CYP21A2	cytochrome P450, family 21, subfamily A, polypeptide 2 [Source:HGNC Symbol;Acc:HGNC:2600]	Heme
C0342492	Adrenal Hypertrophy Or Hyperplasia	CYP21A2	cytochrome P450, family 21, subfamily A, polypeptide 2 [Source:HGNC Symbol;Acc:HGNC:2600]	Heme-thiolate
C0852654	21 hydroxylase deficiency	CYP21A2	cytochrome P450, family 21, subfamily A, polypeptide 2 [Source:HGNC Symbol;Acc:HGNC:2600]	Heme
C0852654	21 hydroxylase deficiency	CYP21A2	cytochrome P450, family 21, subfamily A, polypeptide 2 [Source:HGNC Symbol;Acc:HGNC:2600]	Heme-thiolate
C1257809	Steroid Metabolism, Inborn Errors	CYP21A2	cytochrome P450, family 21, subfamily A, polypeptide 2 [Source:HGNC Symbol;Acc:HGNC:2600]	Heme
C1257809	Steroid Metabolism, Inborn Errors	CYP21A2	cytochrome P450, family 21, subfamily A, polypeptide 2 [Source:HGNC Symbol;Acc:HGNC:2600]	Heme-thiolate
C1621895	Adrenal hyperplasia	CYP21A2	cytochrome P450, family 21, subfamily A, polypeptide 2 [Source:HGNC Symbol;Acc:HGNC:2600]	Heme
C1621895	Adrenal hyperplasia	CYP21A2	cytochrome P450, family 21, subfamily A, polypeptide 2 [Source:HGNC Symbol;Acc:HGNC:2600]	Heme-thiolate
C2936403	46, Xx Disorders Of Sex Development	CYP21A2	cytochrome P450, family 21, subfamily A, polypeptide 2 [Source:HGNC Symbol;Acc:HGNC:2600]	Heme
C2936403	46, Xx Disorders Of Sex Development	CYP21A2	cytochrome P450, family 21, subfamily A, polypeptide 2 [Source:HGNC Symbol;Acc:HGNC:2600]	Heme-thiolate
C2936858	Congenital Adrenal Hyperplasia Due To 21 Hydroxylase Deficiency	CYP21A2	cytochrome P450, family 21, subfamily A, polypeptide 2 [Source:HGNC Symbol;Acc:HGNC:2600]	Heme
C2936858	Congenital Adrenal Hyperplasia Due To 21 Hydroxylase Deficiency	CYP21A2	cytochrome P450, family 21, subfamily A, polypeptide 2 [Source:HGNC Symbol;Acc:HGNC:2600]	Heme-thiolate
C0023794	Lipoidosis	CYP27A1	cytochrome P450, family 27, subfamily A, polypeptide 1 [Source:HGNC Symbol;Acc:HGNC:2605]	Heme
C0023794	Lipoidosis	CYP27A1	cytochrome P450, family 27, subfamily A, polypeptide 1 [Source:HGNC Symbol;Acc:HGNC:2605]	Heme-thiolate
C0023794	Lipoidosis	CYP27A1	cytochrome P450, family 27, subfamily A, polypeptide 1 [Source:HGNC Symbol;Acc:HGNC:2605]	Vit B3 (NAD)
C0043325	Xanthomatosis	CYP27A1	cytochrome P450, family 27, subfamily A, polypeptide 1 [Source:HGNC Symbol;Acc:HGNC:2605]	Heme
C0043325	Xanthomatosis	CYP27A1	cytochrome P450, family 27, subfamily A, polypeptide 1 [Source:HGNC Symbol;Acc:HGNC:2605]	Heme-thiolate
C0043325	Xanthomatosis	CYP27A1	cytochrome P450, family 27, subfamily A, polypeptide 1 [Source:HGNC Symbol;Acc:HGNC:2605]	Vit B3 (NAD)
C0238052	Xanthomatosis, Cerebrotendinous	CYP27A1	cytochrome P450, family 27, subfamily A, polypeptide 1 [Source:HGNC Symbol;Acc:HGNC:2605]	Heme
C0238052	Xanthomatosis, Cerebrotendinous	CYP27A1	cytochrome P450, family 27, subfamily A, polypeptide 1 [Source:HGNC Symbol;Acc:HGNC:2605]	Heme-thiolate
C0238052	Xanthomatosis, Cerebrotendinous	CYP27A1	cytochrome P450, family 27, subfamily A, polypeptide 1 [Source:HGNC Symbol;Acc:HGNC:2605]	Vit B3 (NAD)
C0024121	Lung Neoplasms	CYP2A6	cytochrome P450, family 2, subfamily A, polypeptide 6 [Source:HGNC Symbol;Acc:HGNC:2610]	Heme
C0028043	Nicotine Dependence	CYP2A6	cytochrome P450, family 2, subfamily A, polypeptide 6 [Source:HGNC Symbol;Acc:HGNC:2610]	Heme
C0242379	Malignant neoplasm of lung	CYP2A6	cytochrome P450, family 2, subfamily A, polypeptide 6 [Source:HGNC Symbol;Acc:HGNC:2610]	Heme
C0684249	Carcinoma of lung	CYP2A6	cytochrome P450, family 2, subfamily A, polypeptide 6 [Source:HGNC Symbol;Acc:HGNC:2610]	Heme
C0750384	Coumarin Resistance	CYP2A6	cytochrome P450, family 2, subfamily A, polypeptide 6 [Source:HGNC Symbol;Acc:HGNC:2610]	Heme
C0600688	Toxic effect	CYP2B6	cytochrome P450, family 2, subfamily B, polypeptide 6 [Source:HGNC Symbol;Acc:HGNC:2615]	Heme
C0035410	Rhabdomyolysis	CYP2C8	cytochrome P450, family 2, subfamily C, polypeptide 8 [Source:HGNC Symbol;Acc:HGNC:2622]	Heme
C1832733	Rhabdomyolysis, Cerivastatin Induced	CYP2C8	cytochrome P450, family 2, subfamily C, polypeptide 8 [Source:HGNC Symbol;Acc:HGNC:2622]	Heme
C2608079	Warfarin Sensitivity (disorder)	CYP2C9	cytochrome P450, family 2, subfamily C, polypeptide 9 [Source:HGNC Symbol;Acc:HGNC:2623]	Heme
C2608079	Warfarin Sensitivity (disorder)	CYP2C9	cytochrome P450, family 2, subfamily C, polypeptide 9 [Source:HGNC Symbol;Acc:HGNC:2623]	Vit B3 (NAD)
C0684336	Impaired health	CYP2C19	cytochrome P450, family 2, subfamily C, polypeptide 19 [Source:HGNC Symbol;Acc:HGNC:2621]	Heme
C0684336	Impaired health	CYP2C19	cytochrome P450, family 2, subfamily C, polypeptide 19 [Source:HGNC Symbol;Acc:HGNC:2621]	Vit B3 (NAD)
C0020757	Ichthyoses	CYP4F22	cytochrome P450, family 4, subfamily F, polypeptide 22 [Source:HGNC Symbol;Acc:HGNC:26820]	Heme
C1858133	Ichthyosis, Nonlamellar And Nonerythrodermic, Congenital, Autosomal Recessive	CYP4F22	cytochrome P450, family 4, subfamily F, polypeptide 22 [Source:HGNC Symbol;Acc:HGNC:26820]	Heme
C0010035	Hereditary corneal dystrophy	CYP4V2	cytochrome P450, family 4, subfamily V, polypeptide 2 [Source:HGNC Symbol;Acc:HGNC:23198]	Heme
C1859486	Bietti Crystalline Corneoretinal Dystrophy	CYP4V2	cytochrome P450, family 4, subfamily V, polypeptide 2 [Source:HGNC Symbol;Acc:HGNC:23198]	Heme
C0020538	Hypertensive disease	PTGIS	prostaglandin I2 (prostacyclin) synthase [Source:HGNC Symbol;Acc:HGNC:9603]	Heme
C0020538	Hypertensive disease	PTGIS	prostaglandin I2 (prostacyclin) synthase [Source:HGNC Symbol;Acc:HGNC:9603]	Heme-thiolate
C0085580	Essential Hypertension	PTGIS	prostaglandin I2 (prostacyclin) synthase [Source:HGNC Symbol;Acc:HGNC:9603]	Heme
C0085580	Essential Hypertension	PTGIS	prostaglandin I2 (prostacyclin) synthase [Source:HGNC Symbol;Acc:HGNC:9603]	Heme-thiolate
C0017185	Gastrointestinal Neoplasms	SDHC	succinate dehydrogenase complex, subunit C, integral membrane protein, 15kDa [Source:HGNC Symbol;Acc:HGNC:10682]	Heme
C0027656	Neoplasms, Connective Tissue	SDHC	succinate dehydrogenase complex, subunit C, integral membrane protein, 15kDa [Source:HGNC Symbol;Acc:HGNC:10682]	Heme
C0030421	Paraganglioma	SDHC	succinate dehydrogenase complex, subunit C, integral membrane protein, 15kDa [Source:HGNC Symbol;Acc:HGNC:10682]	Heme
C0206754	Neuroendocrine Tumors	SDHC	succinate dehydrogenase complex, subunit C, integral membrane protein, 15kDa [Source:HGNC Symbol;Acc:HGNC:10682]	Heme
C0238198	Gastrointestinal Stromal Tumors	SDHC	succinate dehydrogenase complex, subunit C, integral membrane protein, 15kDa [Source:HGNC Symbol;Acc:HGNC:10682]	Heme
C1370723	Stromal sarcoma	SDHC	succinate dehydrogenase complex, subunit C, integral membrane protein, 15kDa [Source:HGNC Symbol;Acc:HGNC:10682]	Heme
C1847319	Paraganglioma And Gastric Stromal Sarcoma	SDHC	succinate dehydrogenase complex, subunit C, integral membrane protein, 15kDa [Source:HGNC Symbol;Acc:HGNC:10682]	Heme
C0006705	Calcium Metabolism Disorders	CYP24A1	cytochrome P450, family 24, subfamily A, polypeptide 1 [Source:HGNC Symbol;Acc:HGNC:2602]	Heme
C0020437	Hypercalcemia	CYP24A1	cytochrome P450, family 24, subfamily A, polypeptide 1 [Source:HGNC Symbol;Acc:HGNC:2602]	Heme
C0268080	Hypercalcemia, Idiopathic, Of Infancy	CYP24A1	cytochrome P450, family 24, subfamily A, polypeptide 1 [Source:HGNC Symbol;Acc:HGNC:2602]	Heme
C0010278	Craniosynostosis	CYP26B1	cytochrome P450, family 26, subfamily B, polypeptide 1 [Source:HGNC Symbol;Acc:HGNC:20581]	Heme
C0039093	Congenital abnormal Synostosis	CYP26B1	cytochrome P450, family 26, subfamily B, polypeptide 1 [Source:HGNC Symbol;Acc:HGNC:20581]	Heme
C0265529	Plagiocephaly	CYP26B1	cytochrome P450, family 26, subfamily B, polypeptide 1 [Source:HGNC Symbol;Acc:HGNC:20581]	Heme
C0035579	Rickets	CYP27B1	cytochrome P450, family 27, subfamily B, polypeptide 1 [Source:HGNC Symbol;Acc:HGNC:2606]	Heme
C0035579	Rickets	CYP27B1	cytochrome P450, family 27, subfamily B, polypeptide 1 [Source:HGNC Symbol;Acc:HGNC:2606]	Heme-thiolate
C0035579	Rickets	CYP27B1	cytochrome P450, family 27, subfamily B, polypeptide 1 [Source:HGNC Symbol;Acc:HGNC:2606]	Vit B3 (NAD)
C0221468	Vitamin D dependent rickets	CYP27B1	cytochrome P450, family 27, subfamily B, polypeptide 1 [Source:HGNC Symbol;Acc:HGNC:2606]	Heme
C0221468	Vitamin D dependent rickets	CYP27B1	cytochrome P450, family 27, subfamily B, polypeptide 1 [Source:HGNC Symbol;Acc:HGNC:2606]	Heme-thiolate
C0221468	Vitamin D dependent rickets	CYP27B1	cytochrome P450, family 27, subfamily B, polypeptide 1 [Source:HGNC Symbol;Acc:HGNC:2606]	Vit B3 (NAD)
C0005944	Metabolic Bone Disorder	CYP2R1	cytochrome P450, family 2, subfamily R, polypeptide 1 [Source:HGNC Symbol;Acc:HGNC:20580]	Heme
C0006705	Calcium Metabolism Disorders	CYP2R1	cytochrome P450, family 2, subfamily R, polypeptide 1 [Source:HGNC Symbol;Acc:HGNC:20580]	Heme
C0020551	Hyperthyroxinemia	CYP2R1	cytochrome P450, family 2, subfamily R, polypeptide 1 [Source:HGNC Symbol;Acc:HGNC:20580]	Heme
C0031707	Phosphorus Metabolism Disorders	CYP2R1	cytochrome P450, family 2, subfamily R, polypeptide 1 [Source:HGNC Symbol;Acc:HGNC:20580]	Heme
C0035579	Rickets	CYP2R1	cytochrome P450, family 2, subfamily R, polypeptide 1 [Source:HGNC Symbol;Acc:HGNC:20580]	Heme
C0042870	Vitamin D Deficiency	CYP2R1	cytochrome P450, family 2, subfamily R, polypeptide 1 [Source:HGNC Symbol;Acc:HGNC:20580]	Heme
C1861101	Thyroid Hormone Plasma Membrane Transport Defect	CYP2R1	cytochrome P450, family 2, subfamily R, polypeptide 1 [Source:HGNC Symbol;Acc:HGNC:20580]	Heme
C3539507	Spastic Paraplegia 56, Autosomal Recessive	CYP2U1	cytochrome P450, family 2, subfamily U, polypeptide 1 [Source:HGNC Symbol;Acc:HGNC:20582]	Heme
C3542549	Spastic Paraplegia 49, Autosomal Recessive	CYP2U1	cytochrome P450, family 2, subfamily U, polypeptide 1 [Source:HGNC Symbol;Acc:HGNC:20582]	Heme
C0037773	Spastic Paraplegia, Hereditary	CYP7B1	cytochrome P450, family 7, subfamily B, polypeptide 1 [Source:HGNC Symbol;Acc:HGNC:2652]	Heme
C0037773	Spastic Paraplegia, Hereditary	CYP7B1	cytochrome P450, family 7, subfamily B, polypeptide 1 [Source:HGNC Symbol;Acc:HGNC:2652]	Heme-thiolate
C0037773	Spastic Paraplegia, Hereditary	CYP7B1	cytochrome P450, family 7, subfamily B, polypeptide 1 [Source:HGNC Symbol;Acc:HGNC:2652]	Vit B3 (NAD)
C1849115	Spastic Paraplegia 5a, Autosomal Recessive (disorder)	CYP7B1	cytochrome P450, family 7, subfamily B, polypeptide 1 [Source:HGNC Symbol;Acc:HGNC:2652]	Heme
C1849115	Spastic Paraplegia 5a, Autosomal Recessive (disorder)	CYP7B1	cytochrome P450, family 7, subfamily B, polypeptide 1 [Source:HGNC Symbol;Acc:HGNC:2652]	Heme-thiolate
C1849115	Spastic Paraplegia 5a, Autosomal Recessive (disorder)	CYP7B1	cytochrome P450, family 7, subfamily B, polypeptide 1 [Source:HGNC Symbol;Acc:HGNC:2652]	Vit B3 (NAD)
C0026755	Multiple Carboxylase Deficiency	CYCS	cytochrome c, somatic [Source:HGNC Symbol;Acc:HGNC:19986]	Heme
C0268581	Holocarboxylase Synthetase Deficiency	CYCS	cytochrome c, somatic [Source:HGNC Symbol;Acc:HGNC:19986]	Heme
C2677608	Thrombocytopenia 4	CYCS	cytochrome c, somatic [Source:HGNC Symbol;Acc:HGNC:19986]	Heme
C0002878	Anemia, Hemolytic	HMOX1	heme oxygenase (decycling) 1 [Source:HGNC Symbol;Acc:HGNC:5013]	Heme
C0002878	Anemia, Hemolytic	HMOX1	heme oxygenase (decycling) 1 [Source:HGNC Symbol;Acc:HGNC:5013]	Vit B3 (NAD)
C0012715	Iron Metabolism Disorders	HMOX1	heme oxygenase (decycling) 1 [Source:HGNC Symbol;Acc:HGNC:5013]	Heme
C0012715	Iron Metabolism Disorders	HMOX1	heme oxygenase (decycling) 1 [Source:HGNC Symbol;Acc:HGNC:5013]	Vit B3 (NAD)
C0018273	Growth Disorders	HMOX1	heme oxygenase (decycling) 1 [Source:HGNC Symbol;Acc:HGNC:5013]	Heme
C0018273	Growth Disorders	HMOX1	heme oxygenase (decycling) 1 [Source:HGNC Symbol;Acc:HGNC:5013]	Vit B3 (NAD)
C1841651	Heme Oxygenase 1 Deficiency	HMOX1	heme oxygenase (decycling) 1 [Source:HGNC Symbol;Acc:HGNC:5013]	Heme
C1841651	Heme Oxygenase 1 Deficiency	HMOX1	heme oxygenase (decycling) 1 [Source:HGNC Symbol;Acc:HGNC:5013]	Vit B3 (NAD)
C0005942	Bone Diseases, Endocrine	NR1D1	nuclear receptor subfamily 1, group D, member 1 [Source:HGNC Symbol;Acc:HGNC:7962]	Heme
C0010308	Congenital Hypothyroidism	NR1D1	nuclear receptor subfamily 1, group D, member 1 [Source:HGNC Symbol;Acc:HGNC:7962]	Heme
C0018021	Goiter	NR1D1	nuclear receptor subfamily 1, group D, member 1 [Source:HGNC Symbol;Acc:HGNC:7962]	Heme
C0020676	Hypothyroidism	NR1D1	nuclear receptor subfamily 1, group D, member 1 [Source:HGNC Symbol;Acc:HGNC:7962]	Heme
C0342200	Endemic Cretinism	NR1D1	nuclear receptor subfamily 1, group D, member 1 [Source:HGNC Symbol;Acc:HGNC:7962]	Heme
C0349476	Congenital goiter	NR1D1	nuclear receptor subfamily 1, group D, member 1 [Source:HGNC Symbol;Acc:HGNC:7962]	Heme
C0339527	Leber Congenital Amaurosis	IMPDH1	IMP (inosine 5'-monophosphate) dehydrogenase 1 [Source:HGNC Symbol;Acc:HGNC:6052]	K
C0339527	Leber Congenital Amaurosis	IMPDH1	IMP (inosine 5'-monophosphate) dehydrogenase 1 [Source:HGNC Symbol;Acc:HGNC:6052]	Vit B3 (NAD)
C1840284	LEBER CONGENITAL AMAUROSIS 11	IMPDH1	IMP (inosine 5'-monophosphate) dehydrogenase 1 [Source:HGNC Symbol;Acc:HGNC:6052]	K
C1840284	LEBER CONGENITAL AMAUROSIS 11	IMPDH1	IMP (inosine 5'-monophosphate) dehydrogenase 1 [Source:HGNC Symbol;Acc:HGNC:6052]	Vit B3 (NAD)
C1867299	Retinitis Pigmentosa 10	IMPDH1	IMP (inosine 5'-monophosphate) dehydrogenase 1 [Source:HGNC Symbol;Acc:HGNC:6052]	K
C1867299	Retinitis Pigmentosa 10	IMPDH1	IMP (inosine 5'-monophosphate) dehydrogenase 1 [Source:HGNC Symbol;Acc:HGNC:6052]	Vit B3 (NAD)
C0002881	Anemia, Hemolytic, Congenital	PKLR	pyruvate kinase, liver and RBC [Source:HGNC Symbol;Acc:HGNC:9020]	K
C0002881	Anemia, Hemolytic, Congenital	PKLR	pyruvate kinase, liver and RBC [Source:HGNC Symbol;Acc:HGNC:9020]	Mg
C0002881	Anemia, Hemolytic, Congenital	PKLR	pyruvate kinase, liver and RBC [Source:HGNC Symbol;Acc:HGNC:9020]	Mn
C0236180	ANEMIA HEMOLYTIC, ENZYME SPEC.	PKLR	pyruvate kinase, liver and RBC [Source:HGNC Symbol;Acc:HGNC:9020]	K
C0236180	ANEMIA HEMOLYTIC, ENZYME SPEC.	PKLR	pyruvate kinase, liver and RBC [Source:HGNC Symbol;Acc:HGNC:9020]	Mg
C0236180	ANEMIA HEMOLYTIC, ENZYME SPEC.	PKLR	pyruvate kinase, liver and RBC [Source:HGNC Symbol;Acc:HGNC:9020]	Mn
C0340968	Deficiency of pyruvate kinase	PKLR	pyruvate kinase, liver and RBC [Source:HGNC Symbol;Acc:HGNC:9020]	K
C0340968	Deficiency of pyruvate kinase	PKLR	pyruvate kinase, liver and RBC [Source:HGNC Symbol;Acc:HGNC:9020]	Mg
C0340968	Deficiency of pyruvate kinase	PKLR	pyruvate kinase, liver and RBC [Source:HGNC Symbol;Acc:HGNC:9020]	Mn
C1863224	Adenosine Triphosphate, Elevated, Of Erythrocytes	PKLR	pyruvate kinase, liver and RBC [Source:HGNC Symbol;Acc:HGNC:9020]	K
C1863224	Adenosine Triphosphate, Elevated, Of Erythrocytes	PKLR	pyruvate kinase, liver and RBC [Source:HGNC Symbol;Acc:HGNC:9020]	Mg
C1863224	Adenosine Triphosphate, Elevated, Of Erythrocytes	PKLR	pyruvate kinase, liver and RBC [Source:HGNC Symbol;Acc:HGNC:9020]	Mn
C0011156	Deficiency Diseases	MAT1A	methionine adenosyltransferase I, alpha [Source:HGNC Symbol;Acc:HGNC:6903]	K
C0011156	Deficiency Diseases	MAT1A	methionine adenosyltransferase I, alpha [Source:HGNC Symbol;Acc:HGNC:6903]	Mg
C0028709	Nutrition Disorders	MAT1A	methionine adenosyltransferase I, alpha [Source:HGNC Symbol;Acc:HGNC:6903]	K
C0028709	Nutrition Disorders	MAT1A	methionine adenosyltransferase I, alpha [Source:HGNC Symbol;Acc:HGNC:6903]	Mg
C0162429	Malnutrition	MAT1A	methionine adenosyltransferase I, alpha [Source:HGNC Symbol;Acc:HGNC:6903]	K
C0162429	Malnutrition	MAT1A	methionine adenosyltransferase I, alpha [Source:HGNC Symbol;Acc:HGNC:6903]	Mg
C0268621	Hepatic Methionine Adenosyltransferase Deficiency	MAT1A	methionine adenosyltransferase I, alpha [Source:HGNC Symbol;Acc:HGNC:6903]	K
C0268621	Hepatic Methionine Adenosyltransferase Deficiency	MAT1A	methionine adenosyltransferase I, alpha [Source:HGNC Symbol;Acc:HGNC:6903]	Mg
C1536500	Deficiency Of Acetyl Coa Acetyltransferase	ACAT1	acetyl-CoA acetyltransferase 1 [Source:HGNC Symbol;Acc:HGNC:93]	K
C1536500	Deficiency Of Acetyl Coa Acetyltransferase	ACAT1	acetyl-CoA acetyltransferase 1 [Source:HGNC Symbol;Acc:HGNC:93]	Vit B5 (CoA)
C0024776	Maple Syrup Urine Disease	BCKDHA	branched chain keto acid dehydrogenase E1, alpha polypeptide [Source:HGNC Symbol;Acc:HGNC:986]	K
C0024776	Maple Syrup Urine Disease	BCKDHA	branched chain keto acid dehydrogenase E1, alpha polypeptide [Source:HGNC Symbol;Acc:HGNC:986]	LA
C0024776	Maple Syrup Urine Disease	BCKDHA	branched chain keto acid dehydrogenase E1, alpha polypeptide [Source:HGNC Symbol;Acc:HGNC:986]	Mg
C0024776	Maple Syrup Urine Disease	BCKDHA	branched chain keto acid dehydrogenase E1, alpha polypeptide [Source:HGNC Symbol;Acc:HGNC:986]	Vit B1 (TPP)
C1855369	Maple Syrup Urine Disease, Type Ia	BCKDHA	branched chain keto acid dehydrogenase E1, alpha polypeptide [Source:HGNC Symbol;Acc:HGNC:986]	K
C1855369	Maple Syrup Urine Disease, Type Ia	BCKDHA	branched chain keto acid dehydrogenase E1, alpha polypeptide [Source:HGNC Symbol;Acc:HGNC:986]	LA
C1855369	Maple Syrup Urine Disease, Type Ia	BCKDHA	branched chain keto acid dehydrogenase E1, alpha polypeptide [Source:HGNC Symbol;Acc:HGNC:986]	Mg
C1855369	Maple Syrup Urine Disease, Type Ia	BCKDHA	branched chain keto acid dehydrogenase E1, alpha polypeptide [Source:HGNC Symbol;Acc:HGNC:986]	Vit B1 (TPP)
C0024776	Maple Syrup Urine Disease	BCKDHB	branched chain keto acid dehydrogenase E1, beta polypeptide [Source:HGNC Symbol;Acc:HGNC:987]	LA
C0024776	Maple Syrup Urine Disease	BCKDHB	branched chain keto acid dehydrogenase E1, beta polypeptide [Source:HGNC Symbol;Acc:HGNC:987]	Vit B1 (TPP)
C1855370	Maple Syrup Urine Disease, Type Ib	BCKDHB	branched chain keto acid dehydrogenase E1, beta polypeptide [Source:HGNC Symbol;Acc:HGNC:987]	LA
C1855370	Maple Syrup Urine Disease, Type Ib	BCKDHB	branched chain keto acid dehydrogenase E1, beta polypeptide [Source:HGNC Symbol;Acc:HGNC:987]	Vit B1 (TPP)
C0751748	Nonketotic Hyperglycinemia	GLDC	glycine dehydrogenase (decarboxylating) [Source:HGNC Symbol;Acc:HGNC:4313]	LA
C0751748	Nonketotic Hyperglycinemia	GLDC	glycine dehydrogenase (decarboxylating) [Source:HGNC Symbol;Acc:HGNC:4313]	Vit B6 (PP)
C0001125	Acidosis, Lactic	PDHA1	pyruvate dehydrogenase (lipoamide) alpha 1 [Source:HGNC Symbol;Acc:HGNC:8806]	LA
C0001125	Acidosis, Lactic	PDHA1	pyruvate dehydrogenase (lipoamide) alpha 1 [Source:HGNC Symbol;Acc:HGNC:8806]	Mg
C0001125	Acidosis, Lactic	PDHA1	pyruvate dehydrogenase (lipoamide) alpha 1 [Source:HGNC Symbol;Acc:HGNC:8806]	Vit B1 (TPP)
C0023264	Leigh Disease	PDHA1	pyruvate dehydrogenase (lipoamide) alpha 1 [Source:HGNC Symbol;Acc:HGNC:8806]	LA
C0023264	Leigh Disease	PDHA1	pyruvate dehydrogenase (lipoamide) alpha 1 [Source:HGNC Symbol;Acc:HGNC:8806]	Mg
C0023264	Leigh Disease	PDHA1	pyruvate dehydrogenase (lipoamide) alpha 1 [Source:HGNC Symbol;Acc:HGNC:8806]	Vit B1 (TPP)
C0034345	Pyruvate Dehydrogenase Complex Deficiency Disease	PDHA1	pyruvate dehydrogenase (lipoamide) alpha 1 [Source:HGNC Symbol;Acc:HGNC:8806]	LA
C0034345	Pyruvate Dehydrogenase Complex Deficiency Disease	PDHA1	pyruvate dehydrogenase (lipoamide) alpha 1 [Source:HGNC Symbol;Acc:HGNC:8806]	Mg
C0034345	Pyruvate Dehydrogenase Complex Deficiency Disease	PDHA1	pyruvate dehydrogenase (lipoamide) alpha 1 [Source:HGNC Symbol;Acc:HGNC:8806]	Vit B1 (TPP)
C0034350	Pyruvate Metabolism, Inborn Errors	PDHA1	pyruvate dehydrogenase (lipoamide) alpha 1 [Source:HGNC Symbol;Acc:HGNC:8806]	LA
C0034350	Pyruvate Metabolism, Inborn Errors	PDHA1	pyruvate dehydrogenase (lipoamide) alpha 1 [Source:HGNC Symbol;Acc:HGNC:8806]	Mg
C0034350	Pyruvate Metabolism, Inborn Errors	PDHA1	pyruvate dehydrogenase (lipoamide) alpha 1 [Source:HGNC Symbol;Acc:HGNC:8806]	Vit B1 (TPP)
C0751651	Mitochondrial Diseases	PDHA1	pyruvate dehydrogenase (lipoamide) alpha 1 [Source:HGNC Symbol;Acc:HGNC:8806]	LA
C0751651	Mitochondrial Diseases	PDHA1	pyruvate dehydrogenase (lipoamide) alpha 1 [Source:HGNC Symbol;Acc:HGNC:8806]	Mg
C0751651	Mitochondrial Diseases	PDHA1	pyruvate dehydrogenase (lipoamide) alpha 1 [Source:HGNC Symbol;Acc:HGNC:8806]	Vit B1 (TPP)
C1839413	Pyruvate Dehydrogenase E1 Alpha Deficiency	PDHA1	pyruvate dehydrogenase (lipoamide) alpha 1 [Source:HGNC Symbol;Acc:HGNC:8806]	LA
C1839413	Pyruvate Dehydrogenase E1 Alpha Deficiency	PDHA1	pyruvate dehydrogenase (lipoamide) alpha 1 [Source:HGNC Symbol;Acc:HGNC:8806]	Mg
C1839413	Pyruvate Dehydrogenase E1 Alpha Deficiency	PDHA1	pyruvate dehydrogenase (lipoamide) alpha 1 [Source:HGNC Symbol;Acc:HGNC:8806]	Vit B1 (TPP)
C1839885	Leigh Syndrome, X Linked	PDHA1	pyruvate dehydrogenase (lipoamide) alpha 1 [Source:HGNC Symbol;Acc:HGNC:8806]	LA
C1839885	Leigh Syndrome, X Linked	PDHA1	pyruvate dehydrogenase (lipoamide) alpha 1 [Source:HGNC Symbol;Acc:HGNC:8806]	Mg
C1839885	Leigh Syndrome, X Linked	PDHA1	pyruvate dehydrogenase (lipoamide) alpha 1 [Source:HGNC Symbol;Acc:HGNC:8806]	Vit B1 (TPP)
C0034345	Pyruvate Dehydrogenase Complex Deficiency Disease	PDHB	pyruvate dehydrogenase (lipoamide) beta [Source:HGNC Symbol;Acc:HGNC:8808]	LA
C0034345	Pyruvate Dehydrogenase Complex Deficiency Disease	PDHB	pyruvate dehydrogenase (lipoamide) beta [Source:HGNC Symbol;Acc:HGNC:8808]	Vit B1 (TPP)
C3279841	Pyruvate Dehydrogenase E1 Beta Deficiency	PDHB	pyruvate dehydrogenase (lipoamide) beta [Source:HGNC Symbol;Acc:HGNC:8808]	LA
C3279841	Pyruvate Dehydrogenase E1 Beta Deficiency	PDHB	pyruvate dehydrogenase (lipoamide) beta [Source:HGNC Symbol;Acc:HGNC:8808]	Vit B1 (TPP)
C0751748	Nonketotic Hyperglycinemia	GCSH	glycine cleavage system protein H (aminomethyl carrier) [Source:HGNC Symbol;Acc:HGNC:4208]	LA
C1855371	Maple Syrup Urine Disease, Type Ii	DBT	dihydrolipoamide branched chain transacylase E2 [Source:HGNC Symbol;Acc:HGNC:2698]	LA
C1855371	Maple Syrup Urine Disease, Type Ii	DBT	dihydrolipoamide branched chain transacylase E2 [Source:HGNC Symbol;Acc:HGNC:2698]	Vit B5 (CoA)
C0001125	Acidosis, Lactic	DLAT	dihydrolipoamide S-acetyltransferase [Source:HGNC Symbol;Acc:HGNC:2896]	LA
C0001125	Acidosis, Lactic	DLAT	dihydrolipoamide S-acetyltransferase [Source:HGNC Symbol;Acc:HGNC:2896]	Vit B5 (CoA)
C0034345	Pyruvate Dehydrogenase Complex Deficiency Disease	DLAT	dihydrolipoamide S-acetyltransferase [Source:HGNC Symbol;Acc:HGNC:2896]	LA
C0034345	Pyruvate Dehydrogenase Complex Deficiency Disease	DLAT	dihydrolipoamide S-acetyltransferase [Source:HGNC Symbol;Acc:HGNC:2896]	Vit B5 (CoA)
C1855565	Pyruvate Dehydrogenase E2 Deficiency	DLAT	dihydrolipoamide S-acetyltransferase [Source:HGNC Symbol;Acc:HGNC:2896]	LA
C1855565	Pyruvate Dehydrogenase E2 Deficiency	DLAT	dihydrolipoamide S-acetyltransferase [Source:HGNC Symbol;Acc:HGNC:2896]	Vit B5 (CoA)
C0002726	Amyloidosis	PRNP	prion protein [Source:HGNC Symbol;Acc:HGNC:9449]	metal
C0007684	Central Nervous System Infection	PRNP	prion protein [Source:HGNC Symbol;Acc:HGNC:9449]	metal
C0007774	Cerebral Arterial Diseases	PRNP	prion protein [Source:HGNC Symbol;Acc:HGNC:9449]	metal
C0017495	Gerstmann Straussler Scheinker Disease	PRNP	prion protein [Source:HGNC Symbol;Acc:HGNC:9449]	metal
C0020179	Huntington Disease	PRNP	prion protein [Source:HGNC Symbol;Acc:HGNC:9449]	metal
C0021603	Sleep Initiation And Maintenance Disorders	PRNP	prion protein [Source:HGNC Symbol;Acc:HGNC:9449]	metal
C0022336	Creutzfeldt Jakob disease	PRNP	prion protein [Source:HGNC Symbol;Acc:HGNC:9449]	metal
C0022802	Kuru	PRNP	prion protein [Source:HGNC Symbol;Acc:HGNC:9449]	metal
C0029221	Organic brain syndrome	PRNP	prion protein [Source:HGNC Symbol;Acc:HGNC:9449]	metal
C0037341	Slow Virus Diseases	PRNP	prion protein [Source:HGNC Symbol;Acc:HGNC:9449]	metal
C0085220	Cerebral Amyloid Angiopathy	PRNP	prion protein [Source:HGNC Symbol;Acc:HGNC:9449]	metal
C0162534	Prion Diseases	PRNP	prion protein [Source:HGNC Symbol;Acc:HGNC:9449]	metal
C0206042	Fatal Familial Insomnia	PRNP	prion protein [Source:HGNC Symbol;Acc:HGNC:9449]	metal
C0497327	Dementia	PRNP	prion protein [Source:HGNC Symbol;Acc:HGNC:9449]	metal
C1321909	Latent virus infection phase	PRNP	prion protein [Source:HGNC Symbol;Acc:HGNC:9449]	metal
C1864112	HUNTINGTON DISEASE LIKE 1	PRNP	prion protein [Source:HGNC Symbol;Acc:HGNC:9449]	metal
C3536911	Prion Disease Pathway	PRNP	prion protein [Source:HGNC Symbol;Acc:HGNC:9449]	metal
C0029124	Optic Atrophy	MTPAP	mitochondrial poly(A) polymerase [Source:HGNC Symbol;Acc:HGNC:25532]	metal
C0029124	Optic Atrophy	MTPAP	mitochondrial poly(A) polymerase [Source:HGNC Symbol;Acc:HGNC:25532]	Mg
C0087012	Ataxia, Spinocerebellar	MTPAP	mitochondrial poly(A) polymerase [Source:HGNC Symbol;Acc:HGNC:25532]	metal
C0087012	Ataxia, Spinocerebellar	MTPAP	mitochondrial poly(A) polymerase [Source:HGNC Symbol;Acc:HGNC:25532]	Mg
C1849156	Spastic Ataxia	MTPAP	mitochondrial poly(A) polymerase [Source:HGNC Symbol;Acc:HGNC:25532]	metal
C1849156	Spastic Ataxia	MTPAP	mitochondrial poly(A) polymerase [Source:HGNC Symbol;Acc:HGNC:25532]	Mg
C0035412	Rhabdomyosarcoma	DICER1	dicer 1, ribonuclease type III [Source:HGNC Symbol;Acc:HGNC:17098]	metal
C0035412	Rhabdomyosarcoma	DICER1	dicer 1, ribonuclease type III [Source:HGNC Symbol;Acc:HGNC:17098]	Mg
C0206629	Pulmonary Blastoma	DICER1	dicer 1, ribonuclease type III [Source:HGNC Symbol;Acc:HGNC:17098]	metal
C0206629	Pulmonary Blastoma	DICER1	dicer 1, ribonuclease type III [Source:HGNC Symbol;Acc:HGNC:17098]	Mg
C0206656	Rhabdomyosarcoma, Embryonal	DICER1	dicer 1, ribonuclease type III [Source:HGNC Symbol;Acc:HGNC:17098]	metal
C0206656	Rhabdomyosarcoma, Embryonal	DICER1	dicer 1, ribonuclease type III [Source:HGNC Symbol;Acc:HGNC:17098]	Mg
C1266144	Pleuropulmonary blastoma	DICER1	dicer 1, ribonuclease type III [Source:HGNC Symbol;Acc:HGNC:17098]	metal
C1266144	Pleuropulmonary blastoma	DICER1	dicer 1, ribonuclease type III [Source:HGNC Symbol;Acc:HGNC:17098]	Mg
C2751641	Glioma Susceptibility 3 (disorder)	IDH1	isocitrate dehydrogenase 1 (NADP+), soluble [Source:HGNC Symbol;Acc:HGNC:5382]	metal
C2751641	Glioma Susceptibility 3 (disorder)	IDH1	isocitrate dehydrogenase 1 (NADP+), soluble [Source:HGNC Symbol;Acc:HGNC:5382]	Mg
C2751641	Glioma Susceptibility 3 (disorder)	IDH1	isocitrate dehydrogenase 1 (NADP+), soluble [Source:HGNC Symbol;Acc:HGNC:5382]	Vit B3 (NAD)
C2675496	Retinitis Pigmentosa 46	IDH3B	isocitrate dehydrogenase 3 (NAD+) beta [Source:HGNC Symbol;Acc:HGNC:5385]	metal
C2675496	Retinitis Pigmentosa 46	IDH3B	isocitrate dehydrogenase 3 (NAD+) beta [Source:HGNC Symbol;Acc:HGNC:5385]	Mg
C2675496	Retinitis Pigmentosa 46	IDH3B	isocitrate dehydrogenase 3 (NAD+) beta [Source:HGNC Symbol;Acc:HGNC:5385]	Vit B3 (NAD)
C0018051	Gonadal Dysgenesis	HDAC8	histone deacetylase 8 [Source:HGNC Symbol;Acc:HGNC:13315]	metal cation
C0020619	Hypogonadism	HDAC8	histone deacetylase 8 [Source:HGNC Symbol;Acc:HGNC:13315]	metal cation
C0036868	Sex Chromosome Aberrations	HDAC8	histone deacetylase 8 [Source:HGNC Symbol;Acc:HGNC:13315]	metal cation
C0041408	Turner Syndrome	HDAC8	histone deacetylase 8 [Source:HGNC Symbol;Acc:HGNC:13315]	metal cation
C2936421	Sex Chromosome Disorders Of Sex Development	HDAC8	histone deacetylase 8 [Source:HGNC Symbol;Acc:HGNC:13315]	metal cation
C0268601	HMG CoA lyase deficiency	HMGCL	3-hydroxymethyl-3-methylglutaryl-CoA lyase [Source:HGNC Symbol;Acc:HGNC:5005]	metal cation
C3151139	RETINITIS PIGMENTOSA 43	PDE6A	phosphodiesterase 6A, cGMP-specific, rod, alpha [Source:HGNC Symbol;Acc:HGNC:8785]	metal cation
C0028077	Night Blindness	PDE6B	phosphodiesterase 6B, cGMP-specific, rod, beta [Source:HGNC Symbol;Acc:HGNC:8786]	metal cation
C1876182	Night Blindness, Congenital Stationary, Autosomal Dominant 2	PDE6B	phosphodiesterase 6B, cGMP-specific, rod, beta [Source:HGNC Symbol;Acc:HGNC:8786]	metal cation
C3151107	Retinitis Pigmentosa 40 (disorder)	PDE6B	phosphodiesterase 6B, cGMP-specific, rod, beta [Source:HGNC Symbol;Acc:HGNC:8786]	metal cation
C2751308	CONE DYSTROPHY 4 (disorder)	PDE6C	phosphodiesterase 6C, cGMP-specific, cone, alpha prime [Source:HGNC Symbol;Acc:HGNC:8787]	metal cation
C0027746	Nerve Degeneration	PDE8B	phosphodiesterase 8B [Source:HGNC Symbol;Acc:HGNC:8794]	metal cation
C1836694	Striatal Degeneration, Autosomal Dominant	PDE8B	phosphodiesterase 8B [Source:HGNC Symbol;Acc:HGNC:8794]	metal cation
C0033847	Pseudoxanthoma Elasticum	XYLT1	xylosyltransferase I [Source:HGNC Symbol;Acc:HGNC:15516]	metal cation
C0473583	Nevus elasticus	XYLT1	xylosyltransferase I [Source:HGNC Symbol;Acc:HGNC:15516]	metal cation
C0600502	Vascular Hemostatic Disorders	XYLT1	xylosyltransferase I [Source:HGNC Symbol;Acc:HGNC:15516]	metal cation
C0033847	Pseudoxanthoma Elasticum	XYLT2	xylosyltransferase II [Source:HGNC Symbol;Acc:HGNC:15517]	metal cation
C0473583	Nevus elasticus	XYLT2	xylosyltransferase II [Source:HGNC Symbol;Acc:HGNC:15517]	metal cation
C0600502	Vascular Hemostatic Disorders	XYLT2	xylosyltransferase II [Source:HGNC Symbol;Acc:HGNC:15517]	metal cation
C0004368	Autoimmunity	RAG1	recombination activating gene 1 [Source:HGNC Symbol;Acc:HGNC:9831]	metal cation
C0004368	Autoimmunity	RAG1	recombination activating gene 1 [Source:HGNC Symbol;Acc:HGNC:9831]	Mg
C0004368	Autoimmunity	RAG1	recombination activating gene 1 [Source:HGNC Symbol;Acc:HGNC:9831]	Zn
C0010823	Cytomegalovirus Infections	RAG1	recombination activating gene 1 [Source:HGNC Symbol;Acc:HGNC:9831]	metal cation
C0010823	Cytomegalovirus Infections	RAG1	recombination activating gene 1 [Source:HGNC Symbol;Acc:HGNC:9831]	Mg
C0010823	Cytomegalovirus Infections	RAG1	recombination activating gene 1 [Source:HGNC Symbol;Acc:HGNC:9831]	Zn
C0011226	Hepatitis D Infection	RAG1	recombination activating gene 1 [Source:HGNC Symbol;Acc:HGNC:9831]	metal cation
C0011226	Hepatitis D Infection	RAG1	recombination activating gene 1 [Source:HGNC Symbol;Acc:HGNC:9831]	Mg
C0011226	Hepatitis D Infection	RAG1	recombination activating gene 1 [Source:HGNC Symbol;Acc:HGNC:9831]	Zn
C0018203	Chronic granulomatous disease	RAG1	recombination activating gene 1 [Source:HGNC Symbol;Acc:HGNC:9831]	metal cation
C0018203	Chronic granulomatous disease	RAG1	recombination activating gene 1 [Source:HGNC Symbol;Acc:HGNC:9831]	Mg
C0018203	Chronic granulomatous disease	RAG1	recombination activating gene 1 [Source:HGNC Symbol;Acc:HGNC:9831]	Zn
C0019159	Hepatitis A	RAG1	recombination activating gene 1 [Source:HGNC Symbol;Acc:HGNC:9831]	metal cation
C0019159	Hepatitis A	RAG1	recombination activating gene 1 [Source:HGNC Symbol;Acc:HGNC:9831]	Mg
C0019159	Hepatitis A	RAG1	recombination activating gene 1 [Source:HGNC Symbol;Acc:HGNC:9831]	Zn
C0019195	Hepatitis, Viral, Human	RAG1	recombination activating gene 1 [Source:HGNC Symbol;Acc:HGNC:9831]	metal cation
C0019195	Hepatitis, Viral, Human	RAG1	recombination activating gene 1 [Source:HGNC Symbol;Acc:HGNC:9831]	Mg
C0019195	Hepatitis, Viral, Human	RAG1	recombination activating gene 1 [Source:HGNC Symbol;Acc:HGNC:9831]	Zn
C0019372	Herpesviridae Infections	RAG1	recombination activating gene 1 [Source:HGNC Symbol;Acc:HGNC:9831]	metal cation
C0019372	Herpesviridae Infections	RAG1	recombination activating gene 1 [Source:HGNC Symbol;Acc:HGNC:9831]	Mg
C0019372	Herpesviridae Infections	RAG1	recombination activating gene 1 [Source:HGNC Symbol;Acc:HGNC:9831]	Zn
C0023530	Leukopenia	RAG1	recombination activating gene 1 [Source:HGNC Symbol;Acc:HGNC:9831]	metal cation
C0023530	Leukopenia	RAG1	recombination activating gene 1 [Source:HGNC Symbol;Acc:HGNC:9831]	Mg
C0023530	Leukopenia	RAG1	recombination activating gene 1 [Source:HGNC Symbol;Acc:HGNC:9831]	Zn
C0024312	Lymphopenia	RAG1	recombination activating gene 1 [Source:HGNC Symbol;Acc:HGNC:9831]	metal cation
C0024312	Lymphopenia	RAG1	recombination activating gene 1 [Source:HGNC Symbol;Acc:HGNC:9831]	Mg
C0024312	Lymphopenia	RAG1	recombination activating gene 1 [Source:HGNC Symbol;Acc:HGNC:9831]	Zn
C0035690	RNA Virus Infections	RAG1	recombination activating gene 1 [Source:HGNC Symbol;Acc:HGNC:9831]	metal cation
C0035690	RNA Virus Infections	RAG1	recombination activating gene 1 [Source:HGNC Symbol;Acc:HGNC:9831]	Mg
C0035690	RNA Virus Infections	RAG1	recombination activating gene 1 [Source:HGNC Symbol;Acc:HGNC:9831]	Zn
C0042721	Viral hepatitis	RAG1	recombination activating gene 1 [Source:HGNC Symbol;Acc:HGNC:9831]	metal cation
C0042721	Viral hepatitis	RAG1	recombination activating gene 1 [Source:HGNC Symbol;Acc:HGNC:9831]	Mg
C0042721	Viral hepatitis	RAG1	recombination activating gene 1 [Source:HGNC Symbol;Acc:HGNC:9831]	Zn
C0085110	Severe Combined Immunodeficiency	RAG1	recombination activating gene 1 [Source:HGNC Symbol;Acc:HGNC:9831]	metal cation
C0085110	Severe Combined Immunodeficiency	RAG1	recombination activating gene 1 [Source:HGNC Symbol;Acc:HGNC:9831]	Mg
C0085110	Severe Combined Immunodeficiency	RAG1	recombination activating gene 1 [Source:HGNC Symbol;Acc:HGNC:9831]	Zn
C1801959	Histiocytic Medullary Reticulosis (disorder)	RAG1	recombination activating gene 1 [Source:HGNC Symbol;Acc:HGNC:9831]	metal cation
C1801959	Histiocytic Medullary Reticulosis (disorder)	RAG1	recombination activating gene 1 [Source:HGNC Symbol;Acc:HGNC:9831]	Mg
C1801959	Histiocytic Medullary Reticulosis (disorder)	RAG1	recombination activating gene 1 [Source:HGNC Symbol;Acc:HGNC:9831]	Zn
C2673536	Combined Cellular And Humoral Immune Defects With Granulomas	RAG1	recombination activating gene 1 [Source:HGNC Symbol;Acc:HGNC:9831]	metal cation
C2673536	Combined Cellular And Humoral Immune Defects With Granulomas	RAG1	recombination activating gene 1 [Source:HGNC Symbol;Acc:HGNC:9831]	Mg
C2673536	Combined Cellular And Humoral Immune Defects With Granulomas	RAG1	recombination activating gene 1 [Source:HGNC Symbol;Acc:HGNC:9831]	Zn
C2745948	Hyalinosis, Systemic	ANTXR2	anthrax toxin receptor 2 [Source:HGNC Symbol;Acc:HGNC:21732]	metal cation
C0011164	Abnormal degeneration	C2	complement component 2 [Source:HGNC Symbol;Acc:HGNC:1248]	metal cation
C0024437	Macular degeneration	C2	complement component 2 [Source:HGNC Symbol;Acc:HGNC:1248]	metal cation
C0242383	Age Related Macular Degeneration	C2	complement component 2 [Source:HGNC Symbol;Acc:HGNC:1248]	metal cation
C0027412	Opioid Related Disorders	ME2	malic enzyme 2, NAD(+)-dependent, mitochondrial [Source:HGNC Symbol;Acc:HGNC:6984]	metal cation
C0027412	Opioid Related Disorders	ME2	malic enzyme 2, NAD(+)-dependent, mitochondrial [Source:HGNC Symbol;Acc:HGNC:6984]	Mg
C0027412	Opioid Related Disorders	ME2	malic enzyme 2, NAD(+)-dependent, mitochondrial [Source:HGNC Symbol;Acc:HGNC:6984]	Mn
C0027412	Opioid Related Disorders	ME2	malic enzyme 2, NAD(+)-dependent, mitochondrial [Source:HGNC Symbol;Acc:HGNC:6984]	Vit B3 (NAD)
C0524662	Opiate Addiction	ME2	malic enzyme 2, NAD(+)-dependent, mitochondrial [Source:HGNC Symbol;Acc:HGNC:6984]	metal cation
C0524662	Opiate Addiction	ME2	malic enzyme 2, NAD(+)-dependent, mitochondrial [Source:HGNC Symbol;Acc:HGNC:6984]	Mg
C0524662	Opiate Addiction	ME2	malic enzyme 2, NAD(+)-dependent, mitochondrial [Source:HGNC Symbol;Acc:HGNC:6984]	Mn
C0524662	Opiate Addiction	ME2	malic enzyme 2, NAD(+)-dependent, mitochondrial [Source:HGNC Symbol;Acc:HGNC:6984]	Vit B3 (NAD)
C1510472	Drug Dependence	ME2	malic enzyme 2, NAD(+)-dependent, mitochondrial [Source:HGNC Symbol;Acc:HGNC:6984]	metal cation
C1510472	Drug Dependence	ME2	malic enzyme 2, NAD(+)-dependent, mitochondrial [Source:HGNC Symbol;Acc:HGNC:6984]	Mg
C1510472	Drug Dependence	ME2	malic enzyme 2, NAD(+)-dependent, mitochondrial [Source:HGNC Symbol;Acc:HGNC:6984]	Mn
C1510472	Drug Dependence	ME2	malic enzyme 2, NAD(+)-dependent, mitochondrial [Source:HGNC Symbol;Acc:HGNC:6984]	Vit B3 (NAD)
C2919052	Alcohol Or Other Drugs Dependence	ME2	malic enzyme 2, NAD(+)-dependent, mitochondrial [Source:HGNC Symbol;Acc:HGNC:6984]	metal cation
C2919052	Alcohol Or Other Drugs Dependence	ME2	malic enzyme 2, NAD(+)-dependent, mitochondrial [Source:HGNC Symbol;Acc:HGNC:6984]	Mg
C2919052	Alcohol Or Other Drugs Dependence	ME2	malic enzyme 2, NAD(+)-dependent, mitochondrial [Source:HGNC Symbol;Acc:HGNC:6984]	Mn
C2919052	Alcohol Or Other Drugs Dependence	ME2	malic enzyme 2, NAD(+)-dependent, mitochondrial [Source:HGNC Symbol;Acc:HGNC:6984]	Vit B3 (NAD)
C0018273	Growth Disorders	ANTXR1	anthrax toxin receptor 1 [Source:HGNC Symbol;Acc:HGNC:21014]	metal cation
C0018916	Hemangioma	ANTXR1	anthrax toxin receptor 1 [Source:HGNC Symbol;Acc:HGNC:21014]	metal cation
C0027668	Neoplasms, Vascular Tissue	ANTXR1	anthrax toxin receptor 1 [Source:HGNC Symbol;Acc:HGNC:21014]	metal cation
C0029125	Optic Atrophies, Hereditary	ANTXR1	anthrax toxin receptor 1 [Source:HGNC Symbol;Acc:HGNC:21014]	metal cation
C0086692	Benign Neoplasm	ANTXR1	anthrax toxin receptor 1 [Source:HGNC Symbol;Acc:HGNC:21014]	metal cation
C0282607	Vascular Neoplasms	ANTXR1	anthrax toxin receptor 1 [Source:HGNC Symbol;Acc:HGNC:21014]	metal cation
C0399352	Developmental absence of tooth	ANTXR1	anthrax toxin receptor 1 [Source:HGNC Symbol;Acc:HGNC:21014]	metal cation
[truncated: 1,489 more rows]

## Sheet: Summary_OMIM
Disease	Nesteness Index	Number of cofactor gene (protein)	Total number of disease gene (protein)	Percentage of disease-gene interacting with cofactors
[truncated: 62 more rows]
